# Supplementary material for: Comparative analysis of MAPK and MKK gene families reveals differential evolutionary patterns in Brachypodium distachyon inbred lines
Source: PeerJ. 2021 Apr 6;9:e11238. doi: 10.7717/peerj.11238 (PMC8034371; doi:10.7717/peerj.11238)
Supplement: Supplemental Information 3 — Five MPKs including Gaz-8MPK4, Kah-1MPK20-4, Mon3MPK7-1, Tek-4MPK16, Tek-4MPK20-1, were excluded from entire sequences for reconstructing NJ tree. [file peerj-09-11238-s003.nwk]

(((((((((((((((((((((((((((((((((((((((((((((((((((((((((((((((((BdTR13aMPK21-1_Brdisv1BdTR13a1016601m:0.00000050,Bis-1MPK21-1_Brdisv1Bis-11015134m:0.00000050)0.0100:0.00000000,BdTR11iMPK21-1_Brdisv1BdTR11I1015413m:0.00000050)0.0000:0.00000000,BdTR11aMPK21-1_Brdisv1BdTR11A1014151m:0.00000050)0.0000:0.00000000,BdTR12cMPK21-1_Brdisv1BdTR12c1014472m:0.00000050)0.0000:0.00000000,Bd2-3MPK21-1_Brdisv1Bd2-31014439m:0.00000050)0.0000:0.00000000,Bd21RefMPK21-1_Brdisv20Bd21Ref1016889m:0.00000050)0.0000:0.00000000,BdMPK21-1_Bradi2g15620:0.00000050)0.0000:0.00000000,Mon3MPK21-1_Brdisv1Mon31014824m:0.00000050)0.0000:0.00000000,Arn1MPK21-1_Brdisv1Arn11015925m:0.00000050)0.0000:0.00000000,Bd3-1MPK21-1_Brdisv1Bd3-1_r1012338m:0.00000050)0.0000:0.00000000,BdTR10cMPK21-1_Brdisv1BdTR10C1017009m:0.00000050)0.0000:0.00000000,BdTR11gMPK21-1_Brdisv1BdTR11G1015942m:0.00000050)0.0000:0.00000000,BdTR13cMPK21-1_Brdisv1BdTR13C1014087m:0.00000050)0.0000:0.00000000,Koz-3MPK21-1_Brdisv1Koz-31013700m:0.00000050)0.0000:0.00000000,Gaz-8MPK21-1_Brdisv1Gaz-81009615m:0.00000050)0.0000:0.00000000,BdTR1iMPK21-1_Brdisv1BdTR1i1016152m:0.00000050)0.0000:0.00000000,BdTR2bMPK21-1_Brdisv1BdTR2B1015282m:0.00000050)0.0000:0.00000000,BdTR2gMPK21-1_Brdisv1BdTR2G1014263m:0.00000050)0.0000:0.00000000,Bd30-1MPK21-1_Brdisv1Bd30-11014587m:0.00000050)0.0000:0.00000000,ABR7MPK21-1_Brdisv1ABR71015840m:0.00000050)0.0000:0.00000000,ABR2MPK21-1_Brdisv1ABR21015793m:0.00000050)0.0000:0.00000000,Mig3MPK21-1_Brdisv1Mig31015571m:0.00000050)0.0000:0.00000000,Uni2MPK21-1_Brdisv1Uni21015046m:0.00000050)0.0000:0.00000000,ABR4MPK21-1_Brdisv1ABR41015701m:0.00000050)0.0000:0.00000000,S8iiCMPK21-1_Brdisv1S8iiC1015529m:0.00000050)0.0000:0.00000000,Jer1MPK21-1_Brdisv1Jer11014541m:0.00000050)0.0000:0.00000000,Per1MPK21-1_Brdisv1Per11015968m:0.00000050)0.0000:0.00000000,ABR6MPK21-1_Brdisv1ABR6_r1029174m:0.00000050)0.0000:0.00000000,Luc1MPK21-1_Brdisv1Luc11015913m:0.00000050)0.0000:0.00000000,Mur1MPK21-1_Brdisv1Mur11014435m:0.00000050)0.0000:0.00000000,ABR3MPK21-1_Brdisv1ABR31015783m:0.00000050)0.0000:0.00000000,ABR5MPK21-1_Brdisv1ABR51014894m:0.00000050)0.0000:0.00000000,RON2MPK21-1_Brdisv1RON21015809m:0.00000050)0.0010:0.00000000,Foz1MPK21-1_Brdisv1Foz11018793m:0.00000050)0.0120:0.00000000,Sig2MPK21-1_Brdisv1Sig21018673m:0.00000050)0.6040:0.00071078,((Bd21-3MPK21-1_Brdisv1Bd21-3_r1015240m:0.00385212,Adi-10MPK21-1_Brdisv1Adi-101013900m:0.00000000)0.6590:0.00241160,((BdTR7aMPK21-1_Brdisv1BdTR7a1015824m:0.00000050,Kah-1MPK21-1_Brdisv1Kah-11012177m:0.00000050)0.0190:0.00000000,((BdTR9kMPK21-1_Brdisv1BdTR9K1013728m:0.00000050,Bd1-1MPK21-1_Brdisv1Bd1-11014051m:0.00000050)0.0170:0.00000000,((BdTR8iMPK21-1_Brdisv1BdTR8i1015345m:0.00000050,Tek-2MPK21-1_Brdisv1Tek-21014698m:0.00000050)0.0240:0.00000000,((Tek-4MPK21-1_Brdisv1Tek-41008225m:0.00000050,Bd29-1MPK21-1_Brdisv1Bd29-11013190m:0.00000050)0.0210:0.00000000,((ABR9MPK21-1_Brdisv1ABR9_r1014923m:0.00000050,Adi-12MPK21-1_Brdisv1Adi-121014362m:0.00000050)0.0150:0.00000000,((Kah-5MPK21-1_Brdisv1Kah-51015904m:0.00000050,Koz-1MPK21-1_Brdisv1Koz-11015994m:0.00000050)0.0220:0.00000000,((BdTR3cMPK21-1_Brdisv1BdTR3C1016518m:0.00000050,Bd18-1MPK21-1_Brdisv1Bd18-11016194m:0.00000050)0.0230:0.00000000,(Adi-2MPK21-1_Brdisv1Adi-21015775m:0.00000050,BdTR5iMPK21-1_Brdisv1BdTR5I1013788m:0.00000050)0.0200:0.00000000)0.0000:0.00000000)0.0000:0.00000000)0.0000:0.00000000)0.0000:0.00000000)0.0000:0.00000000)0.0030:0.00000000)0.4110:0.00104315)0.6400:0.00274413)1.0000:0.05883378,(Tek-4MPK21-2_Brdisv1Tek-41031014m:0.05888308,(ABR9MPK21-2_Brdisv1ABR9_r1017558m:0.00000000,((((((((((Mur1MPK21-2_Brdisv1Mur11018391m:0.00000050,ABR3MPK21-2_Brdisv1ABR31020259m:0.00000050)0.0120:0.00000000,(ABR5MPK21-2_Brdisv1ABR51019135m:0.00000050,RON2MPK21-2_Brdisv1RON21020154m:0.00000050)0.0110:0.00000000)0.0000:0.00000000,(Per1MPK21-2_Brdisv1Per11006952m:0.00000050,Luc1MPK21-2_Brdisv1Luc11020537m:0.00000050)0.0110:0.00000000)0.0000:0.00000000,(Uni2MPK21-2_Brdisv1Uni21019188m:0.00000050,Jer1MPK21-2_Brdisv1Jer11018554m:0.00000050)0.0070:0.00000000)0.0000:0.00000000,(ABR2MPK21-2_Brdisv1ABR21020133m:0.00000050,Mig3MPK21-2_Brdisv1Mig31019888m:0.00000050)0.0100:0.00000000)0.0000:0.00000000,(BdTR10cMPK21-2_Brdisv1BdTR10C1038225m:0.00000050,ABR7MPK21-2_Brdisv1ABR71020266m:0.00000050)0.0140:0.00000000)0.0000:0.00000000,(Bd29-1MPK21-2_Brdisv1Bd29-11016866m:0.00000050,Bd1-1MPK21-2_Brdisv1Bd1-11017707m:0.00000050)0.0120:0.00000000)0.0000:0.00000000,(BdTR8iMPK21-2_Brdisv1BdTR8i1019424m:0.00000050,Tek-2MPK21-2_Brdisv1Tek-21018561m:0.00000050)0.0120:0.00000000)0.0020:0.00000000,(Mon3MPK21-2_Brdisv1Mon31018928m:0.00000050,BdTR7aMPK21-2_Brdisv1BdTR7a1020100m:0.00000050)0.0100:0.00000000)0.3920:0.00132903,(Gaz-8MPK21-2_Brdisv1Gaz-81023218m:0.00000000,(BdTR2gMPK21-2_Brdisv1BdTR2G1018131m:0.00000050,(BdTR5iMPK21-2_Brdisv1BdTR5I1017428m:0.00000050,(Adi-12MPK21-2_Brdisv1Adi-121040934m:0.00000050,(Bd21RefMPK21-2_Brdisv20Bd21Ref1021630m:0.00000050,(Adi-2MPK21-2_Brdisv1Adi-21020093m:0.00000050,(BdTR12cMPK21-2_Brdisv1BdTR12c1018230m:0.00000049,(Kah-5MPK21-2_Brdisv1Kah-51020257m:0.00000049,(BdTR11aMPK21-2_Brdisv1BdTR11A1018053m:0.00000047,(BdTR11iMPK21-2_Brdisv1BdTR11I1019550m:0.00000045,(BdTR13cMPK21-2_Brdisv1BdTR13C1017842m:0.00000039,(BdTR13aMPK21-2_Brdisv1BdTR13a1021039m:0.00000028,(Koz-1MPK21-2_Brdisv1Koz-11020344m:0.00000006,(BdTR3cMPK21-2_Brdisv1BdTR3C1021213m:0.00000000,(BdTR1iMPK21-2_Brdisv1BdTR1i1020854m:0.00000000,(BdTR2bMPK21-2_Brdisv1BdTR2B1019438m:0.00000000,(Bd18-1MPK21-2_Brdisv1Bd18-11020806m:0.00000000,(Foz1MPK21-2_Brdisv1Foz11018797m:0.00000000,(Sig2MPK21-2_Brdisv1Sig21018669m:0.00000000,(Bd21-3MPK21-2_Brdisv1Bd21-3_r1019467m:0.00000000,(Kah-1MPK21-2_Brdisv1Kah-11015331m:0.00000000,(BdTR9kMPK21-2_Brdisv1BdTR9K1038831m:0.00000000,(BdTR11gMPK21-2_Brdisv1BdTR11G1020223m:0.00000000,(Bis-1MPK21-2_Brdisv1Bis-11019081m:0.00000000,(Koz-3MPK21-2_Brdisv1Koz-31017266m:0.00000000,(BdMPK21-2_Bradi2g45006:0.00000000,(Bd3-1MPK21-2_Brdisv1Bd3-1_r1015518m:0.00000000,(Adi-10MPK21-2_Brdisv1Adi-101031490m:0.00000000,(Arn1MPK21-2_Brdisv1Arn11020368m:0.00000050,(ABR4MPK21-2_Brdisv1ABR41020060m:0.00000050,(S8iiCMPK21-2_Brdisv1S8iiC1019794m:0.00000050,(ABR6MPK21-2_Brdisv1ABR6_r1020438m:0.00000050,Bd30-1MPK21-2_Brdisv1Bd30-11018351m:0.00000050)0.1060:0.00000000)0.0790:0.00000000)0.0880:0.00000000)0.7350:0.00278080)0.2400:0.00139333)0.6420:0.00322771)0.5110:0.00224789)0.0240:0.00087293)0.0010:0.00043740)0.0000:0.00021917)0.0000:0.00010982)0.0000:0.00005503)0.0000:0.00002757)0.0000:0.00001382)0.0000:0.00000692)0.0000:0.00000347)0.0000:0.00000174)0.0000:0.00000087)0.0000:0.00000044)0.0000:0.00000022)0.0000:0.00000011)0.0000:0.00000005)0.0000:0.00000003)0.0000:0.00000001)0.0000:0.00000001)0.0000:0.00000000)0.0000:0.00000000)0.0000:0.00000000)0.0020:0.00000000)0.0160:0.00000000)0.3130:0.00222688)0.3640:0.00213368)0.9340:0.01354657)0.9220:0.01734472)0.9370:0.02609399)0.9810:0.03096901,(BdTR8iMPK17_Brdisv1BdTR8i1005684m:0.00329908,((BdTR7aMPK17_Brdisv1BdTR7a1006004m:0.00000050,Bd1-1MPK17_Brdisv1Bd1-11005322m:0.00000050)0.0040:0.00000000,((Tek-2MPK17_Brdisv1Tek-21005426m:0.00000050,Tek-4MPK17_Brdisv1Tek-41003047m:0.00000050)0.0030:0.00000000,((Bd29-1MPK17_Brdisv1Bd29-11004857m:0.00000050,ABR9MPK17_Brdisv1ABR9_r1005736m:0.00000050)0.0030:0.00000000,((BdMPK17_Bradi1g34700:0.00000050,Bd21RefMPK17_Brdisv20Bd21Ref1006298m:0.00000050)0.0030:0.00000000,(BdTR3cMPK17_Brdisv1BdTR3C1006170m:0.00000050,(Adi-2MPK17_Brdisv1Adi-21005644m:0.00000050,(BdTR13aMPK17_Brdisv1BdTR13a1005975m:0.00000050,(Mig3MPK17_Brdisv1Mig31005860m:0.00000050,(Bd30-1MPK17_Brdisv1Bd30-11005687m:0.00000050,(BdTR2bMPK17_Brdisv1BdTR2B1005613m:0.00000050,(BdTR1iMPK17_Brdisv1BdTR1i1006203m:0.00000050,(BdTR5iMPK17_Brdisv1BdTR5I1005052m:0.00000050,(Adi-12MPK17_Brdisv1Adi-121005354m:0.00000050,(Bd2-3MPK17_Brdisv1Bd2-31005374m:0.00000050,(Bd3-1MPK17_Brdisv1Bd3-1_r1004808m:0.00000050,(BdTR10cMPK17_Brdisv1BdTR10C1004902m:0.00000050,(Adi-10MPK17_Brdisv1Adi-101004044m:0.00000050,(BdTR13cMPK17_Brdisv1BdTR13C1005245m:0.00000050,(Bis-1MPK17_Brdisv1Bis-11005576m:0.00000050,(BdTR9kMPK17_Brdisv1BdTR9K1005090m:0.00000050,(Arn1MPK17_Brdisv1Arn11005910m:0.00000050,(Mon3MPK17_Brdisv1Mon31005542m:0.00000050,(Per1MPK17_Brdisv1Per11005829m:0.00000050,(ABR6MPK17_Brdisv1ABR6_r1005816m:0.00000050,(Luc1MPK17_Brdisv1Luc11005901m:0.00000050,(RON2MPK17_Brdisv1RON21005994m:0.00000050,(BdTR12cMPK17_Brdisv1BdTR12c1000261m:0.00000050,(Kah-5MPK17_Brdisv1Kah-51005745m:0.00000050,(BdTR11aMPK17_Brdisv1BdTR11A1005247m:0.00000049,(BdTR11iMPK17_Brdisv1BdTR11I1005619m:0.00000049,(BdTR11gMPK17_Brdisv1BdTR11G1005789m:0.00000047,(Koz-3MPK17_Brdisv1Koz-31005240m:0.00000045,(Koz-1MPK17_Brdisv1Koz-11005826m:0.00000040,(BdTR2gMPK17_Brdisv1BdTR2G1005338m:0.00000029,(Bd18-1MPK17_Brdisv1Bd18-11006085m:0.00000009,(ABR7MPK17_Brdisv1ABR71005821m:0.00000000,(ABR2MPK17_Brdisv1ABR21005927m:0.00000000,(Uni2MPK17_Brdisv1Uni21005452m:0.00000000,(ABR4MPK17_Brdisv1ABR41005759m:0.00000000,(S8iiCMPK17_Brdisv1S8iiC1005709m:0.00000000,(Jer1MPK17_Brdisv1Jer11005346m:0.00000000,(Mur1MPK17_Brdisv1Mur11005362m:0.00000000,(ABR3MPK17_Brdisv1ABR31005797m:0.00000000,(ABR5MPK17_Brdisv1ABR51014890m:0.00000000,(Foz1MPK17_Brdisv1Foz11005555m:0.00000000,(Sig2MPK17_Brdisv1Sig21005462m:0.00000000,(Bd21-3MPK17_Brdisv1Bd21-3_r1005812m:0.00594814,Gaz-8MPK17_Brdisv1Gaz-81009612m:0.00095577)0.6420:0.00252138)0.0080:0.00041035)0.0000:0.00020573)0.0000:0.00010314)0.0000:0.00005171)0.0000:0.00002593)0.0000:0.00001300)0.0000:0.00000652)0.0000:0.00000327)0.0000:0.00000164)0.0000:0.00000082)0.0000:0.00000041)0.0000:0.00000021)0.0000:0.00000010)0.0000:0.00000005)0.0000:0.00000003)0.0000:0.00000001)0.0000:0.00000001)0.0000:0.00000000)0.0000:0.00000000)0.0000:0.00000000)0.0000:0.00000000)0.0000:0.00000000)0.0000:0.00000000)0.0000:0.00000000)0.0000:0.00000000)0.0000:0.00000000)0.0000:0.00000000)0.0000:0.00000000)0.0000:0.00000000)0.0000:0.00000000)0.0000:0.00000000)0.0000:0.00000000)0.0000:0.00000000)0.0000:0.00000000)0.0000:0.00000000)0.0000:0.00000000)0.0000:0.00000000)0.0000:0.00000000)0.0000:0.00000000)0.0000:0.00000000)0.0000:0.00000000)0.0000:0.00000000)0.0000:0.00000000)0.0000:0.00000000)0.0000:0.00000000)0.4090:0.00012805)1.0000:0.05797013)0.9200:0.02168800,((BdTR7aMPK16_Brdisv1BdTR7a1018519m:0.00000050,Bd1-1MPK16_Brdisv1Bd1-11016431m:0.00000050)0.6410:0.00176701,(Mig3MPK16_Brdisv1Mig31044690m:0.00000050,(Gaz-8MPK16_Brdisv1Gaz-81023301m:0.00000050,(BdTR8iMPK16_Brdisv1BdTR8i1018031m:0.00000050,(Tek-2MPK16_Brdisv1Tek-21017203m:0.00000050,(ABR5MPK16_Brdisv1ABR51017709m:0.00000050,(Arn1MPK16_Brdisv1Arn11018776m:0.00000050,(Bd29-1MPK16_Brdisv1Bd29-11015609m:0.00000050,(ABR9MPK16_Brdisv1ABR9_r1016603m:0.00000050,(BdMPK16_Bradi2g36470:0.00000050,(Bd21RefMPK16_Brdisv20Bd21Ref1020074m:0.00000050,(Bd3-1MPK16_Brdisv1Bd3-1_r1014394m:0.00000050,(Adi-2MPK16_Brdisv1Adi-21018516m:0.00000050,(Adi-12MPK16_Brdisv1Adi-121016891m:0.00000050,(BdTR12cMPK16_Brdisv1BdTR12c1013400m:0.00000050,(Kah-1MPK16_Brdisv1Kah-11014205m:0.00000050,(Kah-5MPK16_Brdisv1Kah-51018690m:0.00000050,(BdTR11aMPK16_Brdisv1BdTR11A1016556m:0.00000050,(BdTR11iMPK16_Brdisv1BdTR11I1018043m:0.00000050,(BdTR11gMPK16_Brdisv1BdTR11G1018684m:0.00000050,(BdTR13aMPK16_Brdisv1BdTR13a1019440m:0.00000050,(Bis-1MPK16_Brdisv1Bis-11017659m:0.00000050,(Koz-1MPK16_Brdisv1Koz-11018826m:0.00000050,(BdTR3cMPK16_Brdisv1BdTR3C1019706m:0.00000050,(BdTR1iMPK16_Brdisv1BdTR1i1019190m:0.00000050,(BdTR2bMPK16_Brdisv1BdTR2B1043300m:0.00000050,(BdTR2gMPK16_Brdisv1BdTR2G1016744m:0.00000050,(Bd18-1MPK16_Brdisv1Bd18-11019354m:0.00000049,(ABR7MPK16_Brdisv1ABR71018675m:0.00000048,(ABR2MPK16_Brdisv1ABR21018581m:0.00000046,(Uni2MPK16_Brdisv1Uni21017694m:0.00000043,(ABR4MPK16_Brdisv1ABR41018512m:0.00000036,(S8iiCMPK16_Brdisv1S8iiC1018261m:0.00000022,(Jer1MPK16_Brdisv1Jer11017067m:0.00000000,(Per1MPK16_Brdisv1Per11018807m:0.00000000,(ABR6MPK16_Brdisv1ABR6_r1018869m:0.00000000,(Luc1MPK16_Brdisv1Luc11018823m:0.00000000,(ABR3MPK16_Brdisv1ABR31018712m:0.00000000,(RON2MPK16_Brdisv1RON21018668m:0.00000000,(Foz1MPK16_Brdisv1Foz11017343m:0.00000000,(Sig2MPK16_Brdisv1Sig21017372m:0.00000000,(Mon3MPK16_Brdisv1Mon31017564m:0.00000000,(Mur1MPK16_Brdisv1Mur11016923m:0.00000000,(Bd21-3MPK16_Brdisv1Bd21-3_r1018023m:0.00314227,(((BdTR10cMPK16_Brdisv1BdTR10C1015705m:0.00000050,Bd30-1MPK16_Brdisv1Bd30-11016978m:0.00000050)0.1680:0.00000000,Bd2-3MPK16_Brdisv1Bd2-31016926m:0.00000050)0.3490:0.00253928,(BdTR9kMPK16_Brdisv1BdTR9K1016140m:0.00000000,(BdTR13cMPK16_Brdisv1BdTR13C1016526m:0.00000000,(BdTR5iMPK16_Brdisv1BdTR5I1039980m:0.00000000,(Adi-10MPK16_Brdisv1Adi-101033836m:0.00345440,Koz-3MPK16_Brdisv1Koz-31016040m:0.00000000)0.1020:0.00002793)0.0660:0.00001401)0.1130:0.00000703)0.5130:0.00384775)0.3830:0.00047550)0.2590:0.00026846)0.0060:0.00013955)0.0000:0.00007000)0.0000:0.00003511)0.0000:0.00001761)0.0000:0.00000884)0.0000:0.00000443)0.0000:0.00000222)0.0000:0.00000112)0.0000:0.00000056)0.0000:0.00000028)0.0000:0.00000014)0.0000:0.00000007)0.0000:0.00000004)0.0000:0.00000002)0.0000:0.00000001)0.0000:0.00000000)0.0000:0.00000000)0.0000:0.00000000)0.0000:0.00000000)0.0000:0.00000000)0.0000:0.00000000)0.0000:0.00000000)0.0000:0.00000000)0.0000:0.00000000)0.0000:0.00000000)0.0000:0.00000000)0.0000:0.00000000)0.0000:0.00000000)0.0000:0.00000000)0.0000:0.00000000)0.0000:0.00000000)0.0000:0.00000000)0.0000:0.00000000)0.0000:0.00000000)0.0000:0.00000000)0.0000:0.00000000)0.0000:0.00000000)0.0000:0.00000000)0.0000:0.00000000)0.0000:0.00000000)0.0130:0.00000000)0.6400:0.00162151)1.0000:0.05929709)0.9660:0.05649327,(Bd21-3MPK20-1_Brdisv1Bd21-3_r1019381m:0.00997585,(((BdTR13cMPK20-1_Brdisv1BdTR13C1017760m:0.00000050,Bd1-1MPK20-1_Brdisv1Bd1-11017639m:0.00000050)0.1970:0.00000000,BdTR5iMPK20-1_Brdisv1BdTR5I1017346m:0.00000050)0.6520:0.00257527,(Kah-1MPK20-1_Brdisv1Kah-11035683m:0.00000050,(Bd2-3MPK20-1_Brdisv1Bd2-31018261m:0.00000050,(Adi-10MPK20-1_Brdisv1Adi-101013839m:0.00000050,(BdTR2gMPK20-1_Brdisv1BdTR2G1018048m:0.00000050,(Bd30-1MPK20-1_Brdisv1Bd30-11018292m:0.00000050,(Gaz-8MPK20-1_Brdisv1Gaz-81009550m:0.00000050,(Arn1MPK20-1_Brdisv1Arn11020271m:0.00000050,(Mon3MPK20-1_Brdisv1Mon31018835m:0.00000050,(BdTR7aMPK20-1_Brdisv1BdTR7a1020019m:0.00000050,(BdTR8iMPK20-1_Brdisv1BdTR8i1019342m:0.00000050,(Tek-2MPK20-1_Brdisv1Tek-21018480m:0.00000050,(Bd29-1MPK20-1_Brdisv1Bd29-11016791m:0.00000050,(ABR9MPK20-1_Brdisv1ABR9_r1017513m:0.00000050,(BdMPK20-1_Bradi2g44350:0.00000050,(Bd21RefMPK20-1_Brdisv20Bd21Ref1021539m:0.00000050,(Bd3-1MPK20-1_Brdisv1Bd3-1_r1015467m:0.00000050,(Adi-2MPK20-1_Brdisv1Adi-21020002m:0.00000050,(Adi-12MPK20-1_Brdisv1Adi-121018246m:0.00000050,(BdTR9kMPK20-1_Brdisv1BdTR9K1017427m:0.00000050,(BdTR12cMPK20-1_Brdisv1BdTR12c1018145m:0.00000050,(Kah-5MPK20-1_Brdisv1Kah-51020173m:0.00000050,(BdTR10cMPK20-1_Brdisv1BdTR10C1016940m:0.00000050,(BdTR11aMPK20-1_Brdisv1BdTR11A1017974m:0.00000050,(BdTR11iMPK20-1_Brdisv1BdTR11I1019460m:0.00000050,(BdTR11gMPK20-1_Brdisv1BdTR11G1020132m:0.00000050,(BdTR13aMPK20-1_Brdisv1BdTR13a1020921m:0.00000050,(Bis-1MPK20-1_Brdisv1Bis-11018992m:0.00000050,(Koz-3MPK20-1_Brdisv1Koz-31017201m:0.00000050,(Koz-1MPK20-1_Brdisv1Koz-11020254m:0.00000050,(BdTR3cMPK20-1_Brdisv1BdTR3C1021125m:0.00000050,(BdTR1iMPK20-1_Brdisv1BdTR1i1020772m:0.00000050,(BdTR2bMPK20-1_Brdisv1BdTR2B1019350m:0.00000050,(Bd18-1MPK20-1_Brdisv1Bd18-11020716m:0.00000050,(ABR7MPK20-1_Brdisv1ABR71020178m:0.00000050,(ABR2MPK20-1_Brdisv1ABR21020048m:0.00000050,(Mig3MPK20-1_Brdisv1Mig31019799m:0.00000050,(Uni2MPK20-1_Brdisv1Uni21019092m:0.00000050,(ABR4MPK20-1_Brdisv1ABR41019969m:0.00000050,(S8iiCMPK20-1_Brdisv1S8iiC1019709m:0.00000050,(Jer1MPK20-1_Brdisv1Jer11018464m:0.00000050,(Per1MPK20-1_Brdisv1Per11020227m:0.00000050,(ABR6MPK20-1_Brdisv1ABR6_r1020353m:0.00000050,(Luc1MPK20-1_Brdisv1Luc11020448m:0.00000050,(Mur1MPK20-1_Brdisv1Mur11018309m:0.00000050,(ABR3MPK20-1_Brdisv1ABR31020171m:0.00000050,(ABR5MPK20-1_Brdisv1ABR51019274m:0.00000050,(RON2MPK20-1_Brdisv1RON21020075m:0.00000050,(Foz1MPK20-1_Brdisv1Foz11018713m:0.00000050,Sig2MPK20-1_Brdisv1Sig21018578m:0.00000050)0.0040:0.00000000)0.0000:0.00000000)0.0000:0.00000000)0.0000:0.00000000)0.0000:0.00000000)0.0000:0.00000000)0.0000:0.00000000)0.0000:0.00000000)0.0000:0.00000000)0.0000:0.00000000)0.0000:0.00000000)0.0000:0.00000000)0.0000:0.00000000)0.0000:0.00000000)0.0000:0.00000000)0.0000:0.00000000)0.0000:0.00000000)0.0000:0.00000000)0.0000:0.00000000)0.0000:0.00000000)0.0000:0.00000000)0.0000:0.00000000)0.0000:0.00000000)0.0000:0.00000000)0.0000:0.00000000)0.0000:0.00000000)0.0000:0.00000000)0.0000:0.00000000)0.0000:0.00000000)0.0000:0.00000000)0.0000:0.00000000)0.0000:0.00000000)0.0000:0.00000000)0.0000:0.00000000)0.0000:0.00000000)0.0000:0.00000000)0.0000:0.00000000)0.0000:0.00000000)0.0000:0.00000000)0.0000:0.00000000)0.0000:0.00000000)0.0060:0.00000000)0.0040:0.00000000)0.0070:0.00000000)0.0010:0.00000000)0.0010:0.00000000)0.0160:0.00000000)0.3510:0.00086955)0.4020:0.00061659)1.0000:0.04182769)0.2810:0.00230017,(((((((((((((((((((((((((((((ABR6MPK20-4_Brdisv1ABR6_r1020616m:0.00000050,Luc1MPK20-4_Brdisv1Luc11020695m:0.00000050)0.0100:0.00000000,(Mur1MPK20-4_Brdisv1Mur11018511m:0.00000050,ABR3MPK20-4_Brdisv1ABR31020401m:0.00000050)0.0140:0.00000000)0.0000:0.00000000,(Jer1MPK20-4_Brdisv1Jer11018679m:0.00000050,Per1MPK20-4_Brdisv1Per11020434m:0.00000050)0.0110:0.00000000)0.0000:0.00000000,(Mig3MPK20-4_Brdisv1Mig31020024m:0.00000050,ABR4MPK20-4_Brdisv1ABR41020187m:0.00000050)0.0220:0.00000000)0.0000:0.00000000,(ABR7MPK20-4_Brdisv1ABR71020433m:0.00000050,ABR2MPK20-4_Brdisv1ABR21020278m:0.00000050)0.0100:0.00000000)0.0000:0.00000000,(BdTR2bMPK20-4_Brdisv1BdTR2B1019571m:0.00000050,Bd18-1MPK20-4_Brdisv1Bd18-11020956m:0.00000050)0.0150:0.00000000)0.0000:0.00000000,(Koz-1MPK20-4_Brdisv1Koz-11025196m:0.00000050,BdTR1iMPK20-4_Brdisv1BdTR1i1035579m:0.00000050)0.0200:0.00000000)0.0000:0.00000000,(Bis-1MPK20-4_Brdisv1Bis-11019216m:0.00000050,Koz-3MPK20-4_Brdisv1Koz-31017399m:0.00000050)0.0110:0.00000000)0.0000:0.00000000,(BdTR13cMPK20-4_Brdisv1BdTR13C1017954m:0.00000050,BdTR13aMPK20-4_Brdisv1BdTR13a1021151m:0.00000050)0.0160:0.00000000)0.0000:0.00000000,(BdTR11iMPK20-4_Brdisv1BdTR11I1019682m:0.00000050,BdTR11gMPK20-4_Brdisv1BdTR11G1024979m:0.00000050)0.0060:0.00000000)0.0000:0.00000000,(BdTR10cMPK20-4_Brdisv1BdTR10C1017120m:0.00000050,BdTR11aMPK20-4_Brdisv1BdTR11A1018174m:0.00000050)0.0090:0.00000000)0.0000:0.00000000,(BdTR12cMPK20-4_Brdisv1BdTR12c1018156m:0.00000050,Kah-5MPK20-4_Brdisv1Kah-51020414m:0.00000050)0.0100:0.00000000)0.0000:0.00000000,(Adi-12MPK20-4_Brdisv1Adi-121018451m:0.00000050,(Foz1MPK20-4_Brdisv1Foz11018932m:0.00000050,Sig2MPK20-4_Brdisv1Sig21018795m:0.00000050)0.0040:0.00000000)0.0010:0.00000000)0.0000:0.00000000,(Bd2-3MPK20-4_Brdisv1Bd2-31018474m:0.00000050,Adi-2MPK20-4_Brdisv1Adi-21020252m:0.00000050)0.0090:0.00000000)0.0000:0.00000000,(Bd21RefMPK20-4_Brdisv20Bd21Ref1021778m:0.00000050,Bd21-3MPK20-4_Brdisv1Bd21-3_r1019613m:0.00000050)0.0050:0.00000000)0.0000:0.00000000,(Gaz-8MPK20-4_Brdisv1Gaz-81009686m:0.00000050,BdMPK20-4_Bradi2g45870:0.00000050)0.0070:0.00000000)0.0000:0.00000000,(S8iiCMPK20-4_Brdisv1S8iiC1019946m:0.00000050,Uni2MPK20-4_Brdisv1Uni21019338m:0.00000050)0.0120:0.00000000)0.0000:0.00000000,(RON2MPK20-4_Brdisv1RON21020271m:0.00000050,ABR5MPK20-4_Brdisv1ABR51019275m:0.00000050)0.0160:0.00000000)0.0010:0.00000000,BdTR3cMPK20-4_Brdisv1BdTR3C1021364m:0.00000050)0.0010:0.00000000,Bd3-1MPK20-4_Brdisv1Bd3-1_r1015662m:0.00000050)0.0000:0.00000000,Bd29-1MPK20-4_Brdisv1Bd29-11016979m:0.00000050)0.0000:0.00000000,BdTR7aMPK20-4_Brdisv1BdTR7a1020237m:0.00000050)0.0000:0.00000000,Mon3MPK20-4_Brdisv1Mon31019053m:0.00000050)0.0000:0.00000000,Arn1MPK20-4_Brdisv1Arn11020500m:0.00000050)0.0000:0.00000000,Tek-2MPK20-4_Brdisv1Tek-21018691m:0.00000050)0.0010:0.00000000,BdTR8iMPK20-4_Brdisv1BdTR8i1019564m:0.00000050)0.3630:0.00058994,(Bd30-1MPK20-4_Brdisv1Bd30-11018520m:0.00089503,(Bd1-1MPK20-4_Brdisv1Bd1-11017837m:0.00496908,(BdTR5iMPK20-4_Brdisv1BdTR5I1017548m:0.00000050,(Adi-10MPK20-4_Brdisv1Adi-101014002m:0.00000050,(BdTR9kMPK20-4_Brdisv1BdTR9K1017617m:0.00000050,BdTR2gMPK20-4_Brdisv1BdTR2G1018254m:0.00000050)0.1590:0.00000000)0.1110:0.00000000)0.5240:0.00189319)0.5300:0.00253891)0.5770:0.00283823)0.5590:0.00279164,ABR9MPK20-4_Brdisv1ABR9_r1017678m:0.00000000)1.0000:0.04397793,(Bd1-1MPK20-5_Brdisv1Bd1-11014155m:0.03858063,(BdTR11gMPK20-5_Brdisv1BdTR11G1016043m:0.00000050,(Bd3-1MPK20-5_Brdisv1Bd3-1_r1012412m:0.00000050,(BdMPK20-5_Bradi2g16337:0.00000050,(ABR9MPK20-5_Brdisv1ABR9_r1015005m:0.00000050,(Bd21RefMPK20-5_Brdisv20Bd21Ref1016994m:0.00000050,(Bd21-3MPK20-5_Brdisv1Bd21-3_r1015339m:0.00000050,(Adi-10MPK20-5_Brdisv1Adi-101010961m:0.00000050,(Adi-2MPK20-5_Brdisv1Adi-21015890m:0.00000050,(BdTR9kMPK20-5_Brdisv1BdTR9K1013831m:0.00000050,(Kah-5MPK20-5_Brdisv1Kah-51016005m:0.00000050,(BdTR5iMPK20-5_Brdisv1BdTR5I1013896m:0.00000050,(BdTR10cMPK20-5_Brdisv1BdTR10C1013523m:0.00000050,(BdTR11aMPK20-5_Brdisv1BdTR11A1014255m:0.00000050,(BdTR11iMPK20-5_Brdisv1BdTR11I1015521m:0.00000050,(BdTR13cMPK20-5_Brdisv1BdTR13C1014187m:0.00000050,(BdTR13aMPK20-5_Brdisv1BdTR13a1016712m:0.00000050,(Bis-1MPK20-5_Brdisv1Bis-11015242m:0.00000050,(ABR7MPK20-5_Brdisv1ABR71015944m:0.00000050,(Arn1MPK20-5_Brdisv1Arn11016028m:0.00000050,(Mon3MPK20-5_Brdisv1Mon31014926m:0.00000050,(Bd30-1MPK20-5_Brdisv1Bd30-11008828m:0.00000050,(ABR2MPK20-5_Brdisv1ABR21015895m:0.00000050,(Mig3MPK20-5_Brdisv1Mig31015671m:0.00000050,(Uni2MPK20-5_Brdisv1Uni21015139m:0.00000050,(ABR4MPK20-5_Brdisv1ABR41015812m:0.00000050,(S8iiCMPK20-5_Brdisv1S8iiC1015656m:0.00000050,(Jer1MPK20-5_Brdisv1Jer11014639m:0.00000049,(Per1MPK20-5_Brdisv1Per11016073m:0.00000049,(ABR6MPK20-5_Brdisv1ABR6_r1016151m:0.00000047,(Luc1MPK20-5_Brdisv1Luc11016023m:0.00000045,(Mur1MPK20-5_Brdisv1Mur11014538m:0.00000040,(ABR3MPK20-5_Brdisv1ABR31015895m:0.00000031,(ABR5MPK20-5_Brdisv1ABR51014991m:0.00000013,(RON2MPK20-5_Brdisv1RON21015899m:0.00000000,(Foz1MPK20-5_Brdisv1Foz11014797m:0.00000000,(Sig2MPK20-5_Brdisv1Sig21014862m:0.00000000,(BdTR7aMPK20-5_Brdisv1BdTR7a1015928m:0.00000050,(BdTR8iMPK20-5_Brdisv1BdTR8i1015450m:0.00000050,(Tek-2MPK20-5_Brdisv1Tek-21014805m:0.00000050,(Tek-4MPK20-5_Brdisv1Tek-41008316m:0.00000050,(Bd29-1MPK20-5_Brdisv1Bd29-11013304m:0.00000050,(Bd2-3MPK20-5_Brdisv1Bd2-31014547m:0.00000050,(Adi-12MPK20-5_Brdisv1Adi-121014469m:0.00000049,(BdTR12cMPK20-5_Brdisv1BdTR12c1014592m:0.00000048,(Kah-1MPK20-5_Brdisv1Kah-11012290m:0.00000046,(Koz-3MPK20-5_Brdisv1Koz-31013797m:0.00000043,(Koz-1MPK20-5_Brdisv1Koz-11016096m:0.00000036,(BdTR3cMPK20-5_Brdisv1BdTR3C1016625m:0.00000023,(BdTR1iMPK20-5_Brdisv1BdTR1i1016265m:0.00000000,(BdTR2bMPK20-5_Brdisv1BdTR2B1015380m:0.00000000,(BdTR2gMPK20-5_Brdisv1BdTR2G1014352m:0.00000000,(Gaz-8MPK20-5_Brdisv1Gaz-81007614m:0.00343188,Bd18-1MPK20-5_Brdisv1Bd18-11016306m:0.00000000)0.0310:0.00000204)0.0050:0.00000104)0.0020:0.00000053)0.0000:0.00000027)0.0000:0.00000014)0.0000:0.00000007)0.0000:0.00000004)0.0000:0.00000002)0.0000:0.00000001)0.0000:0.00000000)0.0000:0.00000000)0.0000:0.00000000)0.0010:0.00000000)0.0020:0.00000000)0.0210:0.00000000)0.6530:0.00343352)0.0100:0.00000141)0.0020:0.00000073)0.0000:0.00000037)0.0000:0.00000019)0.0000:0.00000010)0.0000:0.00000005)0.0000:0.00000003)0.0000:0.00000001)0.0000:0.00000001)0.0000:0.00000000)0.0000:0.00000000)0.0000:0.00000000)0.0000:0.00000000)0.0000:0.00000000)0.0000:0.00000000)0.0020:0.00000000)0.0010:0.00000000)0.0050:0.00000000)0.0000:0.00000000)0.0000:0.00000000)0.0000:0.00000000)0.0000:0.00000000)0.0000:0.00000000)0.0000:0.00000000)0.0000:0.00000000)0.0000:0.00000000)0.0000:0.00000000)0.0000:0.00000000)0.0000:0.00000000)0.0000:0.00000000)0.0000:0.00000000)0.0000:0.00000000)0.0000:0.00000000)0.0010:0.00000000)0.0180:0.00000000)0.9100:0.00666156)0.9960:0.04338494)0.9440:0.03044803)0.3580:0.00681492,(Adi-10MPK20-2_Brdisv1Adi-101033960m:0.00000050,(BdTR13cMPK20-2_Brdisv1BdTR13C1014043m:0.00000050,(Gaz-8MPK20-2_Brdisv1Gaz-81007554m:0.00000050,(Adi-2MPK20-2_Brdisv1Adi-21015730m:0.00000050,(Adi-12MPK20-2_Brdisv1Adi-121014318m:0.00000050,(Kah-5MPK20-2_Brdisv1Kah-51015861m:0.00000050,(BdTR11iMPK20-2_Brdisv1BdTR11I1015383m:0.00000050,(BdTR11gMPK20-2_Brdisv1BdTR11G1015901m:0.00000050,(Koz-1MPK20-2_Brdisv1Koz-11015944m:0.00000050,(RON2MPK20-2_Brdisv1RON21015763m:0.00000050,(Uni2MPK20-2_Brdisv1Uni21014999m:0.00000050,(ABR6MPK20-2_Brdisv1ABR6_r1016022m:0.00000050,(BdMPK20-2_Bradi2g15317:0.00000050,(Bd30-1MPK20-2_Brdisv1Bd30-11014518m:0.00000050,(ABR2MPK20-2_Brdisv1ABR21015746m:0.00000050,(Mig3MPK20-2_Brdisv1Mig31015536m:0.00000050,(ABR4MPK20-2_Brdisv1ABR41015659m:0.00000050,(S8iiCMPK20-2_Brdisv1S8iiC1015496m:0.00000050,(Per1MPK20-2_Brdisv1Per11015923m:0.00000050,(Luc1MPK20-2_Brdisv1Luc11015867m:0.00000050,(Mur1MPK20-2_Brdisv1Mur11014394m:0.00000050,(ABR5MPK20-2_Brdisv1ABR51045248m:0.00000050,(Bis-1MPK20-2_Brdisv1Bis-11015089m:0.00000050,(Bd2-3MPK20-2_Brdisv1Bd2-31014393m:0.00000050,(Arn1MPK20-2_Brdisv1Arn11015876m:0.00000050,(Mon3MPK20-2_Brdisv1Mon31014790m:0.00000050,(BdTR7aMPK20-2_Brdisv1BdTR7a1015768m:0.00000050,(BdTR8iMPK20-2_Brdisv1BdTR8i1015298m:0.00000050,(Tek-2MPK20-2_Brdisv1Tek-21043384m:0.00000050,(Tek-4MPK20-2_Brdisv1Tek-41027315m:0.00000050,(Bd29-1MPK20-2_Brdisv1Bd29-11013150m:0.00000050,(Bd1-1MPK20-2_Brdisv1Bd1-11014003m:0.00000050,(Bd21RefMPK20-2_Brdisv20Bd21Ref1016842m:0.00000050,(Bd3-1MPK20-2_Brdisv1Bd3-1_r1012296m:0.00000050,(BdTR9kMPK20-2_Brdisv1BdTR9K1041463m:0.00000050,(BdTR12cMPK20-2_Brdisv1BdTR12c1014428m:0.00000050,(Kah-1MPK20-2_Brdisv1Kah-11012143m:0.00000049,(BdTR10cMPK20-2_Brdisv1BdTR10C1013382m:0.00000049,(BdTR11aMPK20-2_Brdisv1BdTR11A1045880m:0.00000048,(BdTR13aMPK20-2_Brdisv1BdTR13a1016554m:0.00000045,(Koz-3MPK20-2_Brdisv1Koz-31013656m:0.00000040,(BdTR3cMPK20-2_Brdisv1BdTR3C1016467m:0.00000031,(BdTR1iMPK20-2_Brdisv1BdTR1i1016104m:0.00000011,(BdTR2bMPK20-2_Brdisv1BdTR2B1015236m:0.00000000,(BdTR2gMPK20-2_Brdisv1BdTR2G1014220m:0.00000000,(Bd18-1MPK20-2_Brdisv1Bd18-11016146m:0.00000000,(ABR7MPK20-2_Brdisv1ABR71015792m:0.00000000,(Jer1MPK20-2_Brdisv1Jer11014497m:0.00000000,(ABR3MPK20-2_Brdisv1ABR31015739m:0.00000000,(Foz1MPK20-2_Brdisv1Foz11014653m:0.00000000,(ABR9MPK20-2_Brdisv1ABR9_r1014888m:0.00334254,(Sig2MPK20-2_Brdisv1Sig21014736m:0.00000000,(Bd21-3MPK20-2_Brdisv1Bd21-3_r1015197m:0.00312735,BdTR5iMPK20-2_Brdisv1BdTR5I1040580m:0.00374694)0.2430:0.00017900)0.0030:0.00009253)0.0030:0.00004541)0.0000:0.00002403)0.0000:0.00001207)0.0000:0.00000606)0.0000:0.00000304)0.0000:0.00000153)0.0000:0.00000077)0.0000:0.00000039)0.0000:0.00000019)0.0000:0.00000010)0.0000:0.00000005)0.0000:0.00000002)0.0000:0.00000001)0.0000:0.00000001)0.0000:0.00000000)0.0000:0.00000000)0.0000:0.00000000)0.0000:0.00000000)0.0000:0.00000000)0.0000:0.00000000)0.0000:0.00000000)0.0000:0.00000000)0.0000:0.00000000)0.0000:0.00000000)0.0000:0.00000000)0.0000:0.00000000)0.0000:0.00000000)0.0000:0.00000000)0.0000:0.00000000)0.0000:0.00000000)0.0000:0.00000000)0.0000:0.00000000)0.0000:0.00000000)0.0000:0.00000000)0.0000:0.00000000)0.0000:0.00000000)0.0000:0.00000000)0.0000:0.00000000)0.0000:0.00000000)0.0000:0.00000000)0.0000:0.00000000)0.0000:0.00000000)0.0000:0.00000000)0.0000:0.00000000)0.0000:0.00000000)0.0000:0.00000000)0.0000:0.00000000)0.0000:0.00000000)0.0000:0.00000000)0.0030:0.00000000)1.0000:0.07590302)0.8010:0.02125036,BdTR2gMPK20-3_Brdisv1BdTR2G1042101m:0.00000040)0.0260:0.00000010,BdTR7aMPK20-3_Brdisv1BdTR7a1006751m:0.00000030)0.0040:0.00000020,Tek-4MPK20-3_Brdisv1Tek-41027738m:0.00000010)0.0000:0.00000040,Bd29-1MPK20-3_Brdisv1Bd29-11005433m:0.00000000)0.0000:0.00000080,Bd2-3MPK20-3_Brdisv1Bd2-31042613m:0.00000000)0.0000:0.00000159,Adi-2MPK20-3_Brdisv1Adi-21045430m:0.00000000)0.0000:0.00000317,Adi-12MPK20-3_Brdisv1Adi-121042759m:0.00000000)0.0000:0.00000630,BdTR9kMPK20-3_Brdisv1BdTR9K1041205m:0.00000000)0.0000:0.00001253,Kah-5MPK20-3_Brdisv1Kah-51045497m:0.00000000)0.0000:0.00002490,BdTR11iMPK20-3_Brdisv1BdTR11I1044565m:0.00000000)0.0000:0.00004951,BdTR11gMPK20-3_Brdisv1BdTR11G1045432m:0.00000000)0.0000:0.00009845,BdTR13cMPK20-3_Brdisv1BdTR13C1042291m:0.00000000)0.0000:0.00019575,Bis-1MPK20-3_Brdisv1Bis-11043552m:0.00000000)0.0000:0.00038923,Koz-3MPK20-3_Brdisv1Koz-31041190m:0.00000000)0.0000:0.00077398,Koz-1MPK20-3_Brdisv1Koz-11045898m:0.00000000)0.0000:0.00153912,Gaz-8MPK20-3_Brdisv1Gaz-81026459m:0.00000000)0.0000:0.00306074,BdTR2bMPK20-3_Brdisv1BdTR2B1044368m:0.00000000)0.0000:0.00608691,Uni2MPK20-3_Brdisv1Uni21044231m:0.00000000)0.0000:0.00152911,(Mur1MPK20-3_Brdisv1Mur11006032m:0.00000000,(Bd3-1MPK20-3_Brdisv1Bd3-1_r1005298m:0.00000050,(Arn1MPK20-3_Brdisv1Arn11006673m:0.00000050,(Mon3MPK20-3_Brdisv1Mon31006289m:0.00000050,(BdTR8iMPK20-3_Brdisv1BdTR8i1006471m:0.00000050,(ABR9MPK20-3_Brdisv1ABR9_r1006567m:0.00000050,(Bd1-1MPK20-3_Brdisv1Bd1-11005908m:0.00000050,(BdMPK20-3_Bradi1g41780:0.00000050,(Bd21RefMPK20-3_Brdisv20Bd21Ref1007272m:0.00000050,(Bd21-3MPK20-3_Brdisv1Bd21-3_r1006610m:0.00000050,(BdTR13aMPK20-3_Brdisv1BdTR13a1006843m:0.00000050,(BdTR3cMPK20-3_Brdisv1BdTR3C1007009m:0.00000050,(Bd18-1MPK20-3_Brdisv1Bd18-11006939m:0.00000050,(Bd30-1MPK20-3_Brdisv1Bd30-11006265m:0.00000050,(ABR7MPK20-3_Brdisv1ABR71006668m:0.00000050,(ABR2MPK20-3_Brdisv1ABR21029756m:0.00000050,(Mig3MPK20-3_Brdisv1Mig31006628m:0.00000050,(ABR6MPK20-3_Brdisv1ABR6_r1006657m:0.00000050,(Luc1MPK20-3_Brdisv1Luc11006705m:0.00000050,(ABR3MPK20-3_Brdisv1ABR31006618m:0.00000050,(ABR5MPK20-3_Brdisv1ABR51006261m:0.00000050,(RON2MPK20-3_Brdisv1RON21006833m:0.00000050,Sig2MPK20-3_Brdisv1Sig21006196m:0.00000050)0.0290:0.00000000)0.0010:0.00000000)0.0000:0.00000000)0.0000:0.00000000)0.0000:0.00000000)0.0000:0.00000000)0.0000:0.00000000)0.0000:0.00000000)0.0000:0.00000000)0.0000:0.00000000)0.0000:0.00000000)0.0000:0.00000000)0.0000:0.00000000)0.0000:0.00000000)0.0000:0.00000000)0.0000:0.00000000)0.0010:0.00000000)0.0000:0.00000000)0.0010:0.00000000)0.0170:0.00000000)1.0000:0.02771066)0.0350:0.01137278)0.0010:0.00977985,Per1MPK20-3_Brdisv1Per11045486m:0.00000000)0.0190:0.00354616,(((BdTR12cMPK20-3_Brdisv1BdTR12c1042500m:0.00000050,Adi-10MPK20-3_Brdisv1Adi-101034957m:0.00000050)0.0520:0.00000000,Jer1MPK20-3_Brdisv1Jer11043553m:0.00000050)0.0070:0.00000000,((S8iiCMPK20-3_Brdisv1S8iiC1044636m:0.00000050,ABR4MPK20-3_Brdisv1ABR41045163m:0.00000050)0.0500:0.00000000,((BdTR1iMPK20-3_Brdisv1BdTR1i1006964m:0.00000050,BdTR11aMPK20-3_Brdisv1BdTR11A1045462m:0.00000050)0.0510:0.00000000,((BdTR10cMPK20-3_Brdisv1BdTR10C1041496m:0.00000050,BdTR5iMPK20-3_Brdisv1BdTR5I1041219m:0.00000050)0.0500:0.00000000,(Kah-1MPK20-3_Brdisv1Kah-11037354m:0.00000050,Tek-2MPK20-3_Brdisv1Tek-21043278m:0.00000050)0.0490:0.00000000)0.0020:0.00000000)0.0040:0.00000000)0.0010:0.00000000)0.8790:0.02673589)0.0330:0.01443293,Foz1MPK20-3_Brdisv1Foz11006282m:0.00000000)1.0000:0.34254541,((((((((((((((((((((((((((((((((((((((((((((((((((((Adi-10MPK11_Brdisv1Adi-101023173m:0.00000050,Koz-3MPK11_Brdisv1Koz-31022574m:0.00000050)0.0750:0.00000000,(BdTR2gMPK11_Brdisv1BdTR2G1029987m:0.00000050,BdTR7aMPK11_Brdisv1BdTR7a1033281m:0.00000050)0.0740:0.00000000)0.3170:0.00014111,(BdTR9kMPK11_Brdisv1BdTR9K1028898m:0.00838588,Tek-4MPK11_Brdisv1Tek-41017616m:0.00000000)0.4930:0.00329395)0.5440:0.00289159,Kah-1MPK11_Brdisv1Kah-11020359m:0.00225168)0.3800:0.00203486,Gaz-8MPK11_Brdisv1Gaz-81016151m:0.00575975)0.2810:0.00114524,BdTR5iMPK11_Brdisv1BdTR5I1028828m:0.00226895)0.2100:0.00094413,Bd21-3MPK11_Brdisv1Bd21-3_r1025222m:0.00249413)0.1240:0.00059811,Sig2MPK11_Brdisv1Sig21030965m:0.00000000)0.0040:0.00030773,Foz1MPK11_Brdisv1Foz11024517m:0.00000000)0.0010:0.00015411,RON2MPK11_Brdisv1RON21026673m:0.00000000)0.0000:0.00007718,ABR5MPK11_Brdisv1ABR51031623m:0.00000000)0.0000:0.00003865,ABR3MPK11_Brdisv1ABR31026158m:0.00000000)0.0000:0.00001936,Mur1MPK11_Brdisv1Mur11030448m:0.00000000)0.0000:0.00000970,Luc1MPK11_Brdisv1Luc11026612m:0.00000000)0.0000:0.00000486,ABR6MPK11_Brdisv1ABR6_r1033960m:0.00000000)0.0000:0.00000243,Per1MPK11_Brdisv1Per11026363m:0.00000000)0.0000:0.00000122,Jer1MPK11_Brdisv1Jer11030890m:0.00000000)0.0000:0.00000061,S8iiCMPK11_Brdisv1S8iiC1025854m:0.00000000)0.0000:0.00000031,ABR4MPK11_Brdisv1ABR41033293m:0.00000019)0.0000:0.00000015,Uni2MPK11_Brdisv1Uni21031613m:0.00000035)0.0000:0.00000008,Mig3MPK11_Brdisv1Mig31032921m:0.00000042)0.0000:0.00000004,ABR2MPK11_Brdisv1ABR21033560m:0.00000046)0.0000:0.00000002,ABR7MPK11_Brdisv1ABR71033630m:0.00000048)0.0000:0.00000001,Bd18-1MPK11_Brdisv1Bd18-11027073m:0.00000049)0.0000:0.00000000,BdTR2bMPK11_Brdisv1BdTR2B1025399m:0.00000050)0.0000:0.00000000,BdTR1iMPK11_Brdisv1BdTR1i1027104m:0.00000050)0.0000:0.00000000,BdTR3cMPK11_Brdisv1BdTR3C1026508m:0.00000050)0.0000:0.00000000,Koz-1MPK11_Brdisv1Koz-11033685m:0.00000050)0.0000:0.00000000,Bis-1MPK11_Brdisv1Bis-11031556m:0.00000050)0.0000:0.00000000,BdTR13aMPK11_Brdisv1BdTR13a1035020m:0.00000050)0.0000:0.00000000,BdTR13cMPK11_Brdisv1BdTR13C1029714m:0.00000050)0.0000:0.00000000,Kah-5MPK11_Brdisv1Kah-51033455m:0.00000050)0.0000:0.00000000,BdTR12cMPK11_Brdisv1BdTR12c1030387m:0.00000050)0.0000:0.00000000,Bd2-3MPK11_Brdisv1Bd2-31030457m:0.00000050)0.0000:0.00000000,Bd21RefMPK11_Brdisv20Bd21Ref1027806m:0.00000050)0.0000:0.00000000,BdMPK11_Bradi3g16560:0.00000050)0.0000:0.00000000,Bd29-1MPK11_Brdisv1Bd29-11027994m:0.00000050)0.0000:0.00000000,Mon3MPK11_Brdisv1Mon31031562m:0.00000050)0.0000:0.00000000,Arn1MPK11_Brdisv1Arn11033533m:0.00000050)0.0000:0.00000000,Adi-12MPK11_Brdisv1Adi-121030403m:0.00000050)0.0000:0.00000000,Bd30-1MPK11_Brdisv1Bd30-11023952m:0.00000050)0.0000:0.00000000,BdTR11gMPK11_Brdisv1BdTR11G1033165m:0.00000050)0.0000:0.00000000,BdTR11iMPK11_Brdisv1BdTR11I1032437m:0.00000050)0.0000:0.00000000,BdTR11aMPK11_Brdisv1BdTR11A1030105m:0.00000050)0.0000:0.00000000,BdTR10cMPK11_Brdisv1BdTR10C1022204m:0.00000050)0.0000:0.00000000,Adi-2MPK11_Brdisv1Adi-21033371m:0.00000050)0.0000:0.00000000,Bd1-1MPK11_Brdisv1Bd1-11023075m:0.00000050)0.0000:0.00000000,ABR9MPK11_Brdisv1ABR9_r1025789m:0.00000050)0.0000:0.00000000,Tek-2MPK11_Brdisv1Tek-21030943m:0.00000050)0.0010:0.00000000,(Bd3-1MPK11_Brdisv1Bd3-1_r1020329m:0.00000050,BdTR8iMPK11_Brdisv1BdTR8i1025152m:0.00000050)0.0000:0.00000000)1.0000:0.10771145,(BdMPK4_Bradi3g32000:0.00000050,(Bd21RefMPK4_Brdisv20Bd21Ref1030338m:0.00000050,(BdTR10cMPK4_Brdisv1BdTR10C1023812m:0.00000050,(BdTR7aMPK4_Brdisv1BdTR7a1035227m:0.00000050,(ABR9MPK4_Brdisv1ABR9_r1026988m:0.00000050,(BdTR8iMPK4_Brdisv1BdTR8i1027174m:0.00000050,(Tek-2MPK4_Brdisv1Tek-21010816m:0.00000050,(Tek-4MPK4_Brdisv1Tek-41029583m:0.00000050,(Bd29-1MPK4_Brdisv1Bd29-11009699m:0.00000050,(Bd30-1MPK4_Brdisv1Bd30-11025462m:0.00000050,(BdTR2gMPK4_Brdisv1BdTR2G1031654m:0.00000050,(Bis-1MPK4_Brdisv1Bis-11011144m:0.00000050,(BdTR13cMPK4_Brdisv1BdTR13C1010368m:0.00000050,(BdTR5iMPK4_Brdisv1BdTR5I1030484m:0.00000050,(Kah-1MPK4_Brdisv1Kah-11021773m:0.00000050,(BdTR12cMPK4_Brdisv1BdTR12c1031941m:0.00000050,(Bd3-1MPK4_Brdisv1Bd3-1_r1021690m:0.00000050,(Bd1-1MPK4_Brdisv1Bd1-11024723m:0.00000050,(Arn1MPK4_Brdisv1Arn11035810m:0.00000050,(Mon3MPK4_Brdisv1Mon31011000m:0.00000050,(Bd21-3MPK4_Brdisv1Bd21-3_r1027304m:0.00000050,(Bd2-3MPK4_Brdisv1Bd2-31032148m:0.00000050,(Adi-10MPK4_Brdisv1Adi-101037043m:0.00000050,(Adi-2MPK4_Brdisv1Adi-21035342m:0.00000050,(Adi-12MPK4_Brdisv1Adi-121032162m:0.00000050,(BdTR9kMPK4_Brdisv1BdTR9K1030513m:0.00000050,(Kah-5MPK4_Brdisv1Kah-51035392m:0.00000050,(BdTR11aMPK4_Brdisv1BdTR11A1031736m:0.00000050,(BdTR11iMPK4_Brdisv1BdTR11I1034234m:0.00000050,(BdTR11gMPK4_Brdisv1BdTR11G1035183m:0.00000050,(BdTR13aMPK4_Brdisv1BdTR13a1037138m:0.00000050,(Koz-3MPK4_Brdisv1Koz-31024105m:0.00000050,(Koz-1MPK4_Brdisv1Koz-11035762m:0.00000050,(BdTR3cMPK4_Brdisv1BdTR3C1004133m:0.00000050,(BdTR1iMPK4_Brdisv1BdTR1i1029278m:0.00000050,(BdTR2bMPK4_Brdisv1BdTR2B1027249m:0.00000050,(Bd18-1MPK4_Brdisv1Bd18-11029432m:0.00000050,(ABR7MPK4_Brdisv1ABR71035794m:0.00000050,(ABR2MPK4_Brdisv1ABR21011722m:0.00000050,(Mig3MPK4_Brdisv1Mig31011481m:0.00000050,(Uni2MPK4_Brdisv1Uni21033435m:0.00000050,(ABR4MPK4_Brdisv1ABR41011661m:0.00000050,(S8iiCMPK4_Brdisv1S8iiC1027882m:0.00000050,(Jer1MPK4_Brdisv1Jer11032692m:0.00000050,(Per1MPK4_Brdisv1Per11028526m:0.00000050,(ABR6MPK4_Brdisv1ABR6_r1036097m:0.00000050,(Luc1MPK4_Brdisv1Luc11028728m:0.00000050,(Mur1MPK4_Brdisv1Mur11032140m:0.00000050,(ABR3MPK4_Brdisv1ABR31028286m:0.00000050,(ABR5MPK4_Brdisv1ABR51033637m:0.00000050,(RON2MPK4_Brdisv1RON21028798m:0.00000050,(Foz1MPK4_Brdisv1Foz11026494m:0.00000050,Sig2MPK4_Brdisv1Sig21032872m:0.00000050)0.0050:0.00000000)0.0000:0.00000000)0.0000:0.00000000)0.0000:0.00000000)0.0000:0.00000000)0.0000:0.00000000)0.0000:0.00000000)0.0000:0.00000000)0.0000:0.00000000)0.0000:0.00000000)0.0000:0.00000000)0.0000:0.00000000)0.0000:0.00000000)0.0000:0.00000000)0.0000:0.00000000)0.0000:0.00000000)0.0000:0.00000000)0.0000:0.00000000)0.0000:0.00000000)0.0000:0.00000000)0.0000:0.00000000)0.0000:0.00000000)0.0000:0.00000000)0.0000:0.00000000)0.0000:0.00000000)0.0000:0.00000000)0.0000:0.00000000)0.0000:0.00000000)0.0000:0.00000000)0.0000:0.00000000)0.0000:0.00000000)0.0000:0.00000000)0.0000:0.00000000)0.0000:0.00000000)0.0000:0.00000000)0.0000:0.00000000)0.0000:0.00000000)0.0000:0.00000000)0.0000:0.00000000)0.0000:0.00000000)0.0000:0.00000000)0.0000:0.00000000)0.0000:0.00000000)0.0000:0.00000000)0.0000:0.00000000)0.0000:0.00000000)0.0000:0.00000000)0.0000:0.00000000)0.0000:0.00000000)0.0010:0.00000000)0.0140:0.00000000)1.0000:0.09995620)1.0000:0.11054561,(((((((((((((((((((((((((((((((((((((((((((((((((((((Gaz-8MPK6_Brdisv1Gaz-81003701m:0.00196319,Adi-12MPK6_Brdisv1Adi-121007265m:0.00000000)0.0670:0.00098262,BdTR9kMPK6_Brdisv1BdTR9K1006792m:0.00000000)0.0230:0.00049195,BdTR12cMPK6_Brdisv1BdTR12c1007189m:0.00000000)0.0100:0.00024630,BdTR13cMPK6_Brdisv1BdTR13C1007022m:0.00000000)0.0090:0.00012331,Mig3MPK6_Brdisv1Mig31007919m:0.00000000)0.0040:0.00006174,ABR4MPK6_Brdisv1ABR41044656m:0.00000000)0.0070:0.00003091,ABR3MPK6_Brdisv1ABR31008023m:0.00000000)0.0230:0.00001547,ABR5MPK6_Brdisv1ABR51007501m:0.00000000)0.0830:0.00000775,Sig2MPK6_Brdisv1Sig21007446m:0.00000000)1.0000:0.07189840,Kah-1MPK6_Brdisv1Kah-11006028m:0.00000000)0.6680:0.03812231,ABR7MPK6_Brdisv1ABR71007957m:0.00000000)0.4500:0.01985644,Tek-4MPK6_Brdisv1Tek-41035605m:0.00000000)0.4510:0.01120918,Foz1MPK6_Brdisv1Foz11007450m:0.00000000)0.5300:0.01162356,Bd21-3MPK6_Brdisv1Bd21-3_r1007822m:0.00000000)0.1870:0.00482088,BdTR2gMPK6_Brdisv1BdTR2G1007189m:0.00000000)0.0360:0.00369407,Bd2-3MPK6_Brdisv1Bd2-31007253m:0.00000000)0.0010:0.00026057,Bis-1MPK6_Brdisv1Bis-11007534m:0.00000000)0.0000:0.00013054,Koz-3MPK6_Brdisv1Koz-31006774m:0.00000000)0.0000:0.00006539,BdTR3cMPK6_Brdisv1BdTR3C1008268m:0.00000000)0.0000:0.00003276,Bd30-1MPK6_Brdisv1Bd30-11007350m:0.00000000)0.0000:0.00001641,RON2MPK6_Brdisv1RON21008110m:0.00000000)0.0000:0.00000822,Luc1MPK6_Brdisv1Luc11008002m:0.00000000)0.0000:0.00000412,ABR6MPK6_Brdisv1ABR6_r1007995m:0.00000000)0.0000:0.00000206,Per1MPK6_Brdisv1Per11008140m:0.00000000)0.0000:0.00000103,Jer1MPK6_Brdisv1Jer11007231m:0.00000000)0.0000:0.00000052,S8iiCMPK6_Brdisv1S8iiC1007741m:0.00000000)0.0000:0.00000026,Uni2MPK6_Brdisv1Uni21007433m:0.00000024)0.0000:0.00000013,ABR2MPK6_Brdisv1ABR21008022m:0.00000037)0.0000:0.00000007,Bd18-1MPK6_Brdisv1Bd18-11008300m:0.00000043)0.0000:0.00000003,BdTR2bMPK6_Brdisv1BdTR2B1007594m:0.00000047)0.0000:0.00000002,BdTR1iMPK6_Brdisv1BdTR1i1008313m:0.00000048)0.0000:0.00000001,Koz-1MPK6_Brdisv1Koz-11007897m:0.00000049)0.0000:0.00000000,BdTR13aMPK6_Brdisv1BdTR13a1008255m:0.00000050)0.0000:0.00000000,BdTR11gMPK6_Brdisv1BdTR11G1007922m:0.00000050)0.0000:0.00000000,BdTR11iMPK6_Brdisv1BdTR11I1007652m:0.00000050)0.0000:0.00000000,BdTR11aMPK6_Brdisv1BdTR11A1006993m:0.00000050)0.0000:0.00000000,BdTR5iMPK6_Brdisv1BdTR5I1006823m:0.00000050)0.0000:0.00000000,Kah-5MPK6_Brdisv1Kah-51007875m:0.00000050)0.0000:0.00000000,Adi-2MPK6_Brdisv1Adi-21007714m:0.00000050)0.0000:0.00000000,Adi-10MPK6_Brdisv1Adi-101005339m:0.00000050)0.0000:0.00000000,Bd21RefMPK6_Brdisv20Bd21Ref1008702m:0.00000050)0.0000:0.00000000,BdMPK6_Bradi1g49100:0.00000050)0.0000:0.00000000,Bd1-1MPK6_Brdisv1Bd1-11006994m:0.00000050)0.0000:0.00000000,ABR9MPK6_Brdisv1ABR9_r1007931m:0.00000050)0.0000:0.00000000,Bd29-1MPK6_Brdisv1Bd29-11006575m:0.00000050)0.0000:0.00000000,Tek-2MPK6_Brdisv1Tek-21007328m:0.00000050)0.0000:0.00000000,BdTR8iMPK6_Brdisv1BdTR8i1007684m:0.00000050)0.0000:0.00000000,BdTR7aMPK6_Brdisv1BdTR7a1008045m:0.00000050)0.0000:0.00000000,Arn1MPK6_Brdisv1Arn11008028m:0.00000050)0.0000:0.00000000,BdTR10cMPK6_Brdisv1BdTR10C1006602m:0.00000050)0.0160:0.00210414,Mon3MPK6_Brdisv1Mon31007506m:0.00000000)0.2350:0.00230160,Bd3-1MPK6_Brdisv1Bd3-1_r1006154m:0.00000000)1.0000:0.13057099,(Tek-4MPK3_Brdisv1Tek-41030977m:0.00000000,(BdTR8iMPK3_Brdisv1BdTR8i1010712m:0.00151445,((((BdTR13cMPK3_Brdisv1BdTR13C1009620m:0.00000050,BdTR11iMPK3_Brdisv1BdTR11I1010553m:0.00000050)0.1940:0.00024652,Bd1-1MPK3_Brdisv1Bd1-11009760m:0.00313503)0.2100:0.00093533,Kah-1MPK3_Brdisv1Kah-11008192m:0.00924969)0.0560:0.00108461,((((BdTR7aMPK3_Brdisv1BdTR7a1011021m:0.00000050,Bd2-3MPK3_Brdisv1Bd2-31009829m:0.00000050)0.1770:0.00004019,Bd30-1MPK3_Brdisv1Bd30-11010004m:0.00335059)0.3930:0.00245820,(Gaz-8MPK3_Brdisv1Gaz-81005117m:0.01036359,Adi-10MPK3_Brdisv1Adi-101031639m:0.00070243)0.2720:0.00119341)0.3170:0.00227313,(Arn1MPK3_Brdisv1Arn11011015m:0.00000050,(Mon3MPK3_Brdisv1Mon31010203m:0.00000050,(Tek-2MPK3_Brdisv1Tek-21010027m:0.00000050,(Bd29-1MPK3_Brdisv1Bd29-11009003m:0.00000050,(ABR9MPK3_Brdisv1ABR9_r1011010m:0.00000050,(BdMPK3_Bradi1g65810:0.00000050,(Bd21RefMPK3_Brdisv20Bd21Ref1011713m:0.00000050,(Adi-2MPK3_Brdisv1Adi-21010752m:0.00000050,(Adi-12MPK3_Brdisv1Adi-121041121m:0.00000050,(BdTR9kMPK3_Brdisv1BdTR9K1009255m:0.00000050,(BdTR12cMPK3_Brdisv1BdTR12c1009957m:0.00000050,(Kah-5MPK3_Brdisv1Kah-51010925m:0.00000050,(BdTR11aMPK3_Brdisv1BdTR11A1009650m:0.00000050,(BdTR11gMPK3_Brdisv1BdTR11G1010947m:0.00000050,(BdTR13aMPK3_Brdisv1BdTR13a1011439m:0.00000050,(Koz-1MPK3_Brdisv1Koz-11010948m:0.00000050,(BdTR3cMPK3_Brdisv1BdTR3C1011415m:0.00000050,(BdTR1iMPK3_Brdisv1BdTR1i1011291m:0.00000050,(BdTR2bMPK3_Brdisv1BdTR2B1010533m:0.00000050,(BdTR2gMPK3_Brdisv1BdTR2G1009723m:0.00000049,(Bd18-1MPK3_Brdisv1Bd18-11011176m:0.00000049,(ABR7MPK3_Brdisv1ABR71010863m:0.00000047,(ABR2MPK3_Brdisv1ABR21010920m:0.00000044,(Mig3MPK3_Brdisv1Mig31010710m:0.00000039,(Uni2MPK3_Brdisv1Uni21010201m:0.00000027,(ABR4MPK3_Brdisv1ABR41010880m:0.00000005,(S8iiCMPK3_Brdisv1S8iiC1010629m:0.00000000,(Jer1MPK3_Brdisv1Jer11009941m:0.00000000,(Per1MPK3_Brdisv1Per11011066m:0.00000000,(ABR6MPK3_Brdisv1ABR6_r1011083m:0.00000000,(Luc1MPK3_Brdisv1Luc11010913m:0.00000000,(ABR3MPK3_Brdisv1ABR31010870m:0.00000000,(ABR5MPK3_Brdisv1ABR51010136m:0.00000000,(RON2MPK3_Brdisv1RON21010983m:0.00000000,(Foz1MPK3_Brdisv1Foz11010123m:0.00000000,(Sig2MPK3_Brdisv1Sig21010086m:0.00000000,(Koz-3MPK3_Brdisv1Koz-31009389m:0.00000000,(((Mur1MPK3_Brdisv1Mur11009882m:0.00351832,Bis-1MPK3_Brdisv1Bis-11010343m:0.00324107)0.0610:0.00027450,Bd3-1MPK3_Brdisv1Bd3-1_r1008330m:0.00651148)0.0470:0.00071424,(Bd21-3MPK3_Brdisv1Bd21-3_r1010642m:0.00462380,(BdTR5iMPK3_Brdisv1BdTR5I1009348m:0.00000050,BdTR10cMPK3_Brdisv1BdTR10C1009137m:0.00000050)0.4160:0.00214828)0.4440:0.00271461)0.0490:0.00089008)0.0000:0.00045722)0.0000:0.00022928)0.0000:0.00011481)0.0000:0.00005749)0.0000:0.00002879)0.0000:0.00001442)0.0000:0.00000722)0.0000:0.00000361)0.0000:0.00000181)0.0000:0.00000091)0.0000:0.00000045)0.0000:0.00000023)0.0000:0.00000011)0.0000:0.00000006)0.0000:0.00000003)0.0000:0.00000001)0.0000:0.00000001)0.0000:0.00000000)0.0000:0.00000000)0.0000:0.00000000)0.0000:0.00000000)0.0000:0.00000000)0.0000:0.00000000)0.0000:0.00000000)0.0000:0.00000000)0.0000:0.00000000)0.0000:0.00000000)0.0000:0.00000000)0.0000:0.00000000)0.0000:0.00000000)0.0000:0.00000000)0.0000:0.00000000)0.0000:0.00000000)0.0000:0.00000000)0.0000:0.00000000)0.0010:0.00000000)0.0790:0.00107865)0.0110:0.00074491)0.3110:0.00266963)0.9230:0.02331284)1.0000:0.14418852)0.9000:0.04157542)0.9960:0.08819101,((((((((((((((((((((((((((((((((Luc1MPK7-1_Brdisv1Luc11046458m:0.17478079,ABR5MPK7-1_Brdisv1ABR51046822m:0.00000000)0.3400:0.02956377,ABR4MPK7-1_Brdisv1ABR41046323m:0.09454413)0.1610:0.00654495,RON2MPK7-1_Brdisv1RON21046379m:0.07311207)0.1500:0.01479068,Kah-1MPK7-1_Brdisv1Kah-11044255m:0.01317404)0.0970:0.00455234,Gaz-8MPK7-1_Brdisv1Gaz-81013145m:0.05000979)0.1350:0.01711342,Koz-1MPK7-1_Brdisv1Koz-11046637m:0.01710416)0.1980:0.01032786,BdTR1iMPK7-1_Brdisv1BdTR1i1046789m:0.05169079)0.2760:0.00914893,Kah-5MPK7-1_Brdisv1Kah-51046477m:0.03442048)0.3640:0.02307223,ABR6MPK7-1_Brdisv1ABR6_r1045951m:0.00000000)0.1760:0.00412344,BdTR13aMPK7-1_Brdisv1BdTR13a1047101m:0.06218009)0.6810:0.02503835,BdTR2bMPK7-1_Brdisv1BdTR2B1045837m:0.00000000)0.1470:0.02564141,BdTR11gMPK7-1_Brdisv1BdTR11G1046470m:0.00000000)0.1250:0.01191233,BdTR2gMPK7-1_Brdisv1BdTR2G1044736m:0.00446814)0.1230:0.00521580,BdTR11iMPK7-1_Brdisv1BdTR11I1045888m:0.00000000)0.7340:0.01768183,Uni2MPK7-1_Brdisv1Uni21045875m:0.00000000)0.1470:0.00659365,Mig3MPK7-1_Brdisv1Mig31046286m:0.00000000)0.0970:0.00330107,BdTR13cMPK7-1_Brdisv1BdTR13C1044721m:0.00000000)0.1550:0.00165267,Arn1MPK7-1_Brdisv1Arn11046100m:0.00000000)0.6350:0.00826168,Bis-1MPK7-1_Brdisv1Bis-11045356m:0.01120920)0.7980:0.02129261,Bd18-1MPK7-2_Brdisv1Bd18-11038744m:0.00000000)0.2170:0.00456768,Bd21RefMPK7-2_Brdisv20Bd21Ref1039827m:0.00000000)0.2110:0.00228680,BdMPK7-2_Bradi4g24914:0.00000000)0.9150:0.02209560,BdTR12cMPK7-1_Brdisv1BdTR12c1005219m:0.00000000)0.3780:0.01022790,BdTR9kMPK7-1_Brdisv1BdTR9K1043911m:0.00000000)0.1860:0.00504043,Adi-12MPK7-1_Brdisv1Adi-121024789m:0.00000000)0.4200:0.00666218,BdTR3cMPK7-2_Brdisv1BdTR3C1006046m:0.00000000)0.3670:0.00424322,ABR9MPK7-1_Brdisv1ABR9_r1035091m:0.00000000)0.4390:0.00555114,(S8iiCMPK7-2_Brdisv1S8iiC1036390m:0.00000000,(Foz1MPK7-2_Brdisv1Foz11033114m:0.00247401,BdTR3cMPK7-1_Brdisv1BdTR3C1006021m:0.00442968)0.1900:0.00179517)0.2300:0.00407884)0.2080:0.00156146,(Bd2-3MPK7-2_Brdisv1Bd2-31024751m:0.00000000,(Adi-2MPK7-1_Brdisv1Adi-21046113m:0.00000000,(Bd18-1MPK7-1_Brdisv1Bd18-11006146m:0.00000000,(BdTR7aMPK7-1_Brdisv1BdTR7a1005883m:0.00000000,(Bd30-1MPK7-1_Brdisv1Bd30-11005594m:0.00000000,(BdTR8iMPK7-1_Brdisv1BdTR8i1005547m:0.00000000,(Tek-2MPK7-1_Brdisv1Tek-21005308m:0.00000000,(Bd29-1MPK7-1_Brdisv1Bd29-11022801m:0.00000000,(BdMPK7-1_Bradi1g34030:0.00000000,(Bd21RefMPK7-1_Brdisv20Bd21Ref1006178m:0.00000000,(Mur1MPK7-2_Brdisv1Mur11023342m:0.00310227,(BdTR5iMPK7-1_Brdisv1BdTR5I1004945m:0.00291348,Adi-10MPK7-1_Brdisv1Adi-101018783m:0.00054256)0.5660:0.00381112)0.1440:0.00148133)0.0160:0.00074656)0.0010:0.00037378)0.0010:0.00018742)0.0000:0.00009384)0.0020:0.00004698)0.0010:0.00002352)0.0000:0.00001178)0.0020:0.00000590)0.0200:0.00000295)0.3220:0.00134075)0.3710:0.00163941,BdTR10cMPK7-1_Brdisv1BdTR10C1031091m:0.00000000)0.2000:0.00047006,Tek-4MPK7-1_Brdisv1Tek-41014125m:0.00000000)1.0000:0.04493528,(Koz-3MPK14_Brdisv1Koz-31020739m:0.00237414,(Mig3MPK14_Brdisv1Mig31030748m:0.00245812,(Bd21-3MPK14_Brdisv1Bd21-3_r1023190m:0.00236072,(Tek-4MPK14_Brdisv1Tek-41016381m:0.00000050,(Arn1MPK14_Brdisv1Arn11031405m:0.00000050,(Mon3MPK14_Brdisv1Mon31029522m:0.00000050,(BdTR7aMPK14_Brdisv1BdTR7a1031219m:0.00000050,(Tek-2MPK14_Brdisv1Tek-21028844m:0.00000050,(Bd29-1MPK14_Brdisv1Bd29-11039982m:0.00000050,(ABR9MPK14_Brdisv1ABR9_r1024459m:0.00000050,(Bd1-1MPK14_Brdisv1Bd1-11021222m:0.00000050,(BdMPK14_Bradi3g03780:0.00000050,(Bd21RefMPK14_Brdisv20Bd21Ref1025543m:0.00000050,(Bd2-3MPK14_Brdisv1Bd2-31028513m:0.00000050,(Adi-10MPK14_Brdisv1Adi-101031400m:0.00000050,(Adi-2MPK14_Brdisv1Adi-21031107m:0.00000050,(Adi-12MPK14_Brdisv1Adi-121005230m:0.00000050,(BdTR9kMPK14_Brdisv1BdTR9K1027057m:0.00000050,(BdTR12cMPK14_Brdisv1BdTR12c1028321m:0.00000050,(Kah-1MPK14_Brdisv1Kah-11018519m:0.00000050,(Kah-5MPK14_Brdisv1Kah-51031281m:0.00000050,(BdTR5iMPK14_Brdisv1BdTR5I1026907m:0.00000050,(BdTR10cMPK14_Brdisv1BdTR10C1020364m:0.00000050,(BdTR11aMPK14_Brdisv1BdTR11A1028042m:0.00000050,(BdTR11iMPK14_Brdisv1BdTR11I1030242m:0.00000050,(BdTR11gMPK14_Brdisv1BdTR11G1031078m:0.00000050,(BdTR13cMPK14_Brdisv1BdTR13C1027735m:0.00000050,(BdTR13aMPK14_Brdisv1BdTR13a1032768m:0.00000050,(Bis-1MPK14_Brdisv1Bis-11029431m:0.00000050,(Koz-1MPK14_Brdisv1Koz-11031538m:0.00000050,(BdTR3cMPK14_Brdisv1BdTR3C1024843m:0.00000050,(BdTR1iMPK14_Brdisv1BdTR1i1024796m:0.00000050,(BdTR2bMPK14_Brdisv1BdTR2B1023291m:0.00000050,(BdTR2gMPK14_Brdisv1BdTR2G1028030m:0.00000049,(Bd18-1MPK14_Brdisv1Bd18-11024761m:0.00000048,(Bd30-1MPK14_Brdisv1Bd30-11022043m:0.00000047,(ABR7MPK14_Brdisv1ABR71031394m:0.00000043,(ABR2MPK14_Brdisv1ABR21031419m:0.00000036,(Uni2MPK14_Brdisv1Uni21029534m:0.00000022,(ABR4MPK14_Brdisv1ABR41031114m:0.00000000,(S8iiCMPK14_Brdisv1S8iiC1023720m:0.00000000,(Jer1MPK14_Brdisv1Jer11028958m:0.00000000,(Per1MPK14_Brdisv1Per11024087m:0.00000000,(ABR6MPK14_Brdisv1ABR6_r1031745m:0.00000000,(Luc1MPK14_Brdisv1Luc11024410m:0.00000000,(Mur1MPK14_Brdisv1Mur11028428m:0.00000000,(ABR3MPK14_Brdisv1ABR31024015m:0.00000000,(ABR5MPK14_Brdisv1ABR51029646m:0.00000000,(RON2MPK14_Brdisv1RON21024409m:0.00000000,(Foz1MPK14_Brdisv1Foz11022432m:0.00000000,(Sig2MPK14_Brdisv1Sig21005335m:0.00000000,(BdTR8iMPK14_Brdisv1BdTR8i1023107m:0.00000000,(Gaz-8MPK14_Brdisv1Gaz-81024368m:0.00500611,Bd3-1MPK14_Brdisv1Bd3-1_r1018689m:0.00189000)0.4310:0.00222770)0.0100:0.00111985)0.0000:0.00056069)0.0000:0.00028073)0.0000:0.00014055)0.0000:0.00007037)0.0000:0.00003523)0.0000:0.00001764)0.0000:0.00000883)0.0000:0.00000442)0.0000:0.00000221)0.0000:0.00000111)0.0000:0.00000056)0.0000:0.00000028)0.0000:0.00000014)0.0000:0.00000007)0.0000:0.00000003)0.0000:0.00000002)0.0000:0.00000001)0.0000:0.00000000)0.0000:0.00000000)0.0000:0.00000000)0.0000:0.00000000)0.0000:0.00000000)0.0000:0.00000000)0.0000:0.00000000)0.0000:0.00000000)0.0000:0.00000000)0.0000:0.00000000)0.0000:0.00000000)0.0000:0.00000000)0.0000:0.00000000)0.0000:0.00000000)0.0000:0.00000000)0.0000:0.00000000)0.0000:0.00000000)0.0000:0.00000000)0.0000:0.00000000)0.0000:0.00000000)0.0000:0.00000000)0.0000:0.00000000)0.0000:0.00000000)0.0000:0.00000000)0.0000:0.00000000)0.0000:0.00000000)0.0000:0.00000000)0.0000:0.00000000)0.0000:0.00000000)0.0020:0.00000000)0.2910:0.00108475)0.3470:0.00099150)0.4730:0.00106626)1.0000:0.03658064)1.0000:0.31754427);
