# Supplementary material for: Comparative analysis of MAPK and MKK gene families reveals differential evolutionary patterns in Brachypodium distachyon inbred lines
Source: PeerJ. 2021 Apr 6;9:e11238. doi: 10.7717/peerj.11238 (PMC8034371; doi:10.7717/peerj.11238)
Supplement: Supplemental Information 4 [file peerj-09-11238-s004.nwk]

(((((((((((((((((((((((((((((((((((((((((((((((((((((((((((((RON2MKK3-3_Brdisv1RON21025893m:0.00000000,Uni2MKK3-3_Brdisv1Uni21030859m:0.00000000)0.0080:0.00000000,Per1MKK3-3_Brdisv1Per11025553m:0.00000000)0.0000:0.00000000,Mig3MKK3-3_Brdisv1Mig31032176m:0.00000000)0.0000:0.00000000,Luc1MKK3-3_Brdisv1Luc11025812m:0.00000000)0.0000:0.00000000,ABR7MKK3-3_Brdisv1ABR71032780m:0.00000000)0.0000:0.00000000,ABR5MKK3-3_Brdisv1ABR51030947m:0.00000000)0.0000:0.00000000,ABR3MKK3-3_Brdisv1ABR31025404m:0.00000000)0.0000:0.00000000,ABR2MKK3-3_Brdisv1ABR21032775m:0.00000000)0.0000:0.00000000,Sig2MKK3-3_Brdisv1Sig21030257m:0.00000000)0.0000:0.00000000,Tek-2MKK3-3_Brdisv1Tek-21030208m:0.00000000)0.0000:0.00000000,Mon3MKK3-3_Brdisv1Mon31030882m:0.00000000)0.0000:0.00000000,Arn1MKK3-3_Brdisv1Arn11032740m:0.00000000)0.0000:0.00000000,ABR9MKK3-3_Brdisv1ABR9_r1025291m:0.00000000)0.0000:0.00000000,Bd18-1MKK3-3_Brdisv1Bd18-11026234m:0.00000000)0.0000:0.00000000,Bd21-3MKK3-3_Brdisv1Bd21-3_r1024469m:0.00000000)0.0000:0.00000000,Bd3-1MKK3-3_Brdisv1Bd3-1_r1010293m:0.00000000)0.0000:0.00000000,BdTR11aMKK3-3_Brdisv1BdTR11A1029299m:0.00000000)0.0000:0.00000000,BdTR11gMKK3-3_Brdisv1BdTR11G1032411m:0.00000000)0.0000:0.00000000,BdTR11iMKK3-3_Brdisv1BdTR11I1031672m:0.00000000)0.0000:0.00000000,BdTR13aMKK3-3_Brdisv1BdTR13a1034167m:0.00000000)0.0000:0.00000000,BdTR1iMKK3-3_Brdisv1BdTR1i1026202m:0.00000000)0.0000:0.00000000,Kah-5MKK3-3_Brdisv1Kah-51032682m:0.00000000)0.0000:0.00000000,Koz-1MKK3-3_Brdisv1Koz-11032882m:0.00000000)0.0000:0.00000000,ABR4MKK3-3_Brdisv1ABR41032504m:0.00000000)0.0000:0.00000000,ABR6MKK3-3_Brdisv1ABR6_r1033144m:0.00000000)0.0000:0.00000000,Jer1MKK3-3_Brdisv1Jer11030183m:0.00000000)0.0000:0.00000000,Mur1MKK3-3_Brdisv1Mur11029722m:0.00000000)0.0000:0.00000000,Koz-3MKK3-3_Brdisv1Koz-31021934m:0.00000000)0.0000:0.00000000,BdTR9kMKK3-3_Brdisv1BdTR9K1028259m:0.00000000)0.0000:0.00000000,BdTR3cMKK3-3_Brdisv1BdTR3C1025925m:0.00000000)0.0000:0.00000000,BdTR2gMKK3-3_Brdisv1BdTR2G1029283m:0.00000000)0.0000:0.00000000,BdTR2bMKK3-3_Brdisv1BdTR2B1024627m:0.00000000)0.0000:0.00000000,BdTR13cMKK3-3_Brdisv1BdTR13C1029001m:0.00000000)0.0000:0.00000000,BdTR12cMKK3-3_Brdisv1BdTR12c1029700m:0.00000000)0.0000:0.00000000,Bd2-3MKK3-3_Brdisv1Bd2-31029786m:0.00000000)0.0000:0.00000000,Adi-2MKK3-3_Brdisv1Adi-21032560m:0.00000000)0.0000:0.00000000,Adi-12MKK3-3_Brdisv1Adi-121029689m:0.00000000)0.0000:0.00000000,BdTR5iMKK3-3_Brdisv1BdTR5I1028137m:0.00000000)0.0000:0.00000000,Foz1MKK3-3_Brdisv1Foz11023762m:0.00000000)0.0000:0.00000000,BdTR8iMKK3-3_Brdisv1BdTR8i1024401m:0.00000000)0.0000:0.00000000,BdTR7aMKK3-3_Brdisv1BdTR7a1032485m:0.00000000)0.0000:0.00000000,Bd1-1MKK3-3_Brdisv1Bd1-11022429m:0.00000000)0.0000:0.00000000,Adi-10MKK3-3_Brdisv1Adi-101022600m:0.00000000)0.0000:0.00000000,BdTR10cMKK3-3_Brdisv1BdTR10c1021519m:0.00000000)0.0000:0.00000000,Bd30-1MKK3-3_Brdisv1Bd30-11023309m:0.00000000)0.0000:0.00000000,Gaz-8MKK3-3_Brdisv1Gaz-81015780m:0.00000000)0.0000:0.00000000,Kah-1MKK3-3_Brdisv1Kah-11005087m:0.00000000)0.0000:0.00000000,Bd29-1MKK3-3_Brdisv1Bd29-11005448m:0.00000000)0.1830:0.00000000,BdMKK3-3_Bradi3g11260:0.00000000)0.2330:0.00000000,S8iiCMKK3-3_Brdisv1S8iiC1025083m:0.00446345)0.3200:0.00000000,Tek-4MKK3-3_Brdisv1Tek-41017143m:0.06971427)0.0490:0.00000000,Bis-1MKK3-3_Brdisv1Bis-11030798m:0.00447328)0.9010:0.23276541,(((Arn1MKK3-2_Brdisv1Arn11045189m:0.00000000,Mon3MKK3-2_Brdisv1Mon31041467m:0.00000000)0.6410:0.00450495,Bd21-3MKK3-2_Brdisv1Bd21-3_r1006624m:0.00451614)0.0310:0.00000000,((BdTR12cMKK3-2_Brdisv1BdTR12c1042600m:0.00942764,Bis-1MKK3-2_Brdisv1Bis-11042177m:0.00000000)0.0100:0.00000000,(Tek-4MKK3-2_Brdisv1Tek-41026595m:0.00000000,(Kah-1MKK3-2_Brdisv1Kah-11035802m:0.00000000,(Jer1MKK3-2_Brdisv1Jer11041340m:0.00000000,(Mig3MKK3-2_Brdisv1Mig31006643m:0.00000000,(S8iiCMKK3-2_Brdisv1S8iiC1006489m:0.00000000,(BdMKK3-2_Bradi1g41860:0.00000000,(Adi-12MKK3-2_Brdisv1Adi-121040653m:0.00000000,(Adi-2MKK3-2_Brdisv1Adi-21044561m:0.00000000,(Bd18-1MKK3-2_Brdisv1Bd18-11006956m:0.00000000,(Bd2-3MKK3-2_Brdisv1Bd2-31040703m:0.00000000,(Bd3-1MKK3-2_Brdisv1Bd3-1_r1035942m:0.00000000,(BdTR10cMKK3-2_Brdisv1BdTR10c1038053m:0.00000000,(BdTR11aMKK3-2_Brdisv1BdTR11A1042993m:0.00000000,(BdTR11gMKK3-2_Brdisv1BdTR11G1044565m:0.00000000,(BdTR11iMKK3-2_Brdisv1BdTR11I1043285m:0.00000000,(BdTR13aMKK3-2_Brdisv1BdTR13a1006861m:0.00000000,(BdTR13cMKK3-2_Brdisv1BdTR13C1039819m:0.00000000,(BdTR2bMKK3-2_Brdisv1BdTR2B1042966m:0.00000000,(BdTR1iMKK3-2_Brdisv1BdTR1i1006974m:0.00000000,(BdTR2gMKK3-2_Brdisv1BdTR2G1040261m:0.00000000,(BdTR3cMKK3-2_Brdisv1BdTR3C1007023m:0.00000000,(BdTR5iMKK3-2_Brdisv1BdTR5I1038660m:0.00000000,(BdTR9kMKK3-2_Brdisv1BdTR9K1038970m:0.00000000,(Gaz-8MKK3-2_Brdisv1Gaz-81021746m:0.00000000,(Kah-5MKK3-2_Brdisv1Kah-51044528m:0.00000000,(Koz-1MKK3-2_Brdisv1Koz-11045109m:0.00000000,(Sig2MKK3-2_Brdisv1Sig21006212m:0.00000000,(ABR2MKK3-2_Brdisv1ABR21006726m:0.00000000,(ABR3MKK3-2_Brdisv1ABR31006634m:0.00000000,(ABR4MKK3-2_Brdisv1ABR41006591m:0.00000000,(ABR5MKK3-2_Brdisv1ABR51006276m:0.00000000,(ABR6MKK3-2_Brdisv1ABR6_r1006674m:0.00000000,(ABR7MKK3-2_Brdisv1ABR71020756m:0.00000000,(Foz1MKK3-2_Brdisv1Foz11006306m:0.00000000,(Luc1MKK3-2_Brdisv1Luc11006718m:0.00000000,(Mur1MKK3-2_Brdisv1Mur11040779m:0.00000000,(Per1MKK3-2_Brdisv1Per11006708m:0.00000000,(RON2MKK3-2_Brdisv1RON21006777m:0.00000000,(Uni2MKK3-2_Brdisv1Uni21042247m:0.00000000,(Bd30-1MKK3-2_Brdisv1Bd30-11040333m:0.00000000,(Koz-3MKK3-2_Brdisv1Koz-31039828m:0.00000000,(Adi-10MKK3-2_Brdisv1Adi-101031183m:0.00000000,(BdTR8iMKK3-2_Brdisv1BdTR8i1006485m:0.00000000,(Bd1-1MKK3-2_Brdisv1Bd1-11040480m:0.00000000,(ABR9MKK3-2_Brdisv1ABR9_r1034151m:0.00000000,(Bd29-1MKK3-2_Brdisv1Bd29-11037603m:0.00000000,(BdTR7aMKK3-2_Brdisv1BdTR7a1006778m:0.00000000,Tek-2MKK3-2_Brdisv1Tek-21041684m:0.00000000)0.0190:0.00000000)0.0000:0.00000000)0.0000:0.00000000)0.0000:0.00000000)0.0000:0.00000000)0.0000:0.00000000)0.0000:0.00000000)0.0000:0.00000000)0.0000:0.00000000)0.0000:0.00000000)0.0000:0.00000000)0.0000:0.00000000)0.0000:0.00000000)0.0000:0.00000000)0.0000:0.00000000)0.0000:0.00000000)0.0000:0.00000000)0.0000:0.00000000)0.0000:0.00000000)0.0000:0.00000000)0.0000:0.00000000)0.0000:0.00000000)0.0000:0.00000000)0.0000:0.00000000)0.0000:0.00000000)0.0000:0.00000000)0.0000:0.00000000)0.0000:0.00000000)0.0000:0.00000000)0.0000:0.00000000)0.0000:0.00000000)0.0000:0.00000000)0.0000:0.00000000)0.0000:0.00000000)0.0000:0.00000000)0.0000:0.00000000)0.0000:0.00000000)0.0000:0.00000000)0.0000:0.00000000)0.0000:0.00000000)0.0000:0.00000000)0.0000:0.00000000)0.0000:0.00000000)0.0000:0.00000000)0.0000:0.00000000)0.0000:0.00000000)0.0080:0.00000000)0.2000:0.00000000)0.7650:0.00264131)0.1170:0.02195323,(BdMKK3-1_Bradi4g39490:0.00000000,(((((Tek-4MKK3-1_Brdisv1Tek-41038463m:0.00892499,Bd1-1MKK3-1_Brdisv1Bd1-11034555m:0.00000000)0.0150:0.00000000,(Bd29-1MKK3-1_Brdisv1Bd29-11024808m:0.00000000,BdTR7aMKK3-1_Brdisv1BdTR7a1029605m:0.00000000)0.1500:0.00000000)0.0150:0.00000000,ABR9MKK3-1_Brdisv1ABR9_r1023443m:0.00000000)0.2620:0.00451280,BdTR12cMKK3-1_Brdisv1BdTR12c1026819m:0.00765122)0.0160:0.00000000,(Adi-10MKK3-1_Brdisv1Adi-101020471m:0.00000000,(Adi-12MKK3-1_Brdisv1Adi-121026937m:0.00000000,(Adi-2MKK3-1_Brdisv1Adi-21029486m:0.00000000,(Bd18-1MKK3-1_Brdisv1Bd18-11041331m:0.00000000,(Bd2-3MKK3-1_Brdisv1Bd2-31026929m:0.00000000,(Bd3-1MKK3-1_Brdisv1Bd3-1_r1029979m:0.00000000,(BdTR10cMKK3-1_Brdisv1BdTR10c1033120m:0.00000000,(BdTR11aMKK3-1_Brdisv1BdTR11A1026487m:0.00000000,(BdTR11gMKK3-1_Brdisv1BdTR11G1029451m:0.00000000,(BdTR11iMKK3-1_Brdisv1BdTR11I1028588m:0.00000000,(BdTR13aMKK3-1_Brdisv1BdTR13a1030929m:0.00000000,(BdTR13cMKK3-1_Brdisv1BdTR13C1026262m:0.00000000,(BdTR2bMKK3-1_Brdisv1BdTR2B1037684m:0.00000000,(BdTR1iMKK3-1_Brdisv1BdTR1i1040694m:0.00000000,(BdTR2gMKK3-1_Brdisv1BdTR2G1026533m:0.00000000,(BdTR3cMKK3-1_Brdisv1BdTR3C1038340m:0.00000000,(BdTR5iMKK3-1_Brdisv1BdTR5I1025501m:0.00000000,(BdTR9kMKK3-1_Brdisv1BdTR9K1025659m:0.00000000,(Bis-1MKK3-1_Brdisv1Bis-11027832m:0.00000000,(Kah-1MKK3-1_Brdisv1Kah-11030282m:0.00000000,(Kah-5MKK3-1_Brdisv1Kah-51029647m:0.00000000,(Koz-1MKK3-1_Brdisv1Koz-11029896m:0.00000000,(Koz-3MKK3-1_Brdisv1Koz-31033544m:0.00000000,(Sig2MKK3-1_Brdisv1Sig21027513m:0.00000000,(ABR2MKK3-1_Brdisv1ABR21029725m:0.00000000,(ABR3MKK3-1_Brdisv1ABR31039196m:0.00000000,(ABR4MKK3-1_Brdisv1ABR41029512m:0.00000000,(ABR5MKK3-1_Brdisv1ABR51028122m:0.00000000,(ABR7MKK3-1_Brdisv1ABR71029810m:0.00000000,(Foz1MKK3-1_Brdisv1Foz11037008m:0.00000000,(Luc1MKK3-1_Brdisv1Luc11040018m:0.00000000,(Mig3MKK3-1_Brdisv1Mig31029163m:0.00000000,(Mur1MKK3-1_Brdisv1Mur11026956m:0.00000000,(RON2MKK3-1_Brdisv1RON21040413m:0.00000000,(Uni2MKK3-1_Brdisv1Uni21028033m:0.00000000,(Mon3MKK3-1_Brdisv1Mon31028015m:0.00000000,(BdTR8iMKK3-1_Brdisv1BdTR8i1037957m:0.00000000,(Arn1MKK3-1_Brdisv1Arn11029799m:0.00000000,(Tek-2MKK3-1_Brdisv1Tek-21027306m:0.00000000,(ABR6MKK3-1_Brdisv1ABR6_r1030162m:0.00000000,(Bd30-1MKK3-1_Brdisv1Bd30-11035477m:0.00000000,(Jer1MKK3-1_Brdisv1Jer11027394m:0.00000000,(Per1MKK3-1_Brdisv1Per11039460m:0.00000000,(S8iiCMKK3-1_Brdisv1S8iiC1038719m:0.00000000,(Gaz-8MKK3-1_Brdisv1Gaz-81025569m:0.00000000,Bd21-3MKK3-1_Brdisv1Bd21-3_r1038149m:0.00000000)0.0110:0.00000000)0.0010:0.00000000)0.0000:0.00000000)0.0000:0.00000000)0.0000:0.00000000)0.0000:0.00000000)0.0000:0.00000000)0.0000:0.00000000)0.0000:0.00000000)0.0000:0.00000000)0.0000:0.00000000)0.0000:0.00000000)0.0000:0.00000000)0.0000:0.00000000)0.0000:0.00000000)0.0000:0.00000000)0.0000:0.00000000)0.0000:0.00000000)0.0000:0.00000000)0.0000:0.00000000)0.0000:0.00000000)0.0000:0.00000000)0.0000:0.00000000)0.0000:0.00000000)0.0000:0.00000000)0.0000:0.00000000)0.0000:0.00000000)0.0000:0.00000000)0.0000:0.00000000)0.0000:0.00000000)0.0000:0.00000000)0.0000:0.00000000)0.0000:0.00000000)0.0000:0.00000000)0.0000:0.00000000)0.0000:0.00000000)0.0000:0.00000000)0.0000:0.00000000)0.0000:0.00000000)0.0000:0.00000000)0.0000:0.00000000)0.0000:0.00000000)0.0000:0.00000000)0.0000:0.00000000)0.0000:0.00000000)0.0000:0.00000000)0.2560:0.01198343)0.7610:0.50298130,((((((((((((((((((((((((((((((((((((((RON2MKK1_Brdisv1RON21008490m:0.00000000,S8iiCMKK1_Brdisv1S8iiC1008085m:0.00000000)0.0170:0.00000000,Mur1MKK1_Brdisv1Mur11007592m:0.00000000)0.0010:0.00000000,Mig3MKK1_Brdisv1Mig31008255m:0.00000000)0.0000:0.00000000,Luc1MKK1_Brdisv1Luc11008350m:0.00000000)0.0000:0.00000000,Jer1MKK1_Brdisv1Jer11007559m:0.00000000)0.0000:0.00000000,Foz1MKK1_Brdisv1Foz11007784m:0.00000000)0.0000:0.00000000,ABR7MKK1_Brdisv1ABR71008279m:0.00000000)0.0000:0.00000000,ABR6MKK1_Brdisv1ABR6_r1008357m:0.00000000)0.0000:0.00000000,ABR5MKK1_Brdisv1ABR51007823m:0.00000000)0.0000:0.00000000,ABR4MKK1_Brdisv1ABR41008171m:0.00000000)0.0000:0.00000000,ABR2MKK1_Brdisv1ABR21008364m:0.00000000)0.0000:0.00000000,Sig2MKK1_Brdisv1Sig21007754m:0.00000000)0.0000:0.00000000,Koz-1MKK1_Brdisv1Koz-11008234m:0.00000000)0.0000:0.00000000,Kah-5MKK1_Brdisv1Kah-51008203m:0.00000000)0.0000:0.00000000,Kah-1MKK1_Brdisv1Kah-11006282m:0.00000000)0.0000:0.00000000,Bis-1MKK1_Brdisv1Bis-11007849m:0.00000000)0.0000:0.00000000,BdTR5iMKK1_Brdisv1BdTR5I1007104m:0.00000000)0.0000:0.00000000,BdTR3cMKK1_Brdisv1BdTR3C1008613m:0.00000000)0.0000:0.00000000,BdTR13cMKK1_Brdisv1BdTR13C1007320m:0.00000000)0.0000:0.00000000,BdTR13aMKK1_Brdisv1BdTR13a1008594m:0.00000000)0.0000:0.00000000,Bd18-1MKK1_Brdisv1Bd18-11008720m:0.00000000)0.0000:0.00000000,Tek-2MKK1_Brdisv1Tek-21007638m:0.00000000)0.0000:0.00000000,BdTR7aMKK1_Brdisv1BdTR7a1008412m:0.00000000)0.0000:0.00000000,Bd29-1MKK1_Brdisv1Bd29-11006851m:0.00000000)0.0000:0.00000000,Bd1-1MKK1_Brdisv1Bd1-11007340m:0.00000000)0.0000:0.00000000,BdTR11iMKK1_Brdisv1BdTR11I1007977m:0.00000000)0.0000:0.00000000,BdTR11gMKK1_Brdisv1BdTR11G1008252m:0.00000000)0.0000:0.00000000,BdTR11aMKK1_Brdisv1BdTR11A1007305m:0.00000000)0.0000:0.00000000,BdTR10cMKK1_Brdisv1BdTR10c1006888m:0.00000000)0.0000:0.00000000,Bd3-1MKK1_Brdisv1Bd3-1_r1006392m:0.00000000)0.0000:0.00000000,BdMKK1_Bradi1g51000:0.00000000)0.0000:0.00000000,Bd30-1MKK1_Brdisv1Bd30-11007680m:0.00000000)0.0000:0.00000000,Per1MKK1_Brdisv1Per11008500m:0.00000000)0.0000:0.00000000,ABR3MKK1_Brdisv1ABR31008332m:0.00000000)0.0060:0.00000000,(Tek-4MKK1_Brdisv1Tek-41004208m:0.00445352,Uni2MKK1_Brdisv1Uni21007769m:0.00000000)0.0220:0.00000000)0.3260:0.00000000,(((Arn1MKK1_Brdisv1Arn11008382m:0.00000000,Mon3MKK1_Brdisv1Mon31007821m:0.00000000)0.8190:0.00446180,ABR9MKK1_Brdisv1ABR9_r1008255m:0.00447660)0.5910:0.00446418,(Adi-10MKK1_Brdisv1Adi-101005559m:0.00000000,(Adi-12MKK1_Brdisv1Adi-121007566m:0.00000000,(Adi-2MKK1_Brdisv1Adi-21008032m:0.00000000,(Bd2-3MKK1_Brdisv1Bd2-31007550m:0.00000000,(Bd21-3MKK1_Brdisv1Bd21-3_r1008133m:0.00000000,(BdTR12cMKK1_Brdisv1BdTR12c1007536m:0.00000000,(BdTR2bMKK1_Brdisv1BdTR2B1007913m:0.00000000,(BdTR1iMKK1_Brdisv1BdTR1i1008615m:0.00000000,(BdTR2gMKK1_Brdisv1BdTR2G1007476m:0.00000000,(BdTR9kMKK1_Brdisv1BdTR9K1007081m:0.00000000,(Gaz-8MKK1_Brdisv1Gaz-81003865m:0.00000000,Koz-3MKK1_Brdisv1Koz-31007066m:0.00000000)0.0470:0.00000000)0.0080:0.00000000)0.0030:0.00000000)0.0000:0.00000000)0.0000:0.00000000)0.0010:0.00000000)0.0000:0.00000000)0.0000:0.00000000)0.0030:0.00000000)0.0120:0.00000000)0.6400:0.00445789)0.0710:0.00000000)0.1130:0.00000000,BdTR8iMKK1_Brdisv1BdTR8i1007987m:0.00445453)1.0000:0.27795588,((Bd30-1MKK6_Brdisv1Bd30-11011645m:0.07283882,Bd2-3MKK6_Brdisv1Bd2-31011337m:0.03104251)0.1950:0.00000000,(Bis-1MKK6_Brdisv1Bis-11011940m:0.00451205,(((Adi-10MKK6_Brdisv1Adi-101008538m:0.00000000,Koz-3MKK6_Brdisv1Koz-31010882m:0.00000000)0.2120:0.00000000,Bd21-3MKK6_Brdisv1Bd21-3_r1012124m:0.00000000)0.6420:0.00450366,((((Per1MKK6_Brdisv1Per11012631m:0.00000000,Uni2MKK6_Brdisv1Uni21011815m:0.00000000)0.1440:0.00000000,Mig3MKK6_Brdisv1Mig31012305m:0.00000000)0.1100:0.00000000,ABR2MKK6_Brdisv1ABR21012563m:0.00000000)0.6170:0.00450769,(BdTR9kMKK6_Brdisv1BdTR9K1010742m:0.00450661,(ABR9MKK6_Brdisv1ABR9_r1012651m:0.00000000,(Arn1MKK6_Brdisv1Arn11012644m:0.00000000,(BdTR7aMKK6_Brdisv1BdTR7a1012554m:0.00000000,(Mon3MKK6_Brdisv1Mon31011751m:0.00000000,(BdMKK6_Bradi1g75150:0.00000000,(Adi-12MKK6_Brdisv1Adi-121011367m:0.00000000,(Adi-2MKK6_Brdisv1Adi-21012376m:0.00000000,(Bd18-1MKK6_Brdisv1Bd18-11012730m:0.00000000,(Bd3-1MKK6_Brdisv1Bd3-1_r1009660m:0.00000000,(BdTR10cMKK6_Brdisv1BdTR10c1010577m:0.00000000,(BdTR11aMKK6_Brdisv1BdTR11A1011184m:0.00000000,(BdTR11gMKK6_Brdisv1BdTR11G1012553m:0.00000000,(BdTR11iMKK6_Brdisv1BdTR11I1012108m:0.00000000,(BdTR12cMKK6_Brdisv1BdTR12c1011459m:0.00000000,(BdTR13aMKK6_Brdisv1BdTR13a1013108m:0.00000000,(BdTR13cMKK6_Brdisv1BdTR13C1011139m:0.00000000,(BdTR2bMKK6_Brdisv1BdTR2B1012093m:0.00000000,(BdTR1iMKK6_Brdisv1BdTR1i1012919m:0.00000000,(BdTR2gMKK6_Brdisv1BdTR2G1011225m:0.00000000,(BdTR3cMKK6_Brdisv1BdTR3C1012997m:0.00000000,(BdTR5iMKK6_Brdisv1BdTR5I1010763m:0.00000000,(Gaz-8MKK6_Brdisv1Gaz-81025547m:0.00000000,(Kah-5MKK6_Brdisv1Kah-51012549m:0.00000000,(Koz-1MKK6_Brdisv1Koz-11012587m:0.00000000,(Sig2MKK6_Brdisv1Sig21011649m:0.00000000,(ABR3MKK6_Brdisv1ABR31012480m:0.00000000,(ABR4MKK6_Brdisv1ABR41012469m:0.00000000,(ABR5MKK6_Brdisv1ABR51011697m:0.00000000,(ABR6MKK6_Brdisv1ABR6_r1012715m:0.00000000,(ABR7MKK6_Brdisv1ABR71012442m:0.00000000,(Foz1MKK6_Brdisv1Foz11011624m:0.00000000,(Jer1MKK6_Brdisv1Jer11011416m:0.00000000,(Luc1MKK6_Brdisv1Luc11012565m:0.00000000,(Mur1MKK6_Brdisv1Mur11011361m:0.00000000,(RON2MKK6_Brdisv1RON21012535m:0.00000000,(S8iiCMKK6_Brdisv1S8iiC1012258m:0.00000000,(Bd1-1MKK6_Brdisv1Bd1-11011292m:0.00000000,(Bd29-1MKK6_Brdisv1Bd29-11010393m:0.00000000,(BdTR8iMKK6_Brdisv1BdTR8i1012248m:0.00000000,(Tek-2MKK6_Brdisv1Tek-21011633m:0.00000000,(Tek-4MKK6_Brdisv1Tek-41006374m:0.00000000,Kah-1MKK6_Brdisv1Kah-11009516m:0.00000000)0.0170:0.00000000)0.0040:0.00000000)0.0000:0.00000000)0.0000:0.00000000)0.0000:0.00000000)0.0000:0.00000000)0.0000:0.00000000)0.0000:0.00000000)0.0000:0.00000000)0.0000:0.00000000)0.0000:0.00000000)0.0000:0.00000000)0.0000:0.00000000)0.0000:0.00000000)0.0000:0.00000000)0.0000:0.00000000)0.0000:0.00000000)0.0000:0.00000000)0.0000:0.00000000)0.0000:0.00000000)0.0000:0.00000000)0.0000:0.00000000)0.0000:0.00000000)0.0000:0.00000000)0.0000:0.00000000)0.0000:0.00000000)0.0000:0.00000000)0.0000:0.00000000)0.0000:0.00000000)0.0000:0.00000000)0.0000:0.00000000)0.0000:0.00000000)0.0000:0.00000000)0.0000:0.00000000)0.0000:0.00000000)0.0000:0.00000000)0.0000:0.00000000)0.0000:0.00000000)0.0000:0.00000000)0.0010:0.00000000)0.1430:0.00000000)0.1800:0.00000000)0.2370:0.00000000)0.3640:0.00000000)0.7800:0.00000000)0.9830:0.11879138)0.9780:0.22572323)0.7170:0.37064651,((Adi-10MKK10-2_Brdisv1Adi-101007868m:0.01754784,Tek-4MKK10-2_Brdisv1Tek-41001073m:0.00000000)0.2310:0.27573333,((((((((((((((((((((((((ABR9MKK10-3_Brdisv1ABR9_r1001726m:0.00000000,Bd29-1MKK10-3_Brdisv1Bd29-11001467m:0.00000000)0.0110:0.00000000,Tek-4MKK10-3_Brdisv1Tek-41001076m:0.00000000)0.0000:0.00000000,BdTR8iMKK10-3_Brdisv1BdTR8i1001692m:0.00000000)0.0000:0.00000000,Tek-2MKK10-3_Brdisv1Tek-21001622m:0.00000000)0.0000:0.00000000,BdTR7aMKK10-3_Brdisv1BdTR7a1001789m:0.00000000)0.0000:0.00000000,BdTR13cMKK10-3_Brdisv1BdTR13C1001511m:0.00000000)0.0000:0.00000000,Kah-1MKK10-3_Brdisv1Kah-11001427m:0.00000000)0.0000:0.00000000,BdTR1iMKK10-3_Brdisv1BdTR1i1001931m:0.00000000)0.0000:0.00000000,Mig3MKK10-3_Brdisv1Mig31001763m:0.00000000)0.0000:0.00000000,Mur1MKK10-3_Brdisv1Mur11001569m:0.00000000)0.0000:0.00000000,Bd21-3MKK10-3_Brdisv1Bd21-3_r1001669m:0.00000000)0.0000:0.00000000,BdMKK10-3_Bradi1g10800:0.00000000)0.0000:0.00000000,Bd18-1MKK10-3_Brdisv1Bd18-11001742m:0.00000000)0.0000:0.00000000,BdTR11aMKK10-3_Brdisv1BdTR11A1001594m:0.00000000)0.0000:0.00000000,BdTR11gMKK10-3_Brdisv1BdTR11G1001687m:0.00000000)0.0000:0.00000000,BdTR11iMKK10-3_Brdisv1BdTR11I1001659m:0.00000000)0.0000:0.00000000,(BdTR13aMKK10-3_Brdisv1BdTR13a1001694m:0.00000000,(BdTR2bMKK10-3_Brdisv1BdTR2B1001724m:0.00000000,(Kah-5MKK10-3_Brdisv1Kah-51001629m:0.00000000,(Koz-1MKK10-3_Brdisv1Koz-11001740m:0.00000000,(Sig2MKK10-3_Brdisv1Sig21001588m:0.00000000,(ABR2MKK10-3_Brdisv1ABR21001713m:0.00000000,(ABR3MKK10-3_Brdisv1ABR31001729m:0.00000000,(ABR4MKK10-3_Brdisv1ABR41001706m:0.00000000,(ABR5MKK10-3_Brdisv1ABR51001647m:0.00000000,(ABR6MKK10-3_Brdisv1ABR6_r1001726m:0.00000000,(ABR7MKK10-3_Brdisv1ABR71001729m:0.00000000,(Foz1MKK10-3_Brdisv1Foz11001631m:0.00000000,Jer1MKK10-3_Brdisv1Jer11001582m:0.00000000)0.0040:0.00000000)0.0000:0.00000000)0.0000:0.00000000)0.0000:0.00000000)0.0000:0.00000000)0.0000:0.00000000)0.0000:0.00000000)0.0000:0.00000000)0.0000:0.00000000)0.0000:0.00000000)0.0000:0.00000000)0.0000:0.00000000)0.0000:0.00000000,(Per1MKK10-3_Brdisv1Per11001709m:0.00000000,(RON2MKK10-3_Brdisv1RON21001729m:0.00000000,(S8iiCMKK10-3_Brdisv1S8iiC1001688m:0.00000000,(Uni2MKK10-3_Brdisv1Uni21001612m:0.00000000,(Adi-2MKK10-3_Brdisv1Adi-21001643m:0.00000000,(Bd3-1MKK10-3_Brdisv1Bd3-1_r1006471m:0.03469069,Koz-3MKK10-3_Brdisv1Koz-31001571m:0.00000000)0.4250:0.00000000)0.0030:0.00000000)0.0000:0.00000000)0.0000:0.00000000)0.0000:0.00000000)0.0000:0.00000000)0.0000:0.00000000,(BdTR3cMKK10-3_Brdisv1BdTR3C1001745m:0.00461285,(Arn1MKK10-3_Brdisv1Arn11001664m:0.00000000,Mon3MKK10-3_Brdisv1Mon31042680m:0.00000000)0.6090:0.00459765)0.0310:0.00000000)0.0000:0.00000000,Luc1MKK10-3_Brdisv1Luc11001706m:0.00000000)0.0360:0.00000000,((BdTR5iMKK10-3_Brdisv1BdTR5I1001520m:0.00000000,Bis-1MKK10-3_Brdisv1Bis-11001672m:0.00000000)0.5430:0.00461427,((Bd30-1MKK10-3_Brdisv1Bd30-11001697m:0.01397801,Bd2-3MKK10-3_Brdisv1Bd2-31001625m:0.00000000)0.2280:0.00462279,(BdTR12cMKK10-3_Brdisv1BdTR12c1001612m:0.00000000,Adi-12MKK10-3_Brdisv1Adi-121001567m:0.00000000)0.4640:0.00000000)0.1730:0.00460359)0.0370:0.00000000)0.0080:0.00000000,(Bd1-1MKK10-3_Brdisv1Bd1-11001621m:0.00000000,(BdTR9kMKK10-3_Brdisv1BdTR9K1001500m:0.00000000,BdTR2gMKK10-3_Brdisv1BdTR2G1001605m:0.00000000)0.1760:0.00000000)0.4070:0.00462333)0.2440:0.04564408,(((((Kah-1MKK10-1_Brdisv1Kah-11001501m:0.00926395,Koz-3MKK10-1_Brdisv1Koz-31001651m:0.00000000)0.6490:0.00000000,Bd30-1MKK10-1_Brdisv1Bd30-11001809m:0.01853842)0.2490:0.00460785,Bd2-3MKK10-1_Brdisv1Bd2-31001731m:0.00460609)0.1460:0.00460296,Adi-2MKK10-1_Brdisv1Adi-21001745m:0.00461973)0.0000:0.00000000,((((BdTR12cMKK10-1_Brdisv1BdTR12c1001730m:0.00461469,Bis-1MKK10-1_Brdisv1Bis-11001784m:0.00000000)0.6830:0.00927480,BdTR9kMKK10-1_Brdisv1BdTR9K1001602m:0.00519216)0.6180:0.00000016,Uni2MKK10-1_Brdisv1Uni21001716m:0.00000000)0.0130:0.00000000,(BdTR2gMKK10-1_Brdisv1BdTR2G1001709m:0.00928794,(BdTR5iMKK10-1_Brdisv1BdTR5I1001606m:0.00460088,(Adi-10MKK10-1_Brdisv1Adi-101039188m:0.00926256,(ABR9MKK10-1_Brdisv1ABR9_r1001822m:0.00460057,(BdTR13cMKK10-1_Brdisv1BdTR13C1001614m:0.00460001,((((Bd1-1MKK10-1_Brdisv1Bd1-11001714m:0.00460391,BdTR7aMKK10-1_Brdisv1BdTR7a1001914m:0.00000000)0.6300:0.00460445,(Tek-4MKK10-1_Brdisv1Tek-41001123m:0.00000000,Bd29-1MKK10-1_Brdisv1Bd29-11001549m:0.00000000)0.4830:0.00000000)0.5270:0.00459646,S8iiCMKK10-1_Brdisv1S8iiC1001792m:0.00000000)0.0010:0.00000000,(Bd21-3MKK10-1_Brdisv1Bd21-3_r1001769m:0.00000000,(BdTR11aMKK10-1_Brdisv1BdTR11A1001689m:0.00000000,(BdTR11gMKK10-1_Brdisv1BdTR11G1001791m:0.00000000,(BdTR3cMKK10-1_Brdisv1BdTR3C1001858m:0.00000000,(BdTR2bMKK10-1_Brdisv1BdTR2B1001835m:0.00000000,(Adi-12MKK10-1_Brdisv1Adi-121001666m:0.00000000,(BdTR8iMKK10-1_Brdisv1BdTR8i1001797m:0.00000000,(Arn1MKK10-1_Brdisv1Arn11001761m:0.00000000,(Mig3MKK10-1_Brdisv1Mig31001882m:0.00000000,(Mon3MKK10-1_Brdisv1Mon31001734m:0.00000000,(Tek-2MKK10-1_Brdisv1Tek-21001708m:0.00000000,(BdMKK10-1_Bradi1g11525:0.00000000,(Bd18-1MKK10-1_Brdisv1Bd18-11001858m:0.00000000,(BdTR11iMKK10-1_Brdisv1BdTR11I1001760m:0.00000000,(BdTR13aMKK10-1_Brdisv1BdTR13a1001801m:0.00000000,(BdTR1iMKK10-1_Brdisv1BdTR1i1002032m:0.00000000,(Kah-5MKK10-1_Brdisv1Kah-51001737m:0.00000000,(Koz-1MKK10-1_Brdisv1Koz-11001847m:0.00000000,(Sig2MKK10-1_Brdisv1Sig21001691m:0.00000000,(ABR2MKK10-1_Brdisv1ABR21001840m:0.00000000,(ABR3MKK10-1_Brdisv1ABR31001837m:0.00000000,(ABR4MKK10-1_Brdisv1ABR41001806m:0.00000000,(ABR5MKK10-1_Brdisv1ABR51001752m:0.00000000,(ABR6MKK10-1_Brdisv1ABR6_r1001837m:0.00000000,(ABR7MKK10-1_Brdisv1ABR71001829m:0.00000000,(Foz1MKK10-1_Brdisv1Foz11001741m:0.00000000,(Jer1MKK10-1_Brdisv1Jer11001692m:0.00000000,(Luc1MKK10-1_Brdisv1Luc11001815m:0.00000000,(Mur1MKK10-1_Brdisv1Mur11001679m:0.00000000,(Per1MKK10-1_Brdisv1Per11001811m:0.00000000,RON2MKK10-1_Brdisv1RON21001840m:0.00000000)0.0100:0.00000000)0.0010:0.00000000)0.0000:0.00000000)0.0000:0.00000000)0.0000:0.00000000)0.0000:0.00000000)0.0000:0.00000000)0.0000:0.00000000)0.0000:0.00000000)0.0000:0.00000000)0.0000:0.00000000)0.0000:0.00000000)0.0000:0.00000000)0.0000:0.00000000)0.0000:0.00000000)0.0000:0.00000000)0.0000:0.00000000)0.0000:0.00000000)0.0000:0.00000000)0.0000:0.00000000)0.0000:0.00000000)0.0000:0.00000000)0.0000:0.00000000)0.0000:0.00000000)0.0000:0.00000000)0.0000:0.00000000)0.0000:0.00000000)0.0000:0.00000000)0.0000:0.00000000)0.0000:0.00000000)0.0000:0.00000000)0.0000:0.00000000)0.0000:0.00000000)0.0000:0.00000000)0.0000:0.00000000)0.0010:0.00000000)0.0250:0.00000000)0.2000:0.02472397)0.0120:0.06932463,(((((((((((((((((((((((((Kah-5MKK10-5_Brdisv1Kah-51001628m:0.00000000,Koz-1MKK10-5_Brdisv1Koz-11001739m:0.00000000)0.0360:0.00000000,BdTR13aMKK10-5_Brdisv1BdTR13a1001693m:0.00000000)0.0040:0.00000000,BdTR11iMKK10-5_Brdisv1BdTR11I1001645m:0.00000000)0.0000:0.00000000,Bd21-3MKK10-5_Brdisv1Bd21-3_r1043789m:0.00000000)0.0000:0.00000000,BdMKK10-5_Bradi1g10790:0.00000000)0.0000:0.00000000,Tek-2MKK10-5_Brdisv1Tek-21001621m:0.00000000)0.0000:0.00000000,Mon3MKK10-5_Brdisv1Mon31043288m:0.00000000)0.0000:0.00000000,BdTR8iMKK10-5_Brdisv1BdTR8i1044418m:0.00000000)0.0000:0.00000000,Bd29-1MKK10-5_Brdisv1Bd29-11016615m:0.00000000)0.0000:0.00000000,Arn1MKK10-5_Brdisv1Arn11001663m:0.00000000)0.0000:0.00000000,ABR9MKK10-5_Brdisv1ABR9_r1001725m:0.00000000)0.0000:0.00000000,BdTR5iMKK10-5_Brdisv1BdTR5I1001515m:0.00000000)0.0030:0.00000000,(BdTR2bMKK10-5_Brdisv1BdTR2B1001718m:0.00458868,Adi-2MKK10-5_Brdisv1Adi-21001642m:0.00000000)0.0230:0.00000000)0.0160:0.00000000,(BdTR11gMKK10-5_Brdisv1BdTR11G1001686m:0.00000000,Bd18-1MKK10-5_Brdisv1Bd18-11001740m:0.00458553)0.5900:0.00458868)0.0100:0.00000000,BdTR1iMKK10-5_Brdisv1BdTR1i1001930m:0.00459126)0.0200:0.00000000,(BdTR2gMKK10-5_Brdisv1BdTR2G1042966m:0.00000000,Bis-1MKK10-5_Brdisv1Bis-11001671m:0.00000000)0.6160:0.00457178)0.0480:0.00000000,(BdTR3cMKK10-5_Brdisv1BdTR3C1001743m:0.01219625,BdTR11aMKK10-5_Brdisv1BdTR11A1001590m:0.00374987)0.2970:0.00241125)0.0520:0.00000000,Adi-12MKK10-5_Brdisv1Adi-121001564m:0.00458121)0.0420:0.00000000,(BdTR12cMKK10-5_Brdisv1BdTR12c1001601m:0.00458233,(((Mig3MKK10-5_Brdisv1Mig31001759m:0.00000000,Bd30-1MKK10-5_Brdisv1Bd30-11041837m:0.01382713)0.1980:0.00458885,ABR2MKK10-5_Brdisv1ABR21001712m:0.00000000)0.0010:0.00000000,(ABR3MKK10-5_Brdisv1ABR31001728m:0.00000000,(ABR4MKK10-5_Brdisv1ABR41001705m:0.00000000,(ABR5MKK10-5_Brdisv1ABR51001637m:0.00000000,(ABR6MKK10-5_Brdisv1ABR6_r1001717m:0.00000000,(ABR7MKK10-5_Brdisv1ABR71001728m:0.00000000,(Foz1MKK10-5_Brdisv1Foz11042773m:0.00000000,(Luc1MKK10-5_Brdisv1Luc11001705m:0.00000000,(Per1MKK10-5_Brdisv1Per11001708m:0.00000000,(RON2MKK10-5_Brdisv1RON21001727m:0.00000000,(S8iiCMKK10-5_Brdisv1S8iiC1001689m:0.00000000,Uni2MKK10-5_Brdisv1Uni21001608m:0.00000000)0.0530:0.00000000)0.0100:0.00000000)0.0020:0.00000000)0.0000:0.00000000)0.0000:0.00000000)0.0000:0.00000000)0.0000:0.00000000)0.0000:0.00000000)0.0010:0.00000000)0.0110:0.00000000)0.2180:0.00458350)0.0280:0.00000000)0.0010:0.00000000,BdTR7aMKK10-5_Brdisv1BdTR7a1001788m:0.00458092)0.0040:0.00000000,((Koz-3MKK10-5_Brdisv1Koz-31041352m:0.00459313,Kah-1MKK10-5_Brdisv1Kah-11001422m:0.00923830)0.5150:0.01381832,(Bd2-3MKK10-5_Brdisv1Bd2-31001619m:0.01383711,(Jer1MKK10-5_Brdisv1Jer11001581m:0.06380589,BdTR10cMKK10-5_Brdisv1BdTR10c1041730m:0.00688603)0.6160:0.00000009)0.1030:0.00000000)0.0060:0.00000000)0.0970:0.00000000,Bd1-1MKK10-5_Brdisv1Bd1-11041771m:0.22228174)0.0010:0.00016391,(Sig2MKK10-5_Brdisv1Sig21045238m:0.28428277,Adi-10MKK10-5_Brdisv1Adi-101038807m:0.04981240)0.8160:0.14522792)0.0000:0.00000000,BdTR9kMKK10-5_Brdisv1BdTR9K1001498m:0.01428402)0.0180:0.20140803,(((((((((((((((((((((((((((((((((Adi-2MKK10-4_Brdisv1Adi-21001640m:0.00000000,Bd18-1MKK10-4_Brdisv1Bd18-11001738m:0.00000000)0.0220:0.00000000,Uni2MKK10-4_Brdisv1Uni21001606m:0.00000000)0.0000:0.00000000,S8iiCMKK10-4_Brdisv1S8iiC1001680m:0.00000000)0.0000:0.00000000,RON2MKK10-4_Brdisv1RON21001725m:0.00000000)0.0000:0.00000000,Per1MKK10-4_Brdisv1Per11001706m:0.00000000)0.0000:0.00000000,Mur1MKK10-4_Brdisv1Mur11001565m:0.00000000)0.0000:0.00000000,Luc1MKK10-4_Brdisv1Luc11001703m:0.00000000)0.0000:0.00000000,Foz1MKK10-4_Brdisv1Foz11001629m:0.00000000)0.0000:0.00000000,ABR7MKK10-4_Brdisv1ABR71001726m:0.00000000)0.0000:0.00000000,ABR6MKK10-4_Brdisv1ABR6_r1001722m:0.00000000)0.0000:0.00000000,ABR4MKK10-4_Brdisv1ABR41001703m:0.00000000)0.0000:0.00000000,ABR3MKK10-4_Brdisv1ABR31001726m:0.00000000)0.0000:0.00000000,ABR2MKK10-4_Brdisv1ABR21001710m:0.00000000)0.0000:0.00000000,Koz-1MKK10-4_Brdisv1Koz-11001737m:0.00000000)0.0000:0.00000000,Kah-5MKK10-4_Brdisv1Kah-51001626m:0.00000000)0.0000:0.00000000,BdTR13aMKK10-4_Brdisv1BdTR13a1001691m:0.00000000)0.0000:0.00000000,BdTR11iMKK10-4_Brdisv1BdTR11I1001643m:0.00000000)0.0000:0.00000000,BdTR11gMKK10-4_Brdisv1BdTR11G1001684m:0.00000000)0.0000:0.00000000,BdTR11aMKK10-4_Brdisv1BdTR11A1001588m:0.00000000)0.0000:0.00000000,BdMKK10-4_Bradi1g10770:0.00000000)0.0000:0.00000000,Mon3MKK10-4_Brdisv1Mon31001638m:0.00000000)0.0000:0.00000000,Arn1MKK10-4_Brdisv1Arn11001661m:0.00000000)0.0190:0.00000000,Adi-12MKK10-4_Brdisv1Adi-121001560m:0.00453895)0.0300:0.00000000,Bis-1MKK10-4_Brdisv1Bis-11001669m:0.00454312)0.0190:0.00000000,(BdTR5iMKK10-4_Brdisv1BdTR5I1001517m:0.00909992,(BdTR13cMKK10-4_Brdisv1BdTR13C1001502m:0.00911837,(BdTR8iMKK10-4_Brdisv1BdTR8i1001690m:0.00913950,(Bd29-1MKK10-4_Brdisv1Bd29-11001465m:0.00000000,Tek-2MKK10-4_Brdisv1Tek-21001619m:0.00000000)0.5780:0.00000000)0.3140:0.00453751)0.0360:0.00000000)0.0040:0.00000000)0.0130:0.00000000,Bd21-3MKK10-4_Brdisv1Bd21-3_r1001667m:0.00454341)0.0070:0.00000000,BdTR3cMKK10-4_Brdisv1BdTR3C1001741m:0.01374264)0.0070:0.00000000,((Bd2-3MKK10-4_Brdisv1Bd2-31001617m:0.00456657,BdTR2gMKK10-4_Brdisv1BdTR2G1001602m:0.00000000)0.5320:0.00455927,(Bd30-1MKK10-4_Brdisv1Bd30-11001695m:0.01832855,((Kah-1MKK10-4_Brdisv1Kah-11001420m:0.01371948,BdTR7aMKK10-4_Brdisv1BdTR7a1001786m:0.00451991)0.5160:0.00456298,(ABR9MKK10-4_Brdisv1ABR9_r1001722m:0.00454624,(BdTR2bMKK10-4_Brdisv1BdTR2B1001716m:0.00000000,(BdTR1iMKK10-4_Brdisv1BdTR1i1001928m:0.00000000,Mig3MKK10-4_Brdisv1Mig31001757m:0.00000000)0.1490:0.00000000)0.1440:0.00000000)0.0890:0.00000000)0.1460:0.00000000)0.2370:0.00000000)0.3520:0.00454312)0.0040:0.00000000,(Koz-3MKK10-4_Brdisv1Koz-31001569m:0.00911896,BdTR12cMKK10-4_Brdisv1BdTR12c1001599m:0.00455276)0.3280:0.00453535)0.0200:0.00000000,Bd1-1MKK10-4_Brdisv1Bd1-11001619m:0.01835058)0.1500:0.00000000,(Sig2MKK10-4_Brdisv1Sig21001585m:0.02597512,BdTR9kMKK10-4_Brdisv1BdTR9K1001494m:0.00000010)0.2590:0.00453487)0.2980:0.00000000,(Tek-4MKK10-4_Brdisv1Tek-41001074m:0.10409076,BdTR10cMKK10-4_Brdisv1BdTR10c1044301m:0.02426764)0.7030:0.00000000)0.7550:0.22849325,(BdTR10cMKK10-1_Brdisv1BdTR10c1001595m:0.18034612,((Bd1-1MKK10-2_Brdisv1Bd1-11010351m:0.01407847,BdTR12cMKK10-2_Brdisv1BdTR12c1010624m:0.00933235)0.3030:0.00000000,(((Kah-1MKK10-2_Brdisv1Kah-11008762m:0.00000000,Bis-1MKK10-2_Brdisv1Bis-11011036m:0.00000000)0.6990:0.00466922,BdTR11gMKK10-2_Brdisv1BdTR11G1011611m:0.00000000)0.5900:0.00465228,(BdTR10cMKK10-2_Brdisv1BdTR10c1009777m:0.00000000,(((Bd30-1MKK10-2_Brdisv1Bd30-11010689m:0.00932847,BdTR2bMKK10-2_Brdisv1BdTR2B1011207m:0.00000000)0.3630:0.00466319,Bd2-3MKK10-2_Brdisv1Bd2-31010489m:0.00935535)0.0750:0.00000000,(BdTR13cMKK10-2_Brdisv1BdTR13C1010293m:0.00466319,(BdTR9kMKK10-2_Brdisv1BdTR9K1009908m:0.00465315,(BdTR5iMKK10-2_Brdisv1BdTR5I1009931m:0.00000000,(Foz1MKK10-2_Brdisv1Foz11010724m:0.00000000,(ABR7MKK10-2_Brdisv1ABR71011533m:0.00000000,(ABR5MKK10-2_Brdisv1ABR51010777m:0.00000000,(Koz-3MKK10-2_Brdisv1Koz-31010012m:0.00000000,(BdTR2gMKK10-2_Brdisv1BdTR2G1010379m:0.00000000,(BdTR11iMKK10-2_Brdisv1BdTR11I1011205m:0.00000000,(Bd21-3MKK10-2_Brdisv1Bd21-3_r1011270m:0.00000000,(BdMKK10-2_Bradi1g69400:0.00000000,(BdTR7aMKK10-2_Brdisv1BdTR7a1011719m:0.00000000,(ABR9MKK10-2_Brdisv1ABR9_r1011727m:0.00000000,(Arn1MKK10-2_Brdisv1Arn11011731m:0.00000000,(Bd29-1MKK10-2_Brdisv1Bd29-11009613m:0.00000000,(BdTR8iMKK10-2_Brdisv1BdTR8i1011347m:0.00000000,(Mon3MKK10-2_Brdisv1Mon31010898m:0.00000000,(Tek-2MKK10-2_Brdisv1Tek-21010712m:0.00000000,(Adi-12MKK10-2_Brdisv1Adi-121010560m:0.00000000,(Adi-2MKK10-2_Brdisv1Adi-21011441m:0.00000000,(Bd18-1MKK10-2_Brdisv1Bd18-11011845m:0.00000000,(BdTR11aMKK10-2_Brdisv1BdTR11A1010326m:0.00000000,(BdTR13aMKK10-2_Brdisv1BdTR13a1012168m:0.00000000,(BdTR1iMKK10-2_Brdisv1BdTR1i1011964m:0.00000000,(BdTR3cMKK10-2_Brdisv1BdTR3C1012083m:0.00000000,(Kah-5MKK10-2_Brdisv1Kah-51011638m:0.00000000,(Koz-1MKK10-2_Brdisv1Koz-11011659m:0.00000000,(Sig2MKK10-2_Brdisv1Sig21010766m:0.00000000,(ABR2MKK10-2_Brdisv1ABR21011605m:0.00000000,(ABR3MKK10-2_Brdisv1ABR31011561m:0.00000000,(ABR4MKK10-2_Brdisv1ABR41011563m:0.00000000,(ABR6MKK10-2_Brdisv1ABR6_r1011767m:0.00000000,(Jer1MKK10-2_Brdisv1Jer11010524m:0.00000000,(Luc1MKK10-2_Brdisv1Luc11011611m:0.00000000,(Mig3MKK10-2_Brdisv1Mig31011374m:0.00000000,(Mur1MKK10-2_Brdisv1Mur11010501m:0.00000000,(Per1MKK10-2_Brdisv1Per11011705m:0.00000000,(RON2MKK10-2_Brdisv1RON21011610m:0.00000000,(S8iiCMKK10-2_Brdisv1S8iiC1011300m:0.00000000,Uni2MKK10-2_Brdisv1Uni21010884m:0.00000000)0.0110:0.00000000)0.0010:0.00000000)0.0000:0.00000000)0.0000:0.00000000)0.0000:0.00000000)0.0000:0.00000000)0.0000:0.00000000)0.0000:0.00000000)0.0000:0.00000000)0.0000:0.00000000)0.0000:0.00000000)0.0000:0.00000000)0.0000:0.00000000)0.0000:0.00000000)0.0000:0.00000000)0.0000:0.00000000)0.0000:0.00000000)0.0000:0.00000000)0.0000:0.00000000)0.0000:0.00000000)0.0000:0.00000000)0.0000:0.00000000)0.0000:0.00000000)0.0000:0.00000000)0.0000:0.00000000)0.0000:0.00000000)0.0000:0.00000000)0.0000:0.00000000)0.0000:0.00000000)0.0000:0.00000000)0.0000:0.00000000)0.0000:0.00000000)0.0000:0.00000000)0.0000:0.00000000)0.0000:0.00000000)0.0000:0.00000000)0.0990:0.00000000)0.1370:0.00000000)0.1960:0.00000000)0.1590:0.00000000)0.0010:0.00000000)0.0170:0.00465473)0.3190:0.54678514)0.0260:0.00000000)0.0020:0.00000000)0.0000:0.00000000)0.0000:0.25627034)0.0010:0.23971873)0.0000:0.35734407,(Bd29-1MKK4_Brdisv1Bd29-11032652m:0.21638094,Adi-10MKK4_Brdisv1Adi-101022194m:0.01219964)0.0290:0.00000029)0.0000:0.00000000,(((((((Bd1-1MKK4_Brdisv1Bd1-11028128m:0.01385543,Koz-3MKK4_Brdisv1Koz-31027327m:0.00457635)0.3600:0.00458186,(BdTR5iMKK4_Brdisv1BdTR5I1027632m:0.00000000,Mur1MKK4_Brdisv1Mur11035455m:0.00000000)0.4670:0.00000000)0.1670:0.00000000,Bd2-3MKK4_Brdisv1Bd2-31001621m:0.00920644)0.1290:0.00000000,BdTR10cMKK4_Brdisv1BdTR10c1021040m:0.00991025)0.0020:0.00457092,(Bis-1MKK4_Brdisv1Bis-11036660m:0.00916998,BdTR1iMKK4_Brdisv1BdTR1i1032955m:0.00457112)0.0060:0.00000000)0.0000:0.00000000,((Adi-12MKK4_Brdisv1Adi-121001565m:0.01372253,BdTR3cMKK4_Brdisv1BdTR3C1030687m:0.01378124)0.1040:0.00454461,(BdTR11aMKK4_Brdisv1BdTR11A1034905m:0.00000000,Tek-4MKK4_Brdisv1Tek-41001069m:0.00000000)0.5660:0.00000000)0.0420:0.00456267)0.0000:0.00000000,(Bd30-1MKK4_Brdisv1Bd30-11029066m:0.01996633,(Per1MKK4_Brdisv1Per11032157m:0.00000000,((BdTR2bMKK4_Brdisv1BdTR2B1030719m:0.00000000,ABR9MKK4_Brdisv1ABR9_r1029250m:0.00000000)0.4940:0.00457092,(S8iiCMKK4_Brdisv1S8iiC1031440m:0.00000000,(BdTR7aMKK4_Brdisv1BdTR7a1006916m:0.00000000,(BdTR11gMKK4_Brdisv1BdTR11G1038753m:0.00000000,(Arn1MKK4_Brdisv1Arn11039595m:0.00000000,(BdTR8iMKK4_Brdisv1BdTR8i1030790m:0.00000000,(Mon3MKK4_Brdisv1Mon31036999m:0.00000000,(Tek-2MKK4_Brdisv1Tek-21036177m:0.00000000,(BdMKK4_Bradi3g53650:0.00000000,(Adi-2MKK4_Brdisv1Adi-21006537m:0.00000000,(Bd18-1MKK4_Brdisv1Bd18-11033291m:0.00000000,(BdTR11iMKK4_Brdisv1BdTR11I1037783m:0.00000000,(BdTR13aMKK4_Brdisv1BdTR13a1040831m:0.00000000,(Kah-5MKK4_Brdisv1Kah-51039016m:0.00000000,(Koz-1MKK4_Brdisv1Koz-11039377m:0.00000000,(ABR2MKK4_Brdisv1ABR21039238m:0.00000000,(ABR3MKK4_Brdisv1ABR31037814m:0.00000000,(ABR4MKK4_Brdisv1ABR41038836m:0.00000000,(ABR5MKK4_Brdisv1ABR51037002m:0.00000000,(ABR6MKK4_Brdisv1ABR6_r1039790m:0.00000000,(ABR7MKK4_Brdisv1ABR71039480m:0.00000000,(Jer1MKK4_Brdisv1Jer11036023m:0.00000000,(Luc1MKK4_Brdisv1Luc11032413m:0.00000000,(Mig3MKK4_Brdisv1Mig31038354m:0.00000000,(RON2MKK4_Brdisv1RON21032486m:0.00000000,Uni2MKK4_Brdisv1Uni21036840m:0.00000000)0.0070:0.00000000)0.0000:0.00000000)0.0000:0.00000000)0.0000:0.00000000)0.0000:0.00000000)0.0000:0.00000000)0.0000:0.00000000)0.0000:0.00000000)0.0000:0.00000000)0.0000:0.00000000)0.0000:0.00000000)0.0000:0.00000000)0.0000:0.00000000)0.0000:0.00000000)0.0000:0.00000000)0.0000:0.00000000)0.0000:0.00000000)0.0000:0.00000000)0.0000:0.00000000)0.0000:0.00000000)0.0000:0.00000000)0.0000:0.00000000)0.0020:0.00000000)0.0560:0.00000000)0.0360:0.00000000)0.0660:0.00000000)0.0000:0.00000000)0.0010:0.00000000)0.0000:0.00000000,(Bd21-3MKK4_Brdisv1Bd21-3_r1030936m:0.00456162,(BdTR2gMKK4_Brdisv1BdTR2G1028797m:0.00456921,(BdTR9kMKK4_Brdisv1BdTR9K1033576m:0.01990871,(Bd3-1MKK4_Brdisv1Bd3-1_r1024627m:0.01148921,(Sig2MKK4_Brdisv1Sig21036157m:0.32627380,Kah-1MKK4_Brdisv1Kah-11019242m:0.00000000)0.0140:0.00000000)0.0280:0.00684994)0.0820:0.00686768)0.0540:0.00000000)0.0270:0.00456182)0.0000:0.00000000,BdTR12cMKK4_Brdisv1BdTR12c1001607m:0.04228432)0.0000:0.00000000,((Adi-10MKK5_Brdisv1Adi-101005080m:0.00211305,BdTR10cMKK5_Brdisv1BdTR10c1006269m:0.00621294)0.2180:0.00578562,((((((((((Bd2-3MKK5_Brdisv1Bd2-31001622m:0.01387588,BdTR13cMKK5_Brdisv1BdTR13C1006669m:0.00460001)0.6660:0.00923903,BdTR9kMKK5_Brdisv1BdTR9K1006454m:0.00922808)0.1770:0.00459423,Koz-3MKK5_Brdisv1Koz-31006454m:0.00000000)0.1080:0.00460910,BdTR2gMKK5_Brdisv1BdTR2G1006838m:0.00461412)0.1390:0.00461191,Bd30-1MKK5_Brdisv1Bd30-11006970m:0.01396171)0.1870:0.00464436,BdTR12cMKK5_Brdisv1BdTR12c1006838m:0.01401195)0.1080:0.00924994,Bd1-1MKK5_Brdisv1Bd1-11006672m:0.00497148)0.0290:0.00461546,Bis-1MKK5_Brdisv1Bis-11007171m:0.00924022)0.0000:0.00000000,Kah-1MKK5_Brdisv1Kah-11005707m:0.01861298)0.0910:0.00459676,(BdTR5iMKK5_Brdisv1BdTR5I1006491m:0.00000000,((BdTR3cMKK5_Brdisv1BdTR3C1007787m:0.00462406,Adi-12MKK5_Brdisv1Adi-121001563m:0.00461444)0.5100:0.00459517,(Bd21-3MKK5_Brdisv1Bd21-3_r1007409m:0.00459077,((BdTR8iMKK5_Brdisv1BdTR8i1007289m:0.00460306,BdTR11aMKK5_Brdisv1BdTR11A1006653m:0.00000000)0.6000:0.00459504,(BdTR7aMKK5_Brdisv1BdTR7a1007645m:0.00460285,(Arn1MKK5_Brdisv1Arn11007617m:0.00000000,(Mon3MKK5_Brdisv1Mon31007144m:0.00000000,(Bd29-1MKK5_Brdisv1Bd29-11006252m:0.00000000,(Tek-2MKK5_Brdisv1Tek-21006949m:0.00000000,(BdMKK5_Bradi1g46880:0.00000000,(Adi-2MKK5_Brdisv1Adi-21007328m:0.00000000,(Bd18-1MKK5_Brdisv1Bd18-11007870m:0.00000000,(BdTR11gMKK5_Brdisv1BdTR11G1007511m:0.00000000,(BdTR11iMKK5_Brdisv1BdTR11I1007275m:0.00000000,(BdTR13aMKK5_Brdisv1BdTR13a1007813m:0.00000000,(BdTR1iMKK5_Brdisv1BdTR1i1007913m:0.00000000,(Kah-5MKK5_Brdisv1Kah-51007471m:0.00000000,(Koz-1MKK5_Brdisv1Koz-11007461m:0.00000000,(Sig2MKK5_Brdisv1Sig21007006m:0.00000000,(ABR2MKK5_Brdisv1ABR21007673m:0.00000000,(ABR3MKK5_Brdisv1ABR31007650m:0.00000000,(ABR4MKK5_Brdisv1ABR41007481m:0.00000000,(ABR6MKK5_Brdisv1ABR6_r1007553m:0.00000000,(ABR7MKK5_Brdisv1ABR71007538m:0.00000000,(Luc1MKK5_Brdisv1Luc11007623m:0.00000000,(Mig3MKK5_Brdisv1Mig31007509m:0.00000000,(Mur1MKK5_Brdisv1Mur11006903m:0.00000000,(Per1MKK5_Brdisv1Per11007710m:0.00000000,(RON2MKK5_Brdisv1RON21007695m:0.00000000,(S8iiCMKK5_Brdisv1S8iiC1007346m:0.00000000,(Uni2MKK5_Brdisv1Uni21007057m:0.00000000,(Foz1MKK5_Brdisv1Foz11007091m:0.00000000,(ABR5MKK5_Brdisv1ABR51007117m:0.00000000,(BdTR2bMKK5_Brdisv1BdTR2B1007209m:0.00000000,(Tek-4MKK5_Brdisv1Tek-41003815m:0.00000000,ABR9MKK5_Brdisv1ABR9_r1007521m:0.00000000)0.0300:0.00000000)0.0030:0.00000000)0.0000:0.00000000)0.0000:0.00000000)0.0000:0.00000000)0.0000:0.00000000)0.0000:0.00000000)0.0000:0.00000000)0.0000:0.00000000)0.0000:0.00000000)0.0000:0.00000000)0.0000:0.00000000)0.0000:0.00000000)0.0000:0.00000000)0.0000:0.00000000)0.0000:0.00000000)0.0000:0.00000000)0.0000:0.00000000)0.0000:0.00000000)0.0000:0.00000000)0.0000:0.00000000)0.0000:0.00000000)0.0000:0.00000000)0.0000:0.00000000)0.0000:0.00000000)0.0000:0.00000000)0.0000:0.00000000)0.0000:0.00000000)0.0010:0.00000000)0.1560:0.00000000)0.2260:0.00000000)0.2080:0.00000000)0.2280:0.00000000)0.2160:0.00000000)0.0050:0.00000000)0.2920:0.00000000)0.7160:0.11118796,(BdTR13cMKK4_Brdisv1BdTR13C1043199m:0.61707573,((BdTR13cMKK10-5_Brdisv1BdTR13C1001510m:0.45989419,BdTR10cMKK10-3_Brdisv1BdTR10c1040500m:0.30794317)0.0020:0.00350457,(Jer1MKK10-4_Brdisv1Jer11001579m:0.00771596,Mur1MKK10-5_Brdisv1Mur11044815m:0.11303869)0.9050:0.04583577)0.0020:1.22208819)0.0000:0.17239263);
