# Supplementary material for: Comparative analysis of MAPK and MKK gene families reveals differential evolutionary patterns in Brachypodium distachyon inbred lines
Source: PeerJ. 2021 Apr 6;9:e11238. doi: 10.7717/peerj.11238 (PMC8034371; doi:10.7717/peerj.11238)
Supplement: Supplemental Information 5 — Nine MKKs including Adi-10MKK5, Bd3-1MKK4, BdTR10cMKK10-5, Bd29-1MKK4, BdTR12cMKK3-1, BdTR5iMKK5, BdTR9kMKK10-5, Tek-4MKK3-1, Tek-4MKK3-3, were excluded from entire sequences for reconstructing NJ tree. [file peerj-09-11238-s005.nwk]

(((((((((((((((((((((((((((((((((BdTR8iMKK3-2_Brdisv1BdTR8i1006485m:0.00000050,Bd1-1MKK3-2_Brdisv1Bd1-11040480m:0.00000050)0.0050:0.00000000,(ABR9MKK3-2_Brdisv1ABR9_r1034151m:0.00000050,Bd29-1MKK3-2_Brdisv1Bd29-11037603m:0.00000050)0.0050:0.00000000)0.0000:0.00000000,(Koz-3MKK3-2_Brdisv1Koz-31039828m:0.00000050,Adi-10MKK3-2_Brdisv1Adi-101031183m:0.00000050)0.0060:0.00000000)0.0000:0.00000000,(Uni2MKK3-2_Brdisv1Uni21042247m:0.00000050,Bd30-1MKK3-2_Brdisv1Bd30-11040333m:0.00000050)0.0060:0.00000000)0.0000:0.00000000,(Per1MKK3-2_Brdisv1Per11006708m:0.00000050,RON2MKK3-2_Brdisv1RON21006777m:0.00000050)0.0060:0.00000000)0.0000:0.00000000,(Luc1MKK3-2_Brdisv1Luc11006718m:0.00000050,Mur1MKK3-2_Brdisv1Mur11040779m:0.00000050)0.0050:0.00000000)0.0000:0.00000000,(ABR7MKK3-2_Brdisv1ABR71020756m:0.00000050,Foz1MKK3-2_Brdisv1Foz11006306m:0.00000050)0.0060:0.00000000)0.0000:0.00000000,(ABR5MKK3-2_Brdisv1ABR51006276m:0.00000050,ABR6MKK3-2_Brdisv1ABR6_r1006674m:0.00000050)0.0060:0.00000000)0.0000:0.00000000,(ABR3MKK3-2_Brdisv1ABR31006634m:0.00000050,ABR4MKK3-2_Brdisv1ABR41006591m:0.00000050)0.0090:0.00000000)0.0000:0.00000000,(Sig2MKK3-2_Brdisv1Sig21006212m:0.00000050,ABR2MKK3-2_Brdisv1ABR21006726m:0.00000050)0.0050:0.00000000)0.0000:0.00000000,(Kah-5MKK3-2_Brdisv1Kah-51044528m:0.00000050,Koz-1MKK3-2_Brdisv1Koz-11045109m:0.00000050)0.0040:0.00000000)0.0000:0.00000000,(BdTR9kMKK3-2_Brdisv1BdTR9K1038970m:0.00000050,Gaz-8MKK3-2_Brdisv1Gaz-81021746m:0.00000050)0.0050:0.00000000)0.0000:0.00000000,(BdTR3cMKK3-2_Brdisv1BdTR3C1007023m:0.00000050,BdTR5iMKK3-2_Brdisv1BdTR5I1038660m:0.00000050)0.0040:0.00000000)0.0000:0.00000000,(BdTR1iMKK3-2_Brdisv1BdTR1i1006974m:0.00000050,BdTR2gMKK3-2_Brdisv1BdTR2G1040261m:0.00000050)0.0040:0.00000000)0.0000:0.00000000,(BdTR13cMKK3-2_Brdisv1BdTR13C1039819m:0.00000050,BdTR2bMKK3-2_Brdisv1BdTR2B1042966m:0.00000050)0.0040:0.00000000)0.0000:0.00000000,(BdTR11iMKK3-2_Brdisv1BdTR11I1043285m:0.00000050,BdTR13aMKK3-2_Brdisv1BdTR13a1006861m:0.00000050)0.0030:0.00000000)0.0000:0.00000000,(BdTR11aMKK3-2_Brdisv1BdTR11A1042993m:0.00000050,BdTR11gMKK3-2_Brdisv1BdTR11G1044565m:0.00000050)0.0060:0.00000000)0.0000:0.00000000,(Bd3-1MKK3-2_Brdisv1Bd3-1_r1035942m:0.00000050,BdTR10cMKK3-2_Brdisv1BdTR10c1038053m:0.00000050)0.0050:0.00000000)0.0000:0.00000000,(Bd18-1MKK3-2_Brdisv1Bd18-11006956m:0.00000050,Bd2-3MKK3-2_Brdisv1Bd2-31040703m:0.00000050)0.0020:0.00000000)0.0000:0.00000000,(Adi-12MKK3-2_Brdisv1Adi-121040653m:0.00000050,Adi-2MKK3-2_Brdisv1Adi-21044561m:0.00000050)0.0080:0.00000000)0.0000:0.00000000,(S8iiCMKK3-2_Brdisv1S8iiC1006489m:0.00000050,BdMKK3-2_Bradi1g41860:0.00000050)0.0070:0.00000000)0.0000:0.00000000,(Jer1MKK3-2_Brdisv1Jer11041340m:0.00000050,Mig3MKK3-2_Brdisv1Mig31006643m:0.00000050)0.0030:0.00000000)0.0000:0.00000000,(Kah-1MKK3-2_Brdisv1Kah-11035802m:0.00000050,(BdTR7aMKK3-2_Brdisv1BdTR7a1006778m:0.00000050,Tek-2MKK3-2_Brdisv1Tek-21041684m:0.00000050)0.0040:0.00000000)0.0000:0.00000000)0.2130:0.00157928,(Arn1MKK3-2_Brdisv1Arn11045189m:0.00000050,Mon3MKK3-2_Brdisv1Mon31041467m:0.00000050)0.6270:0.00264457)0.3370:0.00277610,BdTR12cMKK3-2_Brdisv1BdTR12c1042600m:0.00643102)0.2020:0.00146583,Bd21-3MKK3-2_Brdisv1Bd21-3_r1006624m:0.00286747)0.4470:0.00804145,((((Bd29-1MKK3-1_Brdisv1Bd29-11024808m:0.00000050,BdTR7aMKK3-1_Brdisv1BdTR7a1029605m:0.00000050)0.1660:0.00000000,Bd1-1MKK3-1_Brdisv1Bd1-11034555m:0.00000050)0.0820:0.00000000,ABR9MKK3-1_Brdisv1ABR9_r1023443m:0.00000050)0.6400:0.00214431,(Mon3MKK3-1_Brdisv1Mon31028015m:-0.00000536,(BdTR8iMKK3-1_Brdisv1BdTR8i1037957m:-0.00001120,(Arn1MKK3-1_Brdisv1Arn11029799m:-0.00002285,(Tek-2MKK3-1_Brdisv1Tek-21027306m:-0.00004610,(ABR6MKK3-1_Brdisv1ABR6_r1030162m:-0.00009197,(Bd30-1MKK3-1_Brdisv1Bd30-11035477m:-0.00018408,(Jer1MKK3-1_Brdisv1Jer11027394m:-0.00036794,(Per1MKK3-1_Brdisv1Per11039460m:-0.00073495,(S8iiCMKK3-1_Brdisv1S8iiC1038719m:-0.00146753,(Gaz-8MKK3-1_Brdisv1Gaz-81025569m:0.00000050,(Bd21-3MKK3-1_Brdisv1Bd21-3_r1038149m:0.00000050,(BdMKK3-1_Bradi4g39490:0.00000050,(Adi-10MKK3-1_Brdisv1Adi-101020471m:0.00000050,(Adi-12MKK3-1_Brdisv1Adi-121026937m:0.00000050,(Adi-2MKK3-1_Brdisv1Adi-21029486m:0.00000050,(Bd18-1MKK3-1_Brdisv1Bd18-11041331m:0.00000050,(Bd2-3MKK3-1_Brdisv1Bd2-31026929m:0.00000050,(Bd3-1MKK3-1_Brdisv1Bd3-1_r1029979m:0.00000050,(BdTR10cMKK3-1_Brdisv1BdTR10c1033120m:0.00000050,(BdTR11aMKK3-1_Brdisv1BdTR11A1026487m:0.00000050,(BdTR11gMKK3-1_Brdisv1BdTR11G1029451m:0.00000050,(BdTR11iMKK3-1_Brdisv1BdTR11I1028588m:0.00000050,(BdTR13aMKK3-1_Brdisv1BdTR13a1030929m:0.00000050,(BdTR13cMKK3-1_Brdisv1BdTR13C1026262m:0.00000050,(BdTR2bMKK3-1_Brdisv1BdTR2B1037684m:0.00000050,(BdTR1iMKK3-1_Brdisv1BdTR1i1040694m:0.00000050,(BdTR2gMKK3-1_Brdisv1BdTR2G1026533m:0.00000050,(BdTR3cMKK3-1_Brdisv1BdTR3C1038340m:0.00000050,(BdTR5iMKK3-1_Brdisv1BdTR5I1025501m:0.00000050,(BdTR9kMKK3-1_Brdisv1BdTR9K1025659m:0.00000050,(Bis-1MKK3-1_Brdisv1Bis-11027832m:0.00000050,(Kah-1MKK3-1_Brdisv1Kah-11030282m:0.00000050,(Kah-5MKK3-1_Brdisv1Kah-51029647m:0.00000050,(Koz-1MKK3-1_Brdisv1Koz-11029896m:0.00000050,(Koz-3MKK3-1_Brdisv1Koz-31033544m:0.00000050,(Sig2MKK3-1_Brdisv1Sig21027513m:0.00000050,(ABR2MKK3-1_Brdisv1ABR21029725m:0.00000050,(ABR3MKK3-1_Brdisv1ABR31039196m:0.00000050,(ABR4MKK3-1_Brdisv1ABR41029512m:0.00000050,(ABR5MKK3-1_Brdisv1ABR51028122m:0.00000050,(ABR7MKK3-1_Brdisv1ABR71029810m:0.00000050,(Foz1MKK3-1_Brdisv1Foz11037008m:0.00000050,(Luc1MKK3-1_Brdisv1Luc11040018m:0.00000050,(Mig3MKK3-1_Brdisv1Mig31029163m:0.00000050,(Mur1MKK3-1_Brdisv1Mur11026956m:0.00000050,(RON2MKK3-1_Brdisv1RON21040413m:0.00000050,Uni2MKK3-1_Brdisv1Uni21028033m:0.00000050)0.0100:0.00000000)0.0000:0.00000000)0.0000:0.00000000)0.0000:0.00000000)0.0000:0.00000000)0.0000:0.00000000)0.0000:0.00000000)0.0000:0.00000000)0.0000:0.00000000)0.0000:0.00000000)0.0000:0.00000000)0.0000:0.00000000)0.0000:0.00000000)0.0000:0.00000000)0.0000:0.00000000)0.0000:0.00000000)0.0000:0.00000000)0.0000:0.00000000)0.0000:0.00000000)0.0000:0.00000000)0.0000:0.00000000)0.0000:0.00000000)0.0000:0.00000000)0.0000:0.00000000)0.0000:0.00000000)0.0000:0.00000000)0.0000:0.00000000)0.0000:0.00000000)0.0000:0.00000000)0.0000:0.00000000)0.0000:0.00000000)0.0000:0.00000000)0.0000:0.00000000)0.0000:0.00000000)0.0010:0.00000000)0.0070:0.00000000)0.6430:0.00569519)0.0600:0.00073545)0.0130:0.00036844)0.0080:0.00018458)0.0040:0.00009247)0.0020:0.00004660)0.0050:0.00002335)0.0130:0.00001170)0.0470:0.00000586)0.6410:0.00208069)0.9560:0.02001961)0.7190:0.01588845,Bis-1MKK3-2_Brdisv1Bis-11042177m:-0.01517066)0.3510:0.00760251,Tek-4MKK3-2_Brdisv1Tek-41026595m:-0.00760201)1.0000:0.08915383,(Bis-1MKK3-3_Brdisv1Bis-11030798m:0.00142460,(((Kah-1MKK3-3_Brdisv1Kah-11005087m:0.00000050,Gaz-8MKK3-3_Brdisv1Gaz-81015780m:0.00000050)0.0020:0.00000000,(Bd30-1MKK3-3_Brdisv1Bd30-11023309m:0.00000050,BdTR10cMKK3-3_Brdisv1BdTR10c1021519m:0.00000050)0.0040:0.00000000)0.0000:0.00000000,(Bd29-1MKK3-3_Brdisv1Bd29-11005448m:0.00000050,(Adi-10MKK3-3_Brdisv1Adi-101022600m:0.00000050,(Bd1-1MKK3-3_Brdisv1Bd1-11022429m:0.00000050,(BdTR7aMKK3-3_Brdisv1BdTR7a1032485m:0.00000050,(BdTR8iMKK3-3_Brdisv1BdTR8i1024401m:0.00000050,(Foz1MKK3-3_Brdisv1Foz11023762m:0.00000050,(BdTR5iMKK3-3_Brdisv1BdTR5I1028137m:0.00000050,(Adi-12MKK3-3_Brdisv1Adi-121029689m:0.00000050,(Adi-2MKK3-3_Brdisv1Adi-21032560m:0.00000050,(Bd2-3MKK3-3_Brdisv1Bd2-31029786m:0.00000050,(BdTR12cMKK3-3_Brdisv1BdTR12c1029700m:0.00000050,(BdTR13cMKK3-3_Brdisv1BdTR13C1029001m:0.00000050,(BdTR2bMKK3-3_Brdisv1BdTR2B1024627m:0.00000050,(BdTR2gMKK3-3_Brdisv1BdTR2G1029283m:0.00000050,(BdTR3cMKK3-3_Brdisv1BdTR3C1025925m:0.00000050,(BdTR9kMKK3-3_Brdisv1BdTR9K1028259m:0.00000050,(Koz-3MKK3-3_Brdisv1Koz-31021934m:0.00000050,(Mur1MKK3-3_Brdisv1Mur11029722m:0.00000050,(Jer1MKK3-3_Brdisv1Jer11030183m:0.00000050,(ABR6MKK3-3_Brdisv1ABR6_r1033144m:0.00000050,(ABR4MKK3-3_Brdisv1ABR41032504m:0.00000050,(Koz-1MKK3-3_Brdisv1Koz-11032882m:0.00000050,(Kah-5MKK3-3_Brdisv1Kah-51032682m:0.00000050,(BdTR1iMKK3-3_Brdisv1BdTR1i1026202m:0.00000050,(BdTR13aMKK3-3_Brdisv1BdTR13a1034167m:0.00000050,(BdTR11iMKK3-3_Brdisv1BdTR11I1031672m:0.00000049,(BdTR11gMKK3-3_Brdisv1BdTR11G1032411m:0.00000049,(BdTR11aMKK3-3_Brdisv1BdTR11A1029299m:0.00000048,(Bd3-1MKK3-3_Brdisv1Bd3-1_r1010293m:0.00000046,(Bd21-3MKK3-3_Brdisv1Bd21-3_r1024469m:0.00000041,(Bd18-1MKK3-3_Brdisv1Bd18-11026234m:0.00000033,(ABR9MKK3-3_Brdisv1ABR9_r1025291m:0.00000016,(Arn1MKK3-3_Brdisv1Arn11032740m:-0.00000019,(Mon3MKK3-3_Brdisv1Mon31030882m:-0.00000087,(Tek-2MKK3-3_Brdisv1Tek-21030208m:-0.00000223,(Sig2MKK3-3_Brdisv1Sig21030257m:-0.00000496,(ABR2MKK3-3_Brdisv1ABR21032775m:-0.00001039,(ABR3MKK3-3_Brdisv1ABR31025404m:-0.00002125,(ABR5MKK3-3_Brdisv1ABR51030947m:-0.00004293,(ABR7MKK3-3_Brdisv1ABR71032780m:-0.00008621,(Luc1MKK3-3_Brdisv1Luc11025812m:-0.00017263,(Mig3MKK3-3_Brdisv1Mig31032176m:-0.00034519,(Per1MKK3-3_Brdisv1Per11025553m:-0.00068972,(RON2MKK3-3_Brdisv1RON21025893m:-0.00137764,(Uni2MKK3-3_Brdisv1Uni21030859m:-0.00275119,(BdMKK3-3_Bradi3g11260:0.00515429,S8iiCMKK3-3_Brdisv1S8iiC1025083m:-0.00047541)0.1960:0.00252440)0.0070:0.00137814)0.0000:0.00069022)0.0000:0.00034569)0.0000:0.00017313)0.0000:0.00008671)0.0000:0.00004343)0.0000:0.00002175)0.0000:0.00001089)0.0000:0.00000546)0.0000:0.00000273)0.0000:0.00000137)0.0000:0.00000069)0.0000:0.00000034)0.0000:0.00000017)0.0000:0.00000009)0.0000:0.00000004)0.0000:0.00000002)0.0000:0.00000001)0.0000:0.00000001)0.0000:0.00000000)0.0000:0.00000000)0.0000:0.00000000)0.0000:0.00000000)0.0000:0.00000000)0.0000:0.00000000)0.0000:0.00000000)0.0000:0.00000000)0.0000:0.00000000)0.0000:0.00000000)0.0000:0.00000000)0.0000:0.00000000)0.0000:0.00000000)0.0000:0.00000000)0.0000:0.00000000)0.0000:0.00000000)0.0000:0.00000000)0.0000:0.00000000)0.0000:0.00000000)0.0000:0.00000000)0.0000:0.00000000)0.0000:0.00000000)0.0000:0.00000000)0.0000:0.00000000)0.0000:0.00000000)0.0000:0.00000000)0.3940:0.00280815)1.0000:0.14542877)1.0000:0.42341053,(((((((((((((((((((((((((((((((((((((((((((((BdTR2gMKK1_Brdisv1BdTR2G1007476m:0.00000050,BdTR9kMKK1_Brdisv1BdTR9K1007081m:0.00000050)0.0320:0.00000000,(Gaz-8MKK1_Brdisv1Gaz-81003865m:0.00000050,Koz-3MKK1_Brdisv1Koz-31007066m:0.00000050)0.0200:0.00000000)0.0010:0.00000000,(BdTR2bMKK1_Brdisv1BdTR2B1007913m:0.00000050,BdTR1iMKK1_Brdisv1BdTR1i1008615m:0.00000050)0.0210:0.00000000)0.0010:0.00000000,(Bd21-3MKK1_Brdisv1Bd21-3_r1008133m:0.00000050,BdTR12cMKK1_Brdisv1BdTR12c1007536m:0.00000050)0.0220:0.00000000)0.0010:0.00000000,(Adi-2MKK1_Brdisv1Adi-21008032m:0.00000050,Bd2-3MKK1_Brdisv1Bd2-31007550m:0.00000050)0.0190:0.00000000)0.0050:0.00000000,(Adi-10MKK1_Brdisv1Adi-101005559m:0.00000050,Adi-12MKK1_Brdisv1Adi-121007566m:0.00000050)0.0170:0.00000000)0.6330:0.00229514,(Tek-4MKK1_Brdisv1Tek-41004208m:0.00643868,(ABR9MKK1_Brdisv1ABR9_r1008255m:0.00323061,(Arn1MKK1_Brdisv1Arn11008382m:0.00000050,Mon3MKK1_Brdisv1Mon31007821m:0.00000050)0.6680:0.00516839)0.5720:0.00196686)0.2870:0.00190189)0.0730:0.00116588,Uni2MKK1_Brdisv1Uni21007769m:-0.00118092)0.0020:0.00059208,S8iiCMKK1_Brdisv1S8iiC1008085m:-0.00059158)0.0000:0.00029673,RON2MKK1_Brdisv1RON21008490m:-0.00029623)0.0000:0.00014871,Mur1MKK1_Brdisv1Mur11007592m:-0.00014821)0.0000:0.00007453,Mig3MKK1_Brdisv1Mig31008255m:-0.00007403)0.0000:0.00003735,Luc1MKK1_Brdisv1Luc11008350m:-0.00003685)0.0000:0.00001872,Jer1MKK1_Brdisv1Jer11007559m:-0.00001822)0.0000:0.00000938,Foz1MKK1_Brdisv1Foz11007784m:-0.00000888)0.0000:0.00000470,ABR7MKK1_Brdisv1ABR71008279m:-0.00000420)0.0000:0.00000236,ABR6MKK1_Brdisv1ABR6_r1008357m:-0.00000186)0.0000:0.00000118,ABR5MKK1_Brdisv1ABR51007823m:-0.00000068)0.0000:0.00000059,ABR4MKK1_Brdisv1ABR41008171m:-0.00000009)0.0000:0.00000030,ABR2MKK1_Brdisv1ABR21008364m:0.00000020)0.0000:0.00000015,Sig2MKK1_Brdisv1Sig21007754m:0.00000035)0.0000:0.00000007,Koz-1MKK1_Brdisv1Koz-11008234m:0.00000043)0.0000:0.00000004,Kah-5MKK1_Brdisv1Kah-51008203m:0.00000046)0.0000:0.00000002,Kah-1MKK1_Brdisv1Kah-11006282m:0.00000048)0.0000:0.00000001,Bis-1MKK1_Brdisv1Bis-11007849m:0.00000049)0.0000:0.00000000,BdTR5iMKK1_Brdisv1BdTR5I1007104m:0.00000050)0.0000:0.00000000,BdTR3cMKK1_Brdisv1BdTR3C1008613m:0.00000050)0.0000:0.00000000,BdTR13cMKK1_Brdisv1BdTR13C1007320m:0.00000050)0.0000:0.00000000,BdTR13aMKK1_Brdisv1BdTR13a1008594m:0.00000050)0.0000:0.00000000,Bd18-1MKK1_Brdisv1Bd18-11008720m:0.00000050)0.0000:0.00000000,Tek-2MKK1_Brdisv1Tek-21007638m:0.00000050)0.0000:0.00000000,BdTR7aMKK1_Brdisv1BdTR7a1008412m:0.00000050)0.0000:0.00000000,Bd29-1MKK1_Brdisv1Bd29-11006851m:0.00000050)0.0000:0.00000000,Bd1-1MKK1_Brdisv1Bd1-11007340m:0.00000050)0.0000:0.00000000,BdTR11iMKK1_Brdisv1BdTR11I1007977m:0.00000050)0.0000:0.00000000,BdTR11gMKK1_Brdisv1BdTR11G1008252m:0.00000050)0.0000:0.00000000,BdTR11aMKK1_Brdisv1BdTR11A1007305m:0.00000050)0.0000:0.00000000,BdTR10cMKK1_Brdisv1BdTR10c1006888m:0.00000050)0.0000:0.00000000,Bd3-1MKK1_Brdisv1Bd3-1_r1006392m:0.00000050)0.0000:0.00000000,BdMKK1_Bradi1g51000:0.00000050)0.0000:0.00000000,Bd30-1MKK1_Brdisv1Bd30-11007680m:0.00000050)0.0000:0.00000000,Per1MKK1_Brdisv1Per11008500m:0.00000050)0.0080:0.00000000,ABR3MKK1_Brdisv1ABR31008332m:0.00000050)0.3140:0.00124495,BdTR8iMKK1_Brdisv1BdTR8i1007987m:0.00293656)1.0000:0.22221306,(((Adi-10MKK6_Brdisv1Adi-101008538m:0.00000050,Koz-3MKK6_Brdisv1Koz-31010882m:0.00000050)0.2270:0.00000000,Bd21-3MKK6_Brdisv1Bd21-3_r1012124m:0.00000050)0.6430:0.00157787,((((Per1MKK6_Brdisv1Per11012631m:0.00000050,Uni2MKK6_Brdisv1Uni21011815m:0.00000050)0.0020:0.00000000,Mig3MKK6_Brdisv1Mig31012305m:0.00000050)0.0000:0.00000000,ABR2MKK6_Brdisv1ABR21012563m:0.00000050)0.0000:0.00000000,(ABR9MKK6_Brdisv1ABR9_r1012651m:0.00000050,(Arn1MKK6_Brdisv1Arn11012644m:0.00000050,(BdTR7aMKK6_Brdisv1BdTR7a1012554m:0.00000050,(Mon3MKK6_Brdisv1Mon31011751m:0.00000050,(BdMKK6_Bradi1g75150:0.00000050,(Adi-12MKK6_Brdisv1Adi-121011367m:0.00000050,(Adi-2MKK6_Brdisv1Adi-21012376m:0.00000050,(Bd18-1MKK6_Brdisv1Bd18-11012730m:0.00000050,(Bd3-1MKK6_Brdisv1Bd3-1_r1009660m:0.00000050,(BdTR10cMKK6_Brdisv1BdTR10c1010577m:0.00000050,(BdTR11aMKK6_Brdisv1BdTR11A1011184m:0.00000050,(BdTR11gMKK6_Brdisv1BdTR11G1012553m:0.00000050,(BdTR11iMKK6_Brdisv1BdTR11I1012108m:0.00000050,(BdTR12cMKK6_Brdisv1BdTR12c1011459m:0.00000050,(BdTR13aMKK6_Brdisv1BdTR13a1013108m:0.00000050,(BdTR13cMKK6_Brdisv1BdTR13C1011139m:0.00000050,(BdTR2bMKK6_Brdisv1BdTR2B1012093m:0.00000050,(BdTR1iMKK6_Brdisv1BdTR1i1012919m:0.00000050,(BdTR2gMKK6_Brdisv1BdTR2G1011225m:0.00000050,(BdTR3cMKK6_Brdisv1BdTR3C1012997m:0.00000050,(BdTR5iMKK6_Brdisv1BdTR5I1010763m:0.00000050,(Gaz-8MKK6_Brdisv1Gaz-81025547m:0.00000050,(Kah-5MKK6_Brdisv1Kah-51012549m:0.00000049,(Koz-1MKK6_Brdisv1Koz-11012587m:0.00000049,(Sig2MKK6_Brdisv1Sig21011649m:0.00000047,(ABR3MKK6_Brdisv1ABR31012480m:0.00000045,(ABR4MKK6_Brdisv1ABR41012469m:0.00000039,(ABR5MKK6_Brdisv1ABR51011697m:0.00000028,(ABR6MKK6_Brdisv1ABR6_r1012715m:0.00000007,(ABR7MKK6_Brdisv1ABR71012442m:-0.00000036,(Foz1MKK6_Brdisv1Foz11011624m:-0.00000123,(Jer1MKK6_Brdisv1Jer11011416m:-0.00000294,(Luc1MKK6_Brdisv1Luc11012565m:-0.00000636,(Mur1MKK6_Brdisv1Mur11011361m:-0.00001319,(RON2MKK6_Brdisv1RON21012535m:-0.00002682,(S8iiCMKK6_Brdisv1S8iiC1012258m:-0.00005399,(Bd1-1MKK6_Brdisv1Bd1-11011292m:-0.00010820,(Bd29-1MKK6_Brdisv1Bd29-11010393m:-0.00021634,(BdTR8iMKK6_Brdisv1BdTR8i1012248m:-0.00043206,(Tek-2MKK6_Brdisv1Tek-21011633m:-0.00086239,((Bd30-1MKK6_Brdisv1Bd30-11011645m:0.07580583,Tek-4MKK6_Brdisv1Tek-41006374m:-0.00155906)0.0030:0.00056314,(Kah-1MKK6_Brdisv1Kah-11009516m:-0.00188015,(BdTR9kMKK6_Brdisv1BdTR9K1010742m:0.00386405,(Bd2-3MKK6_Brdisv1Bd2-31011337m:0.02900574,Bis-1MKK6_Brdisv1Bis-11011940m:0.00179981)0.2170:0.00301675)0.1090:0.00161495)0.0010:0.00088616)0.0010:0.00013824)0.0000:0.00043256)0.0000:0.00021684)0.0000:0.00010870)0.0000:0.00005449)0.0000:0.00002732)0.0000:0.00001369)0.0000:0.00000686)0.0000:0.00000344)0.0000:0.00000173)0.0000:0.00000086)0.0000:0.00000043)0.0000:0.00000022)0.0000:0.00000011)0.0000:0.00000005)0.0000:0.00000003)0.0000:0.00000001)0.0000:0.00000001)0.0000:0.00000000)0.0000:0.00000000)0.0000:0.00000000)0.0000:0.00000000)0.0000:0.00000000)0.0000:0.00000000)0.0000:0.00000000)0.0000:0.00000000)0.0000:0.00000000)0.0000:0.00000000)0.0000:0.00000000)0.0000:0.00000000)0.0000:0.00000000)0.0000:0.00000000)0.0000:0.00000000)0.0000:0.00000000)0.0000:0.00000000)0.0000:0.00000000)0.0000:0.00000000)0.0000:0.00000000)0.0000:0.00000000)0.0000:0.00000000)0.0000:0.00000000)0.1640:0.00265057)1.0000:0.18909388)0.9990:0.18662567)1.0000:0.34452886,((((((((((((((((((((((((((((((((((((((((((((BdTR9kMKK10-2_Brdisv1BdTR9K1009908m:0.00376012,BdTR13cMKK10-2_Brdisv1BdTR13C1010293m:0.00497589)0.2380:0.00179590,Uni2MKK10-2_Brdisv1Uni21010884m:-0.00180727)0.0030:0.00091149,S8iiCMKK10-2_Brdisv1S8iiC1011300m:-0.00091099)0.0000:0.00045768,RON2MKK10-2_Brdisv1RON21011610m:-0.00045718)0.0000:0.00022982,Per1MKK10-2_Brdisv1Per11011705m:-0.00022932)0.0000:0.00011540,Mur1MKK10-2_Brdisv1Mur11010501m:-0.00011490)0.0000:0.00005795,Mig3MKK10-2_Brdisv1Mig31011374m:-0.00005745)0.0000:0.00002910,Luc1MKK10-2_Brdisv1Luc11011611m:-0.00002860)0.0000:0.00001461,Jer1MKK10-2_Brdisv1Jer11010524m:-0.00001411)0.0000:0.00000734,ABR6MKK10-2_Brdisv1ABR6_r1011767m:-0.00000684)0.0000:0.00000369,ABR4MKK10-2_Brdisv1ABR41011563m:-0.00000319)0.0000:0.00000185,ABR3MKK10-2_Brdisv1ABR31011561m:-0.00000135)0.0000:0.00000093,ABR2MKK10-2_Brdisv1ABR21011605m:-0.00000043)0.0000:0.00000047,Sig2MKK10-2_Brdisv1Sig21010766m:0.00000003)0.0000:0.00000023,Koz-1MKK10-2_Brdisv1Koz-11011659m:0.00000027)0.0000:0.00000012,Kah-5MKK10-2_Brdisv1Kah-51011638m:0.00000038)0.0000:0.00000006,BdTR3cMKK10-2_Brdisv1BdTR3C1012083m:0.00000044)0.0000:0.00000003,BdTR1iMKK10-2_Brdisv1BdTR1i1011964m:0.00000047)0.0000:0.00000001,BdTR13aMKK10-2_Brdisv1BdTR13a1012168m:0.00000049)0.0000:0.00000001,BdTR11aMKK10-2_Brdisv1BdTR11A1010326m:0.00000049)0.0000:0.00000000,Bd18-1MKK10-2_Brdisv1Bd18-11011845m:0.00000050)0.0000:0.00000000,Adi-2MKK10-2_Brdisv1Adi-21011441m:0.00000050)0.0000:0.00000000,Adi-12MKK10-2_Brdisv1Adi-121010560m:0.00000050)0.0000:0.00000000,Tek-2MKK10-2_Brdisv1Tek-21010712m:0.00000050)0.0000:0.00000000,Mon3MKK10-2_Brdisv1Mon31010898m:0.00000050)0.0000:0.00000000,BdTR8iMKK10-2_Brdisv1BdTR8i1011347m:0.00000050)0.0000:0.00000000,Bd29-1MKK10-2_Brdisv1Bd29-11009613m:0.00000050)0.0000:0.00000000,Arn1MKK10-2_Brdisv1Arn11011731m:0.00000050)0.0000:0.00000000,ABR9MKK10-2_Brdisv1ABR9_r1011727m:0.00000050)0.0000:0.00000000,BdTR11iMKK10-2_Brdisv1BdTR11I1011205m:0.00000050)0.0000:0.00000000,BdTR2gMKK10-2_Brdisv1BdTR2G1010379m:0.00000050)0.0000:0.00000000,ABR7MKK10-2_Brdisv1ABR71011533m:0.00000050)0.0030:0.00000000,Foz1MKK10-2_Brdisv1Foz11010724m:0.00000050)0.0900:0.00034075,Bd2-3MKK10-2_Brdisv1Bd2-31010489m:0.00845346)0.0410:0.00021523,(ABR5MKK10-2_Brdisv1ABR51010777m:-0.00204571,(((Bd1-1MKK10-2_Brdisv1Bd1-11010351m:0.01365466,Bd30-1MKK10-2_Brdisv1Bd30-11010689m:0.00853993)0.4540:0.00476465,BdTR2bMKK10-2_Brdisv1BdTR2B1011207m:0.00406728)0.2010:0.00175221,(BdTR5iMKK10-2_Brdisv1BdTR5I1009931m:-0.00028697,(BdTR7aMKK10-2_Brdisv1BdTR7a1011719m:-0.00057206,(Kah-1MKK10-2_Brdisv1Kah-11008762m:-0.00152298,Bis-1MKK10-2_Brdisv1Bis-11011036m:0.00152398)0.7540:0.00936482)0.0260:0.00028747)0.0550:0.00046991)0.2400:0.00204450)0.2240:0.00176821)0.0100:0.00076788,BdTR11gMKK10-2_Brdisv1BdTR11G1011611m:0.00345196)0.0310:0.00069947,Koz-3MKK10-2_Brdisv1Koz-31010012m:0.00354937)0.0570:0.00091528,BdMKK10-2_Bradi1g69400:-0.00077404)0.0310:0.00038921,Bd21-3MKK10-2_Brdisv1Bd21-3_r1011270m:-0.00038871)0.1860:0.00292391,BdTR12cMKK10-2_Brdisv1BdTR12c1010624m:0.01356902)0.9430:0.04379407,BdTR10cMKK10-2_Brdisv1BdTR10c1009777m:-0.04198535)0.3220:0.02109949,Tek-4MKK10-2_Brdisv1Tek-41001073m:-0.02109899)0.6290:0.01766371,Adi-10MKK10-2_Brdisv1Adi-101007868m:-0.00030508)0.9990:0.19118396,(((((((((((((((((((((((((((((BdTR13cMKK10-5_Brdisv1BdTR13C1001510m:0.30542289,Jer1MKK10-4_Brdisv1Jer11001579m:0.15801149)0.9120:0.12057376,Mur1MKK10-5_Brdisv1Mur11044815m:-0.08553795)0.7610:0.06905215,Bd1-1MKK10-5_Brdisv1Bd1-11041771m:0.12597231)0.9920:0.13206498,Bis-1MKK10-5_Brdisv1Bis-11001671m:-0.02755017)0.1420:0.01183714,BdTR2gMKK10-5_Brdisv1BdTR2G1042966m:-0.01183664)0.2880:0.00899190,BdTR2bMKK10-5_Brdisv1BdTR2B1001718m:-0.00177339)0.1830:0.00300428,(BdTR11gMKK10-5_Brdisv1BdTR11G1001686m:0.00412170,Bd18-1MKK10-5_Brdisv1Bd18-11001740m:0.00447510)0.3770:0.00213271)0.0410:0.00131832,(Bd2-3MKK10-5_Brdisv1Bd2-31001619m:0.00751111,(Adi-12MKK10-5_Brdisv1Adi-121001564m:0.00317632,BdTR11aMKK10-5_Brdisv1BdTR11A1001590m:0.00542850)0.0630:0.00110242)0.0490:0.00085628)0.0140:0.00130587,BdTR3cMKK10-5_Brdisv1BdTR3C1001743m:0.01204149)0.0030:0.00045848,BdTR1iMKK10-5_Brdisv1BdTR1i1001930m:0.00417634)0.0050:0.00029306,(BdTR12cMKK10-5_Brdisv1BdTR12c1001601m:0.00108374,(Mig3MKK10-5_Brdisv1Mig31001759m:0.00229337,((Koz-3MKK10-5_Brdisv1Koz-31041352m:0.00103853,Kah-1MKK10-5_Brdisv1Kah-11001422m:0.01192830)0.5370:0.00777028,(Bd30-1MKK10-5_Brdisv1Bd30-11041837m:0.01851682,(Jer1MKK10-5_Brdisv1Jer11001581m:0.06951228,(Sig2MKK10-5_Brdisv1Sig21045238m:0.29834799,Adi-10MKK10-5_Brdisv1Adi-101038807m:-0.14582795)1.0000:0.14884728)0.9780:0.04938725)0.2050:0.00242428)0.0530:0.00181277)0.0210:0.00080128)0.0430:0.00285705)0.0180:0.00122592,Adi-2MKK10-5_Brdisv1Adi-21001642m:-0.00110205)0.0020:0.00055595,Koz-1MKK10-5_Brdisv1Koz-11001739m:-0.00055545)0.0000:0.00028035,Kah-5MKK10-5_Brdisv1Kah-51001628m:-0.00027985)0.0000:0.00014138,BdTR13aMKK10-5_Brdisv1BdTR13a1001693m:-0.00014088)0.0000:0.00007131,BdTR11iMKK10-5_Brdisv1BdTR11I1001645m:-0.00007081)0.0000:0.00003597,Bd21-3MKK10-5_Brdisv1Bd21-3_r1043789m:-0.00003547)0.0000:0.00001814,BdMKK10-5_Bradi1g10790:-0.00001764)0.0000:0.00000915,Tek-2MKK10-5_Brdisv1Tek-21001621m:-0.00000865)0.0000:0.00000462,Mon3MKK10-5_Brdisv1Mon31043288m:-0.00000412)0.0000:0.00000233,BdTR8iMKK10-5_Brdisv1BdTR8i1044418m:-0.00000183)0.0000:0.00000118,Bd29-1MKK10-5_Brdisv1Bd29-11016615m:-0.00000068)0.0000:0.00000059,Arn1MKK10-5_Brdisv1Arn11001663m:-0.00000009)0.0000:0.00000030,ABR9MKK10-5_Brdisv1ABR9_r1001725m:0.00000020)0.0010:0.00000015,BdTR5iMKK10-5_Brdisv1BdTR5I1001515m:0.00000035)0.0230:0.00091339,BdTR7aMKK10-5_Brdisv1BdTR7a1001788m:0.00336823)0.0450:0.00056414,((ABR2MKK10-5_Brdisv1ABR21001712m:0.00000050,ABR3MKK10-5_Brdisv1ABR31001728m:0.00000050)0.0170:0.00000000,((ABR4MKK10-5_Brdisv1ABR41001705m:0.00000050,ABR5MKK10-5_Brdisv1ABR51001637m:0.00000050)0.0140:0.00000000,((ABR6MKK10-5_Brdisv1ABR6_r1001717m:0.00000050,ABR7MKK10-5_Brdisv1ABR71001728m:0.00000050)0.0130:0.00000000,((Foz1MKK10-5_Brdisv1Foz11042773m:0.00000050,Luc1MKK10-5_Brdisv1Luc11001705m:0.00000050)0.0110:0.00000000,((Per1MKK10-5_Brdisv1Per11001708m:0.00000050,RON2MKK10-5_Brdisv1RON21001727m:0.00000050)0.0130:0.00000000,(S8iiCMKK10-5_Brdisv1S8iiC1001689m:0.00000050,Uni2MKK10-5_Brdisv1Uni21001608m:0.00000050)0.0190:0.00000000)0.0000:0.00000000)0.0000:0.00000000)0.0000:0.00000000)0.0030:0.00000000)0.2290:0.00373494)0.9800:0.10973856,((Tek-4MKK10-4_Brdisv1Tek-41001074m:0.08119343,BdTR10cMKK10-4_Brdisv1BdTR10c1044301m:-0.02459009)0.7360:0.03412034,(Koz-3MKK10-4_Brdisv1Koz-31001569m:0.01701406,((((Bd29-1MKK10-4_Brdisv1Bd29-11001465m:0.00000050,Tek-2MKK10-4_Brdisv1Tek-21001619m:0.00000050)0.3140:0.00315099,Bd1-1MKK10-4_Brdisv1Bd1-11001619m:0.02286501)0.0830:0.00202189,Bd21-3MKK10-4_Brdisv1Bd21-3_r1001667m:0.00222288)0.0250:0.00145447,(((((((((((Sig2MKK10-4_Brdisv1Sig21001585m:0.05944603,BdTR9kMKK10-4_Brdisv1BdTR9K1001494m:-0.03534385)0.2090:0.01909090,BdTR8iMKK10-4_Brdisv1BdTR8i1001690m:-0.00437396)0.0780:0.00744224,BdTR5iMKK10-4_Brdisv1BdTR5I1001517m:-0.00367313)0.0580:0.00604647,BdTR13cMKK10-4_Brdisv1BdTR13C1001502m:0.00332105)0.0160:0.00360986,(ABR9MKK10-4_Brdisv1ABR9_r1001722m:0.00269817,(Bd30-1MKK10-4_Brdisv1Bd30-11001695m:0.01866447,(Kah-1MKK10-4_Brdisv1Kah-11001420m:0.01372835,BdTR7aMKK10-4_Brdisv1BdTR7a1001786m:0.00336211)0.2380:0.00294371)0.1270:0.00151466)0.0990:0.00119396)0.0020:0.00095921,Mig3MKK10-4_Brdisv1Mig31001757m:-0.00076864)0.0000:0.00038671,BdTR1iMKK10-4_Brdisv1BdTR1i1001928m:-0.00038621)0.0000:0.00019443,BdTR2bMKK10-4_Brdisv1BdTR2B1001716m:-0.00019393)0.0020:0.00052054,(Bd2-3MKK10-4_Brdisv1Bd2-31001617m:0.00512893,BdTR2gMKK10-4_Brdisv1BdTR2G1001602m:-0.00085748)0.4990:0.00378302)0.0020:0.00244356,BdTR12cMKK10-4_Brdisv1BdTR12c1001599m:0.00584168)0.0010:0.00142785,(Arn1MKK10-4_Brdisv1Arn11001661m:0.00000050,(Mon3MKK10-4_Brdisv1Mon31001638m:0.00000050,(BdMKK10-4_Bradi1g10770:0.00000050,(BdTR11aMKK10-4_Brdisv1BdTR11A1001588m:0.00000050,(BdTR11gMKK10-4_Brdisv1BdTR11G1001684m:0.00000050,(BdTR11iMKK10-4_Brdisv1BdTR11I1001643m:0.00000050,(BdTR13aMKK10-4_Brdisv1BdTR13a1001691m:0.00000049,(Kah-5MKK10-4_Brdisv1Kah-51001626m:0.00000048,(Koz-1MKK10-4_Brdisv1Koz-11001737m:0.00000047,(ABR2MKK10-4_Brdisv1ABR21001710m:0.00000043,(ABR3MKK10-4_Brdisv1ABR31001726m:0.00000037,(ABR4MKK10-4_Brdisv1ABR41001703m:0.00000024,(ABR6MKK10-4_Brdisv1ABR6_r1001722m:-0.00000002,(ABR7MKK10-4_Brdisv1ABR71001726m:-0.00000053,(Foz1MKK10-4_Brdisv1Foz11001629m:-0.00000155,(Luc1MKK10-4_Brdisv1Luc11001703m:-0.00000357,(Mur1MKK10-4_Brdisv1Mur11001565m:-0.00000758,(Per1MKK10-4_Brdisv1Per11001706m:-0.00001557,(RON2MKK10-4_Brdisv1RON21001725m:-0.00003145,(S8iiCMKK10-4_Brdisv1S8iiC1001680m:-0.00006303,(Uni2MKK10-4_Brdisv1Uni21001606m:-0.00012581,(Adi-2MKK10-4_Brdisv1Adi-21001640m:-0.00025064,(Bd18-1MKK10-4_Brdisv1Bd18-11001738m:-0.00049639,(BdTR3cMKK10-4_Brdisv1BdTR3C1001741m:0.01215238,(Adi-12MKK10-4_Brdisv1Adi-121001560m:0.00415602,Bis-1MKK10-4_Brdisv1Bis-11001669m:0.00436610)0.0440:0.00077053)0.0140:0.00045436)0.0000:0.00025114)0.0000:0.00012631)0.0000:0.00006353)0.0000:0.00003195)0.0000:0.00001607)0.0000:0.00000808)0.0000:0.00000407)0.0000:0.00000205)0.0000:0.00000103)0.0000:0.00000052)0.0000:0.00000026)0.0000:0.00000013)0.0000:0.00000007)0.0000:0.00000003)0.0000:0.00000002)0.0000:0.00000001)0.0000:0.00000000)0.0000:0.00000000)0.0000:0.00000000)0.0000:0.00000000)0.0000:0.00000000)0.0000:0.00000000)0.0000:0.00068596)0.0020:0.00075648)0.2180:0.00240287)0.6260:0.01034610)0.9760:0.12852020)0.8890:0.04833439,((((((((((((((((((((((((((((((((((((((((((((((Kah-1MKK10-1_Brdisv1Kah-11001501m:0.00890971,Koz-3MKK10-1_Brdisv1Koz-31001651m:-0.00030434)0.6960:0.00434686,Bd2-3MKK10-1_Brdisv1Bd2-31001731m:0.00427611)0.3240:0.00315150,(Bd1-1MKK10-1_Brdisv1Bd1-11001714m:0.00856346,(Bd30-1MKK10-1_Brdisv1Bd30-11001809m:0.01296020,BdTR7aMKK10-1_Brdisv1BdTR7a1001914m:-0.00006250)0.1450:0.00007729)0.3330:0.00336785)0.1040:0.00037867,(BdTR9kMKK10-1_Brdisv1BdTR9K1001602m:0.00140102,(BdTR12cMKK10-1_Brdisv1BdTR12c1001730m:0.00435864,Bis-1MKK10-1_Brdisv1Bis-11001784m:-0.00007158)0.6830:0.00355944)0.5130:0.00474442)0.0660:0.00022988,BdTR2gMKK10-1_Brdisv1BdTR2G1001709m:0.00882899)0.0390:0.00014158,ABR9MKK10-1_Brdisv1ABR9_r1001822m:0.00404766)0.0110:0.00012340,BdTR5iMKK10-1_Brdisv1BdTR5I1001606m:0.00415981)0.0140:0.00008078,BdTR13cMKK10-1_Brdisv1BdTR13C1001614m:0.00419990)0.0100:0.00006950,Uni2MKK10-1_Brdisv1Uni21001716m:-0.00008737)0.0000:0.00004445,S8iiCMKK10-1_Brdisv1S8iiC1001792m:-0.00004395)0.0000:0.00002249,RON2MKK10-1_Brdisv1RON21001840m:-0.00002199)0.0000:0.00001138,Per1MKK10-1_Brdisv1Per11001811m:-0.00001088)0.0000:0.00000576,Mur1MKK10-1_Brdisv1Mur11001679m:-0.00000526)0.0000:0.00000292,Luc1MKK10-1_Brdisv1Luc11001815m:-0.00000242)0.0000:0.00000148,Jer1MKK10-1_Brdisv1Jer11001692m:-0.00000098)0.0000:0.00000075,Foz1MKK10-1_Brdisv1Foz11001741m:-0.00000025)0.0000:0.00000038,ABR7MKK10-1_Brdisv1ABR71001829m:0.00000012)0.0000:0.00000019,ABR6MKK10-1_Brdisv1ABR6_r1001837m:0.00000031)0.0000:0.00000010,ABR5MKK10-1_Brdisv1ABR51001752m:0.00000040)0.0000:0.00000005,ABR4MKK10-1_Brdisv1ABR41001806m:0.00000045)0.0000:0.00000002,ABR3MKK10-1_Brdisv1ABR31001837m:0.00000048)0.0000:0.00000001,ABR2MKK10-1_Brdisv1ABR21001840m:0.00000049)0.0000:0.00000001,Sig2MKK10-1_Brdisv1Sig21001691m:0.00000049)0.0000:0.00000000,Koz-1MKK10-1_Brdisv1Koz-11001847m:0.00000050)0.0000:0.00000000,Kah-5MKK10-1_Brdisv1Kah-51001737m:0.00000050)0.0000:0.00000000,BdTR1iMKK10-1_Brdisv1BdTR1i1002032m:0.00000050)0.0000:0.00000000,BdTR13aMKK10-1_Brdisv1BdTR13a1001801m:0.00000050)0.0000:0.00000000,BdTR11iMKK10-1_Brdisv1BdTR11I1001760m:0.00000050)0.0000:0.00000000,Bd18-1MKK10-1_Brdisv1Bd18-11001858m:0.00000050)0.0000:0.00000000,BdMKK10-1_Bradi1g11525:0.00000050)0.0000:0.00000000,Tek-2MKK10-1_Brdisv1Tek-21001708m:0.00000050)0.0000:0.00000000,Mon3MKK10-1_Brdisv1Mon31001734m:0.00000050)0.0000:0.00000000,Mig3MKK10-1_Brdisv1Mig31001882m:0.00000050)0.0000:0.00000000,Arn1MKK10-1_Brdisv1Arn11001761m:0.00000050)0.0000:0.00000000,BdTR8iMKK10-1_Brdisv1BdTR8i1001797m:0.00000050)0.0000:0.00000000,Adi-12MKK10-1_Brdisv1Adi-121001666m:0.00000050)0.0000:0.00000000,BdTR2bMKK10-1_Brdisv1BdTR2B1001835m:0.00000050)0.0000:0.00000000,BdTR3cMKK10-1_Brdisv1BdTR3C1001858m:0.00000050)0.0000:0.00000000,BdTR11gMKK10-1_Brdisv1BdTR11G1001791m:0.00000050)0.0000:0.00000000,BdTR11aMKK10-1_Brdisv1BdTR11A1001689m:0.00000050)0.0000:0.00000000,Bd29-1MKK10-1_Brdisv1Bd29-11001549m:0.00000050)0.0000:0.00000000,Tek-4MKK10-1_Brdisv1Tek-41001123m:0.00000050)0.0010:0.00000000,Bd21-3MKK10-1_Brdisv1Bd21-3_r1001769m:0.00000050)0.0480:0.00017743,Adi-2MKK10-1_Brdisv1Adi-21001745m:0.00411389)0.4370:0.00477611,(Adi-10MKK10-1_Brdisv1Adi-101039188m:0.02544222,BdTR10cMKK10-1_Brdisv1BdTR10c1001595m:0.05001425)0.9320:0.02055671)0.7470:0.02417543,(BdTR5iMKK10-3_Brdisv1BdTR5I1001520m:-0.00984105,(BdTR13cMKK10-3_Brdisv1BdTR13C1001511m:0.01155617,(Kah-1MKK10-3_Brdisv1Kah-11001427m:0.00220652,((Tek-4MKK10-3_Brdisv1Tek-41001076m:0.00000050,Adi-2MKK10-3_Brdisv1Adi-21001643m:0.00000050)0.6390:0.00332455,((((((Bd30-1MKK10-3_Brdisv1Bd30-11001697m:0.01190619,Bd2-3MKK10-3_Brdisv1Bd2-31001625m:0.00105364)0.2580:0.00069138,BdTR10cMKK10-3_Brdisv1BdTR10c1040500m:0.02154352)0.0420:0.00400680,(Bd1-1MKK10-3_Brdisv1Bd1-11001621m:0.00414131,(BdTR9kMKK10-3_Brdisv1BdTR9K1001500m:0.00434108,BdTR2gMKK10-3_Brdisv1BdTR2G1001605m:-0.00005155)0.2190:0.00017981)0.1780:0.00100993)0.0560:0.00180338,(BdTR12cMKK10-3_Brdisv1BdTR12c1001612m:0.00000050,Adi-12MKK10-3_Brdisv1Adi-121001567m:0.00000050)0.4000:0.00270820)0.0070:0.00093419,BdTR3cMKK10-3_Brdisv1BdTR3C1001745m:0.00798089)0.0020:0.00027961,(Bis-1MKK10-3_Brdisv1Bis-11001672m:0.00409152,(BdTR7aMKK10-3_Brdisv1BdTR7a1001789m:-0.00001323,(Tek-2MKK10-3_Brdisv1Tek-21001622m:-0.00000659,(BdTR8iMKK10-3_Brdisv1BdTR8i1001692m:-0.00000316,(Bd29-1MKK10-3_Brdisv1Bd29-11001467m:-0.00000139,(ABR9MKK10-3_Brdisv1ABR9_r1001726m:-0.00000048,(Uni2MKK10-3_Brdisv1Uni21001612m:-0.00000001,(Bd21-3MKK10-3_Brdisv1Bd21-3_r1001669m:0.00000024,(S8iiCMKK10-3_Brdisv1S8iiC1001688m:0.00000036,(RON2MKK10-3_Brdisv1RON21001729m:0.00000043,(Per1MKK10-3_Brdisv1Per11001709m:0.00000046,(Luc1MKK10-3_Brdisv1Luc11001706m:0.00000048,(Jer1MKK10-3_Brdisv1Jer11001582m:0.00000049,(Foz1MKK10-3_Brdisv1Foz11001631m:0.00000049,(ABR7MKK10-3_Brdisv1ABR71001729m:0.00000050,(ABR6MKK10-3_Brdisv1ABR6_r1001726m:0.00000050,(ABR5MKK10-3_Brdisv1ABR51001647m:0.00000050,(ABR4MKK10-3_Brdisv1ABR41001706m:0.00000050,(ABR3MKK10-3_Brdisv1ABR31001729m:0.00000050,(ABR2MKK10-3_Brdisv1ABR21001713m:0.00000050,(Sig2MKK10-3_Brdisv1Sig21001588m:0.00000050,(Koz-1MKK10-3_Brdisv1Koz-11001740m:0.00000050,(Kah-5MKK10-3_Brdisv1Kah-51001629m:0.00000050,(BdTR2bMKK10-3_Brdisv1BdTR2B1001724m:0.00000050,(BdTR13aMKK10-3_Brdisv1BdTR13a1001694m:0.00000050,(BdTR11iMKK10-3_Brdisv1BdTR11I1001659m:0.00000050,(BdTR1iMKK10-3_Brdisv1BdTR1i1001931m:0.00000050,(Mig3MKK10-3_Brdisv1Mig31001763m:0.00000050,(Mur1MKK10-3_Brdisv1Mur11001569m:0.00000050,(BdMKK10-3_Bradi1g10800:0.00000050,(Bd18-1MKK10-3_Brdisv1Bd18-11001742m:0.00000050,(BdTR11aMKK10-3_Brdisv1BdTR11A1001594m:0.00000050,(BdTR11gMKK10-3_Brdisv1BdTR11G1001687m:0.00000050,((Bd3-1MKK10-3_Brdisv1Bd3-1_r1006471m:0.03756375,Koz-3MKK10-3_Brdisv1Koz-31001571m:-0.00829940)0.5310:0.00665962,(Arn1MKK10-3_Brdisv1Arn11001664m:0.00000050,Mon3MKK10-3_Brdisv1Mon31042680m:0.00000050)0.6070:0.00320796)0.1690:0.00094745)0.0040:0.00000000)0.0000:0.00000000)0.0000:0.00000000)0.0000:0.00000000)0.0000:0.00000000)0.0000:0.00000000)0.0000:0.00000000)0.0000:0.00000000)0.0000:0.00000000)0.0000:0.00000000)0.0000:0.00000000)0.0000:0.00000000)0.0000:0.00000000)0.0000:0.00000000)0.0000:0.00000000)0.0000:0.00000000)0.0000:0.00000000)0.0000:0.00000000)0.0000:0.00000000)0.0000:0.00000001)0.0000:0.00000001)0.0000:0.00000002)0.0000:0.00000004)0.0000:0.00000007)0.0000:0.00000014)0.0000:0.00000026)0.0010:0.00000051)0.0000:0.00000098)0.0000:0.00000189)0.0000:0.00000366)0.0000:0.00000709)0.0020:0.00020384)0.0020:0.00016217)0.0050:0.00067427)0.0100:0.00107014)0.2230:0.00848962)0.1550:0.00325343)0.8530:0.03717139)0.9730:0.10184371)0.9850:0.18940656)0.9930:0.22803655)0.9930:0.13769903,(((((((((((((((((((((((((((((((((((((((((((BdTR2gMKK5_Brdisv1BdTR2G1006838m:0.00880586,Koz-3MKK5_Brdisv1Koz-31006454m:-0.00003130)0.4400:0.00342815,Bd30-1MKK5_Brdisv1Bd30-11006970m:0.01431986)0.5020:0.00794818,(BdTR9kMKK5_Brdisv1BdTR9K1006454m:0.00744146,(Bd2-3MKK5_Brdisv1Bd2-31001622m:0.01640580,BdTR13cMKK5_Brdisv1BdTR13C1006669m:0.00193837)0.5460:0.01105774)0.2020:0.00280323)0.2510:0.00453375,Kah-1MKK5_Brdisv1Kah-11005707m:0.00929293)0.3740:0.01007312,(BdTR8iMKK5_Brdisv1BdTR8i1007289m:0.00595746,BdTR11aMKK5_Brdisv1BdTR11A1006653m:-0.00158476)0.5140:0.00277189)0.0810:0.00119509,BdTR7aMKK5_Brdisv1BdTR7a1007645m:0.00375959)0.0500:0.00246606,(Arn1MKK5_Brdisv1Arn11007617m:0.00000050,Mon3MKK5_Brdisv1Mon31007144m:0.00000050)0.5750:0.00186488)0.0240:0.00229812,BdTR3cMKK5_Brdisv1BdTR3C1007787m:0.00656589)0.0130:0.00148131,Uni2MKK5_Brdisv1Uni21007057m:-0.00153644)0.0000:0.00077084,S8iiCMKK5_Brdisv1S8iiC1007346m:-0.00077034)0.0000:0.00038661,RON2MKK5_Brdisv1RON21007695m:-0.00038611)0.0000:0.00019391,Per1MKK5_Brdisv1Per11007710m:-0.00019341)0.0000:0.00009726,Mur1MKK5_Brdisv1Mur11006903m:-0.00009676)0.0000:0.00004878,Mig3MKK5_Brdisv1Mig31007509m:-0.00004828)0.0000:0.00002447,Luc1MKK5_Brdisv1Luc11007623m:-0.00002397)0.0000:0.00001227,ABR7MKK5_Brdisv1ABR71007538m:-0.00001177)0.0000:0.00000616,ABR6MKK5_Brdisv1ABR6_r1007553m:-0.00000566)0.0000:0.00000309,ABR4MKK5_Brdisv1ABR41007481m:-0.00000259)0.0000:0.00000155,ABR3MKK5_Brdisv1ABR31007650m:-0.00000105)0.0000:0.00000078,ABR2MKK5_Brdisv1ABR21007673m:-0.00000028)0.0000:0.00000039,Sig2MKK5_Brdisv1Sig21007006m:0.00000011)0.0000:0.00000020,Koz-1MKK5_Brdisv1Koz-11007461m:0.00000030)0.0000:0.00000010,Kah-5MKK5_Brdisv1Kah-51007471m:0.00000040)0.0000:0.00000005,BdTR1iMKK5_Brdisv1BdTR1i1007913m:0.00000045)0.0000:0.00000002,BdTR13aMKK5_Brdisv1BdTR13a1007813m:0.00000048)0.0000:0.00000001,BdTR11iMKK5_Brdisv1BdTR11I1007275m:0.00000049)0.0000:0.00000001,BdTR11gMKK5_Brdisv1BdTR11G1007511m:0.00000049)0.0000:0.00000000,Bd18-1MKK5_Brdisv1Bd18-11007870m:0.00000050)0.0000:0.00000000,Adi-2MKK5_Brdisv1Adi-21007328m:0.00000050)0.0000:0.00000000,BdMKK5_Bradi1g46880:0.00000050)0.0000:0.00000000,Tek-2MKK5_Brdisv1Tek-21006949m:0.00000050)0.0000:0.00000000,Bd29-1MKK5_Brdisv1Bd29-11006252m:0.00000050)0.0010:0.00000000,ABR9MKK5_Brdisv1ABR9_r1007521m:0.00000050)0.0290:0.00058921,Bd21-3MKK5_Brdisv1Bd21-3_r1007409m:0.00814760)0.0440:0.00160815,BdTR2bMKK5_Brdisv1BdTR2B1007209m:0.00278071)0.0810:0.00355468,Foz1MKK5_Brdisv1Foz11007091m:-0.00567992)0.0520:0.00503044,Bis-1MKK5_Brdisv1Bis-11007171m:0.00945610)0.0970:0.00293197,(BdTR12cMKK5_Brdisv1BdTR12c1006838m:0.01938089,Bd1-1MKK5_Brdisv1Bd1-11006672m:0.00051820)0.0690:0.00377126)0.1180:0.00328385,Tek-4MKK5_Brdisv1Tek-41003815m:-0.00034566)0.1680:0.00253951,ABR5MKK5_Brdisv1ABR51007117m:-0.00291262)0.1640:0.00248905,Adi-12MKK5_Brdisv1Adi-121001563m:0.00627305)0.9700:0.07107006,BdTR10cMKK5_Brdisv1BdTR10c1006269m:-0.07302889)0.5200:0.02885878,((Adi-10MKK4_Brdisv1Adi-101022194m:-0.05924816,Sig2MKK4_Brdisv1Sig21036157m:0.25208477)0.8040:0.05868076,(BdTR12cMKK4_Brdisv1BdTR12c1001607m:-0.00043597,(BdTR9kMKK4_Brdisv1BdTR9K1033576m:0.00915615,(BdTR10cMKK4_Brdisv1BdTR10c1021040m:0.00159447,(Adi-12MKK4_Brdisv1Adi-121001565m:0.01805416,(((Bd30-1MKK4_Brdisv1Bd30-11029066m:0.01330432,Bd2-3MKK4_Brdisv1Bd2-31001621m:0.00142531)0.1470:0.00537719,Mur1MKK4_Brdisv1Mur11035455m:-0.00091327)0.0430:0.00156265,(Bis-1MKK4_Brdisv1Bis-11036660m:0.00798228,((((((((((((BdTR13cMKK4_Brdisv1BdTR13C1043199m:0.94220001,Bd1-1MKK4_Brdisv1Bd1-11028128m:-0.19029966)0.3220:0.10700997,Koz-3MKK4_Brdisv1Koz-31027327m:-0.10091844)0.3260:0.04134153,BdTR5iMKK4_Brdisv1BdTR5I1027632m:-0.03312091)0.3620:0.03009827,ABR9MKK4_Brdisv1ABR9_r1029250m:-0.02043362)0.0270:0.01147394,BdTR2bMKK4_Brdisv1BdTR2B1030719m:-0.01147344)0.0600:0.00878160,BdTR2gMKK4_Brdisv1BdTR2G1028797m:0.00677445)0.0090:0.00264660,Per1MKK4_Brdisv1Per11032157m:-0.00077923)0.0110:0.00239430,BdTR3cMKK4_Brdisv1BdTR3C1030687m:0.01233182)0.0050:0.00132236,Bd21-3MKK4_Brdisv1Bd21-3_r1030936m:0.00284616)0.0090:0.00235357,Kah-1MKK4_Brdisv1Kah-11019242m:0.00853584)0.0140:0.00243389,(BdTR11aMKK4_Brdisv1BdTR11A1034905m:0.00000050,Tek-4MKK4_Brdisv1Tek-41001069m:0.00000050)0.3280:0.00099800)0.0030:0.00248394,(S8iiCMKK4_Brdisv1S8iiC1031440m:0.00000050,(BdTR7aMKK4_Brdisv1BdTR7a1006916m:0.00000050,(BdTR11gMKK4_Brdisv1BdTR11G1038753m:0.00000050,(Arn1MKK4_Brdisv1Arn11039595m:0.00000050,(BdTR8iMKK4_Brdisv1BdTR8i1030790m:0.00000050,(Mon3MKK4_Brdisv1Mon31036999m:0.00000050,(Tek-2MKK4_Brdisv1Tek-21036177m:0.00000050,(BdMKK4_Bradi3g53650:0.00000049,(Adi-2MKK4_Brdisv1Adi-21006537m:0.00000049,(Bd18-1MKK4_Brdisv1Bd18-11033291m:0.00000048,(BdTR11iMKK4_Brdisv1BdTR11I1037783m:0.00000046,(BdTR13aMKK4_Brdisv1BdTR13a1040831m:0.00000041,(Kah-5MKK4_Brdisv1Kah-51039016m:0.00000033,(Koz-1MKK4_Brdisv1Koz-11039377m:0.00000015,(ABR2MKK4_Brdisv1ABR21039238m:-0.00000019,(ABR3MKK4_Brdisv1ABR31037814m:-0.00000088,(ABR4MKK4_Brdisv1ABR41038836m:-0.00000225,(ABR5MKK4_Brdisv1ABR51037002m:-0.00000498,(ABR6MKK4_Brdisv1ABR6_r1039790m:-0.00001043,(ABR7MKK4_Brdisv1ABR71039480m:-0.00002128,(Jer1MKK4_Brdisv1Jer11036023m:-0.00004290,(Luc1MKK4_Brdisv1Luc11032413m:-0.00008599,(Mig3MKK4_Brdisv1Mig31038354m:-0.00017186,(RON2MKK4_Brdisv1RON21032486m:-0.00034300,(BdTR1iMKK4_Brdisv1BdTR1i1032955m:0.00500252,Uni2MKK4_Brdisv1Uni21036840m:-0.00068406)0.0010:0.00034350)0.0000:0.00017236)0.0000:0.00008649)0.0000:0.00004340)0.0000:0.00002178)0.0000:0.00001093)0.0000:0.00000548)0.0000:0.00000275)0.0000:0.00000138)0.0000:0.00000069)0.0000:0.00000035)0.0000:0.00000017)0.0000:0.00000009)0.0000:0.00000004)0.0000:0.00000002)0.0000:0.00000001)0.0000:0.00000001)0.0000:0.00000000)0.0000:0.00000000)0.0000:0.00000000)0.0000:0.00000000)0.0000:0.00000000)0.0000:0.00000000)0.0000:0.00000000)0.0160:0.00023343)0.0380:0.00073705)0.1510:0.00331608)0.0890:0.00329628)0.2100:0.00257384)0.2100:0.00669656)0.2970:0.01117070)0.6090:0.02128110)0.7550:0.04876899)0.9930:0.11898222);
