# Supplementary material for: Comparative analysis of MAPK and MKK gene families reveals differential evolutionary patterns in Brachypodium distachyon inbred lines
Source: PeerJ. 2021 Apr 6;9:e11238. doi: 10.7717/peerj.11238 (PMC8034371; doi:10.7717/peerj.11238)
Supplement: Supplemental Information 9 [file peerj-09-11238-s009.clustal]

CLUSTAL O(1.2.4) multiple sequence alignment


BdTR2gMPK20-3       ------------------------------------------------------------
Jer1MPK20-3         ------------------------------------------------------------
S8iiCMPK20-3        ------------------------------------------------------------
ABR4MPK20-3         ------------------------------------------------------------
BdTR1iMPK20-3       ------------------------------------------------------------
BdTR11aMPK20-3      ------------------------------------------------------------
BdTR10cMPK20-3      ------------------------------------------------------------
BdTR5iMPK20-3       ------------------------------------------------------------
Kah-1MPK20-3        ------------------------------------------------------------
BdTR12cMPK20-3      ------------------------------------------------------------
Adi-10MPK20-3       ------------------------------------------------------------
Bd3-1MPK20-3        ------------------------------------------------------------
Tek-2MPK20-3        ------------------------------------------------------------
Arn1MPK20-3         ------------------------------------------------------------
Mon3MPK20-3         ------------------------------------------------------------
BdTR7aMPK20-3       ------------------------------------------------------------
BdTR8iMPK20-3       ------------------------------------------------------------
Tek-4MPK20-3        ------------------------------------------------------------
Bd29-1MPK20-3       ------------------------------------------------------------
ABR9MPK20-3         ------------------------------------------------------------
Bd1-1MPK20-3        ------------------------------------------------------------
BdMPK20-3           ------------------------------------------------------------
Bd21RefMPK20-3      ------------------------------------------------------------
Bd21-3MPK20-3       ------------------------------------------------------------
Bd2-3MPK20-3        ------------------------------------------------------------
Adi-2MPK20-3        ------------------------------------------------------------
Adi-12MPK20-3       ------------------------------------------------------------
BdTR9kMPK20-3       ------------------------------------------------------------
Kah-5MPK20-3        ------------------------------------------------------------
BdTR11iMPK20-3      ------------------------------------------------------------
BdTR11gMPK20-3      ------------------------------------------------------------
BdTR13cMPK20-3      ------------------------------------------------------------
BdTR13aMPK20-3      ------------------------------------------------------------
Bis-1MPK20-3        ------------------------------------------------------------
Koz-3MPK20-3        ------------------------------------------------------------
Koz-1MPK20-3        ------------------------------------------------------------
BdTR3cMPK20-3       ------------------------------------------------------------
Gaz-8MPK20-3        ------------------------------------------------------------
BdTR2bMPK20-3       ------------------------------------------------------------
Bd18-1MPK20-3       ------------------------------------------------------------
Bd30-1MPK20-3       ------------------------------------------------------------
ABR7MPK20-3         ------------------------------------------------------------
ABR2MPK20-3         ------------------------------------------------------------
Mig3MPK20-3         ------------------------------------------------------------
Uni2MPK20-3         ------------------------------------------------------------
Per1MPK20-3         ------------------------------------------------------------
ABR6MPK20-3         ------------------------------------------------------------
Luc1MPK20-3         ------------------------------------------------------------
Mur1MPK20-3         ------------------------------------------------------------
ABR3MPK20-3         ------------------------------------------------------------
ABR5MPK20-3         ------------------------------------------------------------
RON2MPK20-3         ------------------------------------------------------------
Foz1MPK20-3         ------------------------------------------------------------
Sig2MPK20-3         ------------------------------------------------------------
Tek-4MPK16          ------------------------------------------------------------
Tek-4MPK20-1        ------------------------------------------------------------
Kah-1MPK20-1        ------------------------------------------------------------
Bd1-1MPK20-5        ------------------------------------------------------------
Bd3-1MPK20-5        ------------------------------------------------------------
BdMPK20-5           ------------------------------------------------------------
ABR9MPK20-5         ------------------------------------------------------------
Bd21RefMPK20-5      ------------------------------------------------------------
Bd21-3MPK20-5       ------------------------------------------------------------
Adi-10MPK20-5       ------------------------------------------------------------
Adi-2MPK20-5        ------------------------------------------------------------
BdTR9kMPK20-5       ------------------------------------------------------------
Kah-5MPK20-5        ------------------------------------------------------------
BdTR5iMPK20-5       ------------------------------------------------------------
BdTR10cMPK20-5      ------------------------------------------------------------
BdTR11aMPK20-5      ------------------------------------------------------------
BdTR11iMPK20-5      ------------------------------------------------------------
BdTR11gMPK20-5      ------------------------------------------------------------
BdTR13cMPK20-5      ------------------------------------------------------------
BdTR13aMPK20-5      ------------------------------------------------------------
Bis-1MPK20-5        ------------------------------------------------------------
ABR7MPK20-5         ------------------------------------------------------------
Gaz-8MPK20-5        ------------------------------------------------------------
BdTR7aMPK20-5       ------------------------------------------------------------
BdTR8iMPK20-5       ------------------------------------------------------------
Tek-2MPK20-5        ------------------------------------------------------------
Tek-4MPK20-5        ------------------------------------------------------------
Bd29-1MPK20-5       ------------------------------------------------------------
Bd2-3MPK20-5        ------------------------------------------------------------
Adi-12MPK20-5       ------------------------------------------------------------
BdTR12cMPK20-5      ------------------------------------------------------------
Kah-1MPK20-5        ------------------------------------------------------------
Koz-3MPK20-5        ------------------------------------------------------------
Koz-1MPK20-5        ------------------------------------------------------------
BdTR3cMPK20-5       ------------------------------------------------------------
BdTR1iMPK20-5       ------------------------------------------------------------
BdTR2bMPK20-5       ------------------------------------------------------------
BdTR2gMPK20-5       ------------------------------------------------------------
Bd18-1MPK20-5       ------------------------------------------------------------
Arn1MPK20-5         ------------------------------------------------------------
Mon3MPK20-5         ------------------------------------------------------------
Bd30-1MPK20-5       ------------------------------------------------------------
ABR2MPK20-5         ------------------------------------------------------------
Mig3MPK20-5         ------------------------------------------------------------
Uni2MPK20-5         ------------------------------------------------------------
ABR4MPK20-5         ------------------------------------------------------------
S8iiCMPK20-5        ------------------------------------------------------------
Jer1MPK20-5         ------------------------------------------------------------
Per1MPK20-5         ------------------------------------------------------------
ABR6MPK20-5         ------------------------------------------------------------
Luc1MPK20-5         ------------------------------------------------------------
Mur1MPK20-5         ------------------------------------------------------------
ABR3MPK20-5         ------------------------------------------------------------
ABR5MPK20-5         ------------------------------------------------------------
RON2MPK20-5         ------------------------------------------------------------
Foz1MPK20-5         ------------------------------------------------------------
Sig2MPK20-5         ------------------------------------------------------------
Adi-10MPK20-2       ------------------------------------------------------------
BdTR13cMPK20-2      ------------------------------------------------------------
Gaz-8MPK20-2        ------------------------------------------------------------
Bd21-3MPK20-2       ------------------------------------------------------------
Adi-2MPK20-2        ------------------------------------------------------------
Adi-12MPK20-2       ------------------------------------------------------------
Kah-5MPK20-2        ------------------------------------------------------------
BdTR11iMPK20-2      ------------------------------------------------------------
BdTR11gMPK20-2      ------------------------------------------------------------
Koz-1MPK20-2        ------------------------------------------------------------
RON2MPK20-2         ------------------------------------------------------------
Uni2MPK20-2         ------------------------------------------------------------
ABR6MPK20-2         ------------------------------------------------------------
BdMPK20-2           ------------------------------------------------------------
Bd21RefMPK20-2      ------------------------------------------------------------
Bd30-1MPK20-2       ------------------------------------------------------------
ABR2MPK20-2         ------------------------------------------------------------
Mig3MPK20-2         ------------------------------------------------------------
ABR4MPK20-2         ------------------------------------------------------------
S8iiCMPK20-2        ------------------------------------------------------------
Per1MPK20-2         ------------------------------------------------------------
Luc1MPK20-2         ------------------------------------------------------------
Mur1MPK20-2         ------------------------------------------------------------
ABR5MPK20-2         ------------------------------------------------------------
Bis-1MPK20-2        ------------------------------------------------------------
BdTR5iMPK20-2       ------------------------------------------------------------
Bd2-3MPK20-2        ------------------------------------------------------------
Arn1MPK20-2         ------------------------------------------------------------
Mon3MPK20-2         ------------------------------------------------------------
BdTR7aMPK20-2       ------------------------------------------------------------
BdTR8iMPK20-2       ------------------------------------------------------------
Tek-2MPK20-2        ------------------------------------------------------------
Tek-4MPK20-2        ------------------------------------------------------------
Bd29-1MPK20-2       ------------------------------------------------------------
Bd1-1MPK20-2        ------------------------------------------------------------
Bd3-1MPK20-2        ------------------------------------------------------------
BdTR9kMPK20-2       ------------------------------------------------------------
BdTR12cMPK20-2      ------------------------------------------------------------
Kah-1MPK20-2        ------------------------------------------------------------
BdTR10cMPK20-2      ------------------------------------------------------------
BdTR11aMPK20-2      ------------------------------------------------------------
BdTR13aMPK20-2      ------------------------------------------------------------
Koz-3MPK20-2        ------------------------------------------------------------
BdTR3cMPK20-2       ------------------------------------------------------------
BdTR1iMPK20-2       ------------------------------------------------------------
BdTR2bMPK20-2       ------------------------------------------------------------
BdTR2gMPK20-2       ------------------------------------------------------------
Bd18-1MPK20-2       ------------------------------------------------------------
ABR7MPK20-2         ------------------------------------------------------------
Jer1MPK20-2         ------------------------------------------------------------
ABR3MPK20-2         ------------------------------------------------------------
Foz1MPK20-2         ------------------------------------------------------------
Sig2MPK20-2         ------------------------------------------------------------
ABR9MPK20-2         ------------------------------------------------------------
Bd21-3MPK20-1       ------------------------------------------------------------
Bd2-3MPK20-1        ------------------------------------------------------------
Adi-10MPK20-1       ------------------------------------------------------------
BdTR2gMPK20-1       ------------------------------------------------------------
BdTR5iMPK20-1       ------------------------------------------------------------
BdTR13cMPK20-1      ------------------------------------------------------------
Bd30-1MPK20-1       ------------------------------------------------------------
Gaz-8MPK20-1        ------------------------------------------------------------
Bd1-1MPK20-1        ------------------------------------------------------------
Arn1MPK20-1         ------------------------------------------------------------
Mon3MPK20-1         ------------------------------------------------------------
BdTR7aMPK20-1       ------------------------------------------------------------
BdTR8iMPK20-1       ------------------------------------------------------------
Tek-2MPK20-1        ------------------------------------------------------------
Bd29-1MPK20-1       ------------------------------------------------------------
ABR9MPK20-1         ------------------------------------------------------------
BdMPK20-1           ------------------------------------------------------------
Bd21RefMPK20-1      ------------------------------------------------------------
Bd3-1MPK20-1        ------------------------------------------------------------
Adi-2MPK20-1        ------------------------------------------------------------
Adi-12MPK20-1       ------------------------------------------------------------
BdTR9kMPK20-1       ------------------------------------------------------------
BdTR12cMPK20-1      ------------------------------------------------------------
Kah-5MPK20-1        ------------------------------------------------------------
BdTR10cMPK20-1      ------------------------------------------------------------
BdTR11aMPK20-1      ------------------------------------------------------------
BdTR11iMPK20-1      ------------------------------------------------------------
BdTR11gMPK20-1      ------------------------------------------------------------
BdTR13aMPK20-1      ------------------------------------------------------------
Bis-1MPK20-1        ------------------------------------------------------------
Koz-3MPK20-1        ------------------------------------------------------------
Koz-1MPK20-1        ------------------------------------------------------------
BdTR3cMPK20-1       ------------------------------------------------------------
BdTR1iMPK20-1       ------------------------------------------------------------
BdTR2bMPK20-1       ------------------------------------------------------------
Bd18-1MPK20-1       ------------------------------------------------------------
ABR7MPK20-1         ------------------------------------------------------------
ABR2MPK20-1         ------------------------------------------------------------
Mig3MPK20-1         ------------------------------------------------------------
Uni2MPK20-1         ------------------------------------------------------------
ABR4MPK20-1         ------------------------------------------------------------
S8iiCMPK20-1        ------------------------------------------------------------
Jer1MPK20-1         ------------------------------------------------------------
Per1MPK20-1         ------------------------------------------------------------
ABR6MPK20-1         ------------------------------------------------------------
Luc1MPK20-1         ------------------------------------------------------------
Mur1MPK20-1         ------------------------------------------------------------
ABR3MPK20-1         ------------------------------------------------------------
ABR5MPK20-1         ------------------------------------------------------------
RON2MPK20-1         ------------------------------------------------------------
Foz1MPK20-1         ------------------------------------------------------------
Sig2MPK20-1         ------------------------------------------------------------
Kah-1MPK20-4        ------------------------------------------------------------
Bd30-1MPK20-4       ------------------------------------------------------------
Bd3-1MPK20-4        ------------------------------------------------------------
BdTR3cMPK20-4       ------------------------------------------------------------
BdTR5iMPK20-4       ------------------------------------------------------------
Adi-10MPK20-4       ------------------------------------------------------------
BdTR9kMPK20-4       ------------------------------------------------------------
BdTR2gMPK20-4       ------------------------------------------------------------
RON2MPK20-4         ------------------------------------------------------------
ABR5MPK20-4         ------------------------------------------------------------
S8iiCMPK20-4        ------------------------------------------------------------
Uni2MPK20-4         ------------------------------------------------------------
Gaz-8MPK20-4        ------------------------------------------------------------
BdMPK20-4           ------------------------------------------------------------
Bd21RefMPK20-4      ------------------------------------------------------------
Bd21-3MPK20-4       ------------------------------------------------------------
Bd2-3MPK20-4        ------------------------------------------------------------
Adi-2MPK20-4        ------------------------------------------------------------
Adi-12MPK20-4       ------------------------------------------------------------
BdTR12cMPK20-4      ------------------------------------------------------------
Kah-5MPK20-4        ------------------------------------------------------------
BdTR10cMPK20-4      ------------------------------------------------------------
BdTR11aMPK20-4      ------------------------------------------------------------
BdTR11iMPK20-4      ------------------------------------------------------------
BdTR11gMPK20-4      ------------------------------------------------------------
BdTR13cMPK20-4      ------------------------------------------------------------
BdTR13aMPK20-4      ------------------------------------------------------------
Bis-1MPK20-4        ------------------------------------------------------------
Koz-3MPK20-4        ------------------------------------------------------------
Koz-1MPK20-4        ------------------------------------------------------------
BdTR1iMPK20-4       ------------------------------------------------------------
BdTR2bMPK20-4       ------------------------------------------------------------
Bd18-1MPK20-4       ------------------------------------------------------------
ABR7MPK20-4         ------------------------------------------------------------
ABR2MPK20-4         ------------------------------------------------------------
Mig3MPK20-4         ------------------------------------------------------------
ABR4MPK20-4         ------------------------------------------------------------
Jer1MPK20-4         ------------------------------------------------------------
Per1MPK20-4         ------------------------------------------------------------
ABR6MPK20-4         ------------------------------------------------------------
Luc1MPK20-4         ------------------------------------------------------------
Mur1MPK20-4         ------------------------------------------------------------
ABR3MPK20-4         ------------------------------------------------------------
Foz1MPK20-4         ------------------------------------------------------------
Sig2MPK20-4         ------------------------------------------------------------
Bd1-1MPK20-4        ------------------------------------------------------------
BdTR8iMPK20-4       ------------------------------------------------------------
Tek-2MPK20-4        ------------------------------------------------------------
ABR9MPK20-4         ------------------------------------------------------------
Arn1MPK20-4         ------------------------------------------------------------
Mon3MPK20-4         ------------------------------------------------------------
BdTR7aMPK20-4       ------------------------------------------------------------
Bd29-1MPK20-4       ------------------------------------------------------------
Adi-10MPK16         ------------------------------------------------------------
BdTR9kMPK16         ------------------------------------------------------------
BdTR13cMPK16        ------------------------------------------------------------
Mig3MPK16           ------------------------------------------------------------
Gaz-8MPK16          ------------------------------------------------------------
BdTR5iMPK16         ------------------------------------------------------------
Koz-3MPK16          ------------------------------------------------------------
Bd2-3MPK16          ------------------------------------------------------------
BdTR10cMPK16        ------------------------------------------------------------
Bd30-1MPK16         ------------------------------------------------------------
Bd21-3MPK16         ------------------------------------------------------------
BdTR8iMPK16         ------------------------------------------------------------
Tek-2MPK16          ------------------------------------------------------------
ABR5MPK16           ------------------------------------------------------------
BdTR7aMPK16         ------------------------------------------------------------
Bd1-1MPK16          ------------------------------------------------------------
Arn1MPK16           ------------------------------------------------------------
Bd29-1MPK16         ------------------------------------------------------------
ABR9MPK16           ------------------------------------------------------------
BdMPK16             ------------------------------------------------------------
Bd21RefMPK16        ------------------------------------------------------------
Bd3-1MPK16          ------------------------------------------------------------
Adi-2MPK16          ------------------------------------------------------------
Adi-12MPK16         ------------------------------------------------------------
BdTR12cMPK16        ------------------------------------------------------------
Kah-1MPK16          ------------------------------------------------------------
Kah-5MPK16          ------------------------------------------------------------
BdTR11aMPK16        ------------------------------------------------------------
BdTR11iMPK16        ------------------------------------------------------------
BdTR11gMPK16        ------------------------------------------------------------
BdTR13aMPK16        ------------------------------------------------------------
Bis-1MPK16          ------------------------------------------------------------
Koz-1MPK16          ------------------------------------------------------------
BdTR3cMPK16         ------------------------------------------------------------
BdTR1iMPK16         ------------------------------------------------------------
BdTR2bMPK16         ------------------------------------------------------------
BdTR2gMPK16         ------------------------------------------------------------
Bd18-1MPK16         ------------------------------------------------------------
ABR7MPK16           ------------------------------------------------------------
ABR2MPK16           ------------------------------------------------------------
Uni2MPK16           ------------------------------------------------------------
ABR4MPK16           ------------------------------------------------------------
S8iiCMPK16          ------------------------------------------------------------
Jer1MPK16           ------------------------------------------------------------
Per1MPK16           ------------------------------------------------------------
ABR6MPK16           ------------------------------------------------------------
Luc1MPK16           ------------------------------------------------------------
ABR3MPK16           ------------------------------------------------------------
RON2MPK16           ------------------------------------------------------------
Foz1MPK16           ------------------------------------------------------------
Sig2MPK16           ------------------------------------------------------------
Mon3MPK16           ------------------------------------------------------------
Mur1MPK16           ------------------------------------------------------------
Bd21-3MPK17         ------------------------------------------------------------
BdTR3cMPK17         ------------------------------------------------------------
Gaz-8MPK17          ------------------------------------------------------------
Adi-10MPK17         ------------------------------------------------------------
BdTR8iMPK17         ------------------------------------------------------------
BdTR7aMPK17         ------------------------------------------------------------
Bd1-1MPK17          ------------------------------------------------------------
Tek-2MPK17          ------------------------------------------------------------
Tek-4MPK17          ------------------------------------------------------------
Bd29-1MPK17         ------------------------------------------------------------
ABR9MPK17           ------------------------------------------------------------
BdMPK17             ------------------------------------------------------------
Bd21RefMPK17        ------------------------------------------------------------
Adi-2MPK17          ------------------------------------------------------------
BdTR13aMPK17        ------------------------------------------------------------
Mig3MPK17           ------------------------------------------------------------
Bd30-1MPK17         ------------------------------------------------------------
BdTR2bMPK17         ------------------------------------------------------------
BdTR1iMPK17         ------------------------------------------------------------
BdTR5iMPK17         ------------------------------------------------------------
Adi-12MPK17         ------------------------------------------------------------
Bd2-3MPK17          ------------------------------------------------------------
Bd3-1MPK17          ------------------------------------------------------------
BdTR10cMPK17        ------------------------------------------------------------
BdTR13cMPK17        ------------------------------------------------------------
Bis-1MPK17          ------------------------------------------------------------
BdTR9kMPK17         ------------------------------------------------------------
Arn1MPK17           ------------------------------------------------------------
Mon3MPK17           ------------------------------------------------------------
Per1MPK17           ------------------------------------------------------------
ABR6MPK17           ------------------------------------------------------------
Luc1MPK17           ------------------------------------------------------------
RON2MPK17           ------------------------------------------------------------
BdTR12cMPK17        ------------------------------------------------------------
Kah-5MPK17          ------------------------------------------------------------
BdTR11aMPK17        ------------------------------------------------------------
BdTR11iMPK17        ------------------------------------------------------------
BdTR11gMPK17        ------------------------------------------------------------
Koz-3MPK17          ------------------------------------------------------------
Koz-1MPK17          ------------------------------------------------------------
BdTR2gMPK17         ------------------------------------------------------------
Bd18-1MPK17         ------------------------------------------------------------
ABR7MPK17           ------------------------------------------------------------
ABR2MPK17           ------------------------------------------------------------
Uni2MPK17           ------------------------------------------------------------
ABR4MPK17           ------------------------------------------------------------
S8iiCMPK17          ------------------------------------------------------------
Jer1MPK17           ------------------------------------------------------------
Mur1MPK17           ------------------------------------------------------------
ABR3MPK17           ------------------------------------------------------------
ABR5MPK17           ------------------------------------------------------------
Foz1MPK17           ------------------------------------------------------------
Sig2MPK17           ------------------------------------------------------------
Sig2MPK21-1         ------------------------------------------------------------
Foz1MPK21-1         ------------------------------------------------------------
RON2MPK21-1         ------------------------------------------------------------
ABR5MPK21-1         ------------------------------------------------------------
ABR3MPK21-1         ------------------------------------------------------------
Mur1MPK21-1         ------------------------------------------------------------
Luc1MPK21-1         ------------------------------------------------------------
ABR6MPK21-1         ------------------------------------------------------------
Per1MPK21-1         ------------------------------------------------------------
Jer1MPK21-1         ------------------------------------------------------------
S8iiCMPK21-1        ------------------------------------------------------------
ABR4MPK21-1         ------------------------------------------------------------
Uni2MPK21-1         ------------------------------------------------------------
Mig3MPK21-1         ------------------------------------------------------------
ABR2MPK21-1         ------------------------------------------------------------
ABR7MPK21-1         ------------------------------------------------------------
Bd30-1MPK21-1       ------------------------------------------------------------
BdTR2gMPK21-1       ------------------------------------------------------------
BdTR2bMPK21-1       ------------------------------------------------------------
BdTR1iMPK21-1       ------------------------------------------------------------
Gaz-8MPK21-1        ------------------------------------------------------------
Koz-3MPK21-1        ------------------------------------------------------------
BdTR13cMPK21-1      ------------------------------------------------------------
BdTR11gMPK21-1      ------------------------------------------------------------
BdTR10cMPK21-1      ------------------------------------------------------------
Bd3-1MPK21-1        ------------------------------------------------------------
Arn1MPK21-1         ------------------------------------------------------------
Mon3MPK21-1         ------------------------------------------------------------
BdMPK21-1           ------------------------------------------------------------
Bd21RefMPK21-1      ------------------------------------------------------------
Bd2-3MPK21          ------------------------------------------------------------
BdTR12cMPK21-1      ------------------------------------------------------------
BdTR11aMPK21-1      ------------------------------------------------------------
BdTR11iMPK21-1      ------------------------------------------------------------
BdTR13aMPK21-1      ------------------------------------------------------------
Bis-1MPK21-1        ------------------------------------------------------------
Bd21-3MPK21-1       ------------------------------------------------------------
BdTR7aMPK21-1       ------------------------------------------------------------
Kah-1MPK21-1        ------------------------------------------------------------
BdTR9kMPK21-1       ------------------------------------------------------------
Bd1-1MPK21-1        ------------------------------------------------------------
BdTR8iMPK21-1       ------------------------------------------------------------
Tek-2MPK21-1        ------------------------------------------------------------
Tek-4MPK21-1        ------------------------------------------------------------
Bd29-1MPK21-1       ------------------------------------------------------------
ABR9MPK21-1         ------------------------------------------------------------
Adi-12MPK21-1       ------------------------------------------------------------
Kah-5MPK21-1        ------------------------------------------------------------
Koz-1MPK21-1        ------------------------------------------------------------
BdTR3cMPK21-1       ------------------------------------------------------------
Bd18-1MPK21-1       ------------------------------------------------------------
Adi-2MPK21-1        ------------------------------------------------------------
BdTR5iMPK21-1       ------------------------------------------------------------
Adi-10MPK21-1       ------------------------------------------------------------
ABR9MPK21-2         ------------------------------------------------------------
Arn1MPK21-2         ------------------------------------------------------------
ABR4MPK21-2         ------------------------------------------------------------
S8iiCMPK21-2        ------------------------------------------------------------
ABR6MPK21-2         ------------------------------------------------------------
Bd30-1MPK21-2       ------------------------------------------------------------
Tek-4MPK21-2        ------------------------------------------------------------
BdTR2gMPK21-2       ------------------------------------------------------------
Gaz-8MPK21-2        ------------------------------------------------------------
BdTR5iMPK21-2       ------------------------------------------------------------
Adi-12MPK21-2       ------------------------------------------------------------
Bd21RefMPK21-2      ------------------------------------------------------------
Bd3-1MPK21-2        ------------------------------------------------------------
Adi-10MPK21-2       ------------------------------------------------------------
Adi-2MPK21-2        ------------------------------------------------------------
BdTR12cMPK21-2      ------------------------------------------------------------
Kah-5MPK21-2        ------------------------------------------------------------
BdTR11aMPK21-2      ------------------------------------------------------------
BdTR11iMPK21-2      ------------------------------------------------------------
BdTR13cMPK21-2      ------------------------------------------------------------
BdTR13aMPK21-2      ------------------------------------------------------------
Koz-1MPK21-2        ------------------------------------------------------------
BdTR3cMPK21-2       ------------------------------------------------------------
BdTR1iMPK21-2       ------------------------------------------------------------
BdTR2bMPK21-2       ------------------------------------------------------------
Bd18-1MPK21-2       ------------------------------------------------------------
Foz1MPK21-2         ------------------------------------------------------------
Sig2MPK21-2         ------------------------------------------------------------
BdMPK21-2           ------------------------------------------------------------
Bd21-3MPK21-2       ------------------------------------------------------------
Kah-1MPK21-2        ------------------------------------------------------------
BdTR9kMPK21-2       ------------------------------------------------------------
BdTR11gMPK21-2      ------------------------------------------------------------
Bis-1MPK21-2        ------------------------------------------------------------
Koz-3MPK21-2        ------------------------------------------------------------
Mon3MPK21-2         ------------------------------------------------------------
BdTR7aMPK21-2       ------------------------------------------------------------
BdTR8iMPK21-2       ------------------------------------------------------------
Tek-2MPK21-2        ------------------------------------------------------------
Bd29-1MPK21-2       ------------------------------------------------------------
Bd1-1MPK21-2        ------------------------------------------------------------
BdTR10cMPK21-2      ------------------------------------------------------------
ABR7MPK21-2         ------------------------------------------------------------
ABR2MPK21-2         ------------------------------------------------------------
Mig3MPK21-2         ------------------------------------------------------------
Uni2MPK21-2         ------------------------------------------------------------
Jer1MPK21-2         ------------------------------------------------------------
Per1MPK21-2         ------------------------------------------------------------
Luc1MPK21-2         ------------------------------------------------------------
Mur1MPK21-2         ------------------------------------------------------------
ABR3MPK21-2         ------------------------------------------------------------
ABR5MPK21-2         ------------------------------------------------------------
RON2MPK21-2         ------------------------------------------------------------
Mig3MPK14           ------------------------------------------------------------
Gaz-8MPK14          ------------------------------------------------------------
Koz-3MPK14          ------------------------------------------------------------
Bd3-1MPK14          ------------------------------------------------------------
Bd21-3MPK14         ------------------------------------------------------------
Tek-4MPK14          ------------------------------------------------------------
Arn1MPK14           ------------------------------------------------------------
Mon3MPK14           ------------------------------------------------------------
BdTR7aMPK14         ------------------------------------------------------------
Tek-2MPK14          ------------------------------------------------------------
Bd29-1MPK14         ------------------------------------------------------------
ABR9MPK14           ------------------------------------------------------------
Bd1-1MPK14          ------------------------------------------------------------
BdMPK14             ------------------------------------------------------------
Bd21RefMPK14        ------------------------------------------------------------
Bd2-3MPK14          ------------------------------------------------------------
Adi-10MPK14         ------------------------------------------------------------
Adi-2MPK14          ------------------------------------------------------------
Adi-12MPK14         ------------------------------------------------------------
BdTR9kMPK14         ------------------------------------------------------------
BdTR12cMPK14        ------------------------------------------------------------
Kah-1MPK14          ------------------------------------------------------------
Kah-5MPK14          ------------------------------------------------------------
BdTR5iMPK14         ------------------------------------------------------------
BdTR10cMPK14        ------------------------------------------------------------
BdTR11aMPK14        ------------------------------------------------------------
BdTR11iMPK14        ------------------------------------------------------------
BdTR11gMPK14        ------------------------------------------------------------
BdTR13cMPK14        ------------------------------------------------------------
BdTR13aMPK14        ------------------------------------------------------------
Bis-1MPK14          ------------------------------------------------------------
Koz-1MPK14          ------------------------------------------------------------
BdTR3cMPK14         ------------------------------------------------------------
BdTR1iMPK14         ------------------------------------------------------------
BdTR2bMPK14         ------------------------------------------------------------
BdTR2gMPK14         ------------------------------------------------------------
Bd18-1MPK14         ------------------------------------------------------------
Bd30-1MPK14         ------------------------------------------------------------
ABR7MPK14           ------------------------------------------------------------
ABR2MPK14           ------------------------------------------------------------
Uni2MPK14           ------------------------------------------------------------
ABR4MPK14           ------------------------------------------------------------
S8iiCMPK14          ------------------------------------------------------------
Jer1MPK14           ------------------------------------------------------------
Per1MPK14           ------------------------------------------------------------
ABR6MPK14           ------------------------------------------------------------
Luc1MPK14           ------------------------------------------------------------
Mur1MPK14           ------------------------------------------------------------
ABR3MPK14           ------------------------------------------------------------
ABR5MPK14           ------------------------------------------------------------
RON2MPK14           ------------------------------------------------------------
Foz1MPK14           ------------------------------------------------------------
Sig2MPK14           ------------------------------------------------------------
BdTR8iMPK14         ------------------------------------------------------------
ABR5MPK7            ------------------------------------------------------------
ABR6MPK7            ------------------------------------------------------------
BdTR3cMPK7-1        ------------------------------------------------------------
Tek-4MPK7           ------------------------------------------------------------
BdTR10cMPK7         ------------------------------------------------------------
Bis-1MPK7           ------------------------------------------------------------
Bd18-1MPK7-1        ------------------------------------------------------------
BdTR5iMPK7          ------------------------------------------------------------
Adi-10MPK7          ------------------------------------------------------------
BdTR7aMPK7          ------------------------------------------------------------
Bd30-1MPK7          ------------------------------------------------------------
BdTR8iMPK7          ------------------------------------------------------------
Tek-2MPK7           ------------------------------------------------------------
Bd29-1MPK7          ------------------------------------------------------------
BdMPK7-1            ------------------------------------------------------------
Bd21RefMPK7-1       ------------------------------------------------------------
Mon3MPK7            ------------------------------------------------------------
Adi-12MPK7          ------------------------------------------------------------
BdTR12cMPK7         ------------------------------------------------------------
BdTR11iMPK7         ------------------------------------------------------------
BdTR11gMPK7         ------------------------------------------------------------
BdTR2bMPK7          ------------------------------------------------------------
Adi-2MPK7           ------------------------------------------------------------
BdTR9kMPK7          ------------------------------------------------------------
ABR9MPK7            ------------------------------------------------------------
Arn1MPK7            ------------------------------------------------------------
BdTR13cMPK7         ------------------------------------------------------------
BdTR2gMPK7          ------------------------------------------------------------
Mig3MPK7            ------------------------------------------------------------
Uni2MPK7            ------------------------------------------------------------
RON2MPK7            ------------------------------------------------------------
Luc1MPK7            ------------------------------------------------------------
BdTR13aMPK7         ------------------------------------------------------------
BdTR1iMPK7          ------------------------------------------------------------
ABR4MPK7            ------------------------------------------------------------
Kah-5MPK7           ------------------------------------------------------------
Koz-1MPK7           ------------------------------------------------------------
Kah-1MPK7           ------------------------------------------------------------
Gaz-8MPK7           ------------------------------------------------------------
S8iiCMPK7           MKLSPISASFGAMGSLPQKLDELLSTGHWALSGVVMDEIEELTADLHILCNLLLKLSNVH
Foz1MPK7            MKLSPISASFGAMGSLPQKLDELLSTGHWALSGVVMDEIEELTADLHILCNLLLKLSNVH
Mur1MPK7            MKLSPISASFGAMGSLPQKLDELLSTGHWALSGVVMDEIEELTADLHILCNLLLKLSNVH
Bd2-3MPK7           MKLSPISASFGAMGSLPQKLDELLSTGHWALSGVVMDEIEELTADLHILCNLLLKLSNVH
BdTR3cMPK7-2        MKLSPISASFGAMGSLPQKLDELLSTGHWALSGVVMDEIEELTADLHILCNLLLKLSNVH
BdMPK7-2            ------------------------------------------------------------
Bd21RefMPK7-2       MKLSPISASFGAMGSLPQKLDELLSTGHWALSGVVMDEIEELTADLHILCNLLLKLSNVH
Bd18-1MPK7-2        MKLSPISASFGAMGSLPQKLDELLSTGHWALSGVVMDEIEELTADLHILCNLLLKLSNVH
Gaz-8MPK11          ------------------------------------------------------------
Bd21-3MPK11         ------------------------------------------------------------
BdTR9kMPK11         ------------------------------------------------------------
Bd3-1MPK11          ------------------------------------------------------------
Adi-10MPK11         ------------------------------------------------------------
Koz-3MPK11          ------------------------------------------------------------
BdTR2gMPK11         ------------------------------------------------------------
Tek-4MPK11          ------------------------------------------------------------
BdTR7aMPK11         ------------------------------------------------------------
BdTR8iMPK11         ------------------------------------------------------------
Tek-2MPK11          ------------------------------------------------------------
ABR9MPK11           ------------------------------------------------------------
Bd1-1MPK11          ------------------------------------------------------------
Adi-2MPK11          ------------------------------------------------------------
BdTR10cMPK11        ------------------------------------------------------------
BdTR11aMPK11        ------------------------------------------------------------
BdTR11iMPK11        ------------------------------------------------------------
BdTR11gMPK11        ------------------------------------------------------------
Bd30-1MPK11         ------------------------------------------------------------
BdTR5iMPK11         ------------------------------------------------------------
Kah-1MPK11          ------------------------------------------------------------
Adi-12MPK11         ------------------------------------------------------------
Arn1MPK11           ------------------------------------------------------------
Mon3MPK11           ------------------------------------------------------------
Bd29-1MPK11         ------------------------------------------------------------
BdMPK11             ------------------------------------------------------------
Bd21RefMPK11        ------------------------------------------------------------
Bd2-3MPK11          ------------------------------------------------------------
BdTR12cMPK11        ------------------------------------------------------------
Kah-5MPK11          ------------------------------------------------------------
BdTR13cMPK11        ------------------------------------------------------------
BdTR13aMPK11        ------------------------------------------------------------
Bis-1MPK11          ------------------------------------------------------------
Koz-1MPK11          ------------------------------------------------------------
BdTR3cMPK11         ------------------------------------------------------------
BdTR1iMPK11         ------------------------------------------------------------
BdTR2bMPK11         ------------------------------------------------------------
Bd18-1MPK11         ------------------------------------------------------------
ABR7MPK11           ------------------------------------------------------------
ABR2MPK11           ------------------------------------------------------------
Mig3MPK11           ------------------------------------------------------------
Uni2MPK11           ------------------------------------------------------------
ABR4MPK11           ------------------------------------------------------------
S8iiCMPK11          ------------------------------------------------------------
Jer1MPK11           ------------------------------------------------------------
Per1MPK11           ------------------------------------------------------------
ABR6MPK11           ------------------------------------------------------------
Luc1MPK11           ------------------------------------------------------------
Mur1MPK11           ------------------------------------------------------------
ABR3MPK11           ------------------------------------------------------------
ABR5MPK11           ------------------------------------------------------------
RON2MPK11           ------------------------------------------------------------
Foz1MPK11           ------------------------------------------------------------
Sig2MPK11           ------------------------------------------------------------
BdMPK4              ------------------------------------------------------------
Bd21RefMPK4         ------------------------------------------------------------
BdTR10cMPK4         ------------------------------------------------------------
BdTR7aMPK4          ------------------------------------------------------------
ABR9MPK4            ------------------------------------------------------------
BdTR8iMPK4          ------------------------------------------------------------
Tek-2MPK4           ------------------------------------------------------------
Tek-4MPK4           ------------------------------------------------------------
Bd29-1MPK4          ------------------------------------------------------------
Bd30-1MPK4          ------------------------------------------------------------
BdTR2gMPK4          ------------------------------------------------------------
Bis-1MPK4           ------------------------------------------------------------
BdTR13cMPK4         ------------------------------------------------------------
BdTR5iMPK4          ------------------------------------------------------------
Kah-1MPK4           ------------------------------------------------------------
BdTR12cMPK4         ------------------------------------------------------------
Bd3-1MPK4           ------------------------------------------------------------
Bd1-1MPK4           ------------------------------------------------------------
Arn1MPK4            ------------------------------------------------------------
Mon3MPK4            ------------------------------------------------------------
Bd21-3MPK4          ------------------------------------------------------------
Bd2-3MPK4           ------------------------------------------------------------
Adi-10MPK4          ------------------------------------------------------------
Adi-2MPK4           ------------------------------------------------------------
Adi-12MPK4          ------------------------------------------------------------
BdTR9kMPK4          ------------------------------------------------------------
Kah-5MPK4           ------------------------------------------------------------
BdTR11aMPK4         ------------------------------------------------------------
BdTR11iMPK4         ------------------------------------------------------------
BdTR11gMPK4         ------------------------------------------------------------
BdTR13aMPK4         ------------------------------------------------------------
Koz-3MPK4           ------------------------------------------------------------
Koz-1MPK4           ------------------------------------------------------------
BdTR3cMPK4          ------------------------------------------------------------
Gaz-8MPK4           ------------------------------------------------------------
BdTR1iMPK4          ------------------------------------------------------------
BdTR2bMPK4          ------------------------------------------------------------
Bd18-1MPK4          ------------------------------------------------------------
ABR7MPK4            ------------------------------------------------------------
ABR2MPK4            ------------------------------------------------------------
Mig3MPK4            ------------------------------------------------------------
Uni2MPK4            ------------------------------------------------------------
ABR4MPK4            ------------------------------------------------------------
S8iiCMPK4           ------------------------------------------------------------
Jer1MPK4            ------------------------------------------------------------
Per1MPK4            ------------------------------------------------------------
ABR6MPK4            ------------------------------------------------------------
Luc1MPK4            ------------------------------------------------------------
Mur1MPK4            ------------------------------------------------------------
ABR3MPK4            ------------------------------------------------------------
ABR5MPK4            ------------------------------------------------------------
RON2MPK4            ------------------------------------------------------------
Foz1MPK4            ------------------------------------------------------------
Sig2MPK4            ------------------------------------------------------------
Gaz-8MPK3           ------------------------------------------------------------
Adi-10MPK3          ------------------------------------------------------------
Bd3-1MPK3           ------------------------------------------------------------
Mur1MPK3            ------------------------------------------------------------
Bis-1MPK3           ------------------------------------------------------------
Arn1MPK3            ------------------------------------------------------------
Mon3MPK3            ------------------------------------------------------------
Tek-2MPK3           ------------------------------------------------------------
Bd29-1MPK3          ------------------------------------------------------------
ABR9MPK3            ------------------------------------------------------------
BdMPK3              ------------------------------------------------------------
Bd21RefMPK3         ------------------------------------------------------------
Adi-2MPK3           ------------------------------------------------------------
Adi-12MPK3          ------------------------------------------------------------
BdTR9kMPK3          ------------------------------------------------------------
BdTR12cMPK3         ------------------------------------------------------------
Kah-5MPK3           ------------------------------------------------------------
BdTR11aMPK3         ------------------------------------------------------------
BdTR11gMPK3         ------------------------------------------------------------
BdTR13aMPK3         ------------------------------------------------------------
Koz-1MPK3           ------------------------------------------------------------
BdTR3cMPK3          ------------------------------------------------------------
BdTR1iMPK3          ------------------------------------------------------------
BdTR2bMPK3          ------------------------------------------------------------
BdTR2gMPK3          ------------------------------------------------------------
Bd18-1MPK3          ------------------------------------------------------------
ABR7MPK3            ------------------------------------------------------------
ABR2MPK3            ------------------------------------------------------------
Mig3MPK3            ------------------------------------------------------------
Uni2MPK3            ------------------------------------------------------------
ABR4MPK3            ------------------------------------------------------------
S8iiCMPK3           ------------------------------------------------------------
Jer1MPK3            ------------------------------------------------------------
Per1MPK3            ------------------------------------------------------------
ABR6MPK3            ------------------------------------------------------------
Luc1MPK3            ------------------------------------------------------------
ABR3MPK3            ------------------------------------------------------------
ABR5MPK3            ------------------------------------------------------------
RON2MPK3            ------------------------------------------------------------
Foz1MPK3            ------------------------------------------------------------
Sig2MPK3            ------------------------------------------------------------
BdTR8iMPK3          ------------------------------------------------------------
Kah-1MPK3           ------------------------------------------------------------
Bd21-3MPK3          ------------------------------------------------------------
Bd1-1MPK3           ------------------------------------------------------------
BdTR5iMPK3          ------------------------------------------------------------
BdTR10cMPK3         ------------------------------------------------------------
Koz-3MPK3           ------------------------------------------------------------
Bd30-1MPK3          ------------------------------------------------------------
BdTR13cMPK3         ------------------------------------------------------------
BdTR7aMPK3          ------------------------------------------------------------
Bd2-3MPK3           ------------------------------------------------------------
Tek-4MPK3           ------------------------------------------------------------
BdTR11iMPK3         ------------------------------------------------------------
Tek-4MPK6           ------------------------------------------------------------
Gaz-8MPK6           ------------------------------------------------------------
Kah-1MPK6           ------------------------------------------------------------
BdTR10cMPK6         ------------------------------------------------------------
Arn1MPK6            ------------------------------------------------------------
BdTR7aMPK6          ------------------------------------------------------------
BdTR8iMPK6          ------------------------------------------------------------
Tek-2MPK6           ------------------------------------------------------------
Bd29-1MPK6          ------------------------------------------------------------
ABR9MPK6            ------------------------------------------------------------
Bd1-1MPK6           ------------------------------------------------------------
BdMPK6              ------------------------------------------------------------
Bd21RefMPK6         ------------------------------------------------------------
Adi-10MPK6          ------------------------------------------------------------
Adi-2MPK6           ------------------------------------------------------------
Kah-5MPK6           ------------------------------------------------------------
BdTR5iMPK6          ------------------------------------------------------------
BdTR11aMPK6         ------------------------------------------------------------
BdTR11iMPK6         ------------------------------------------------------------
BdTR11gMPK6         ------------------------------------------------------------
BdTR13aMPK6         ------------------------------------------------------------
Koz-1MPK6           ------------------------------------------------------------
BdTR1iMPK6          ------------------------------------------------------------
BdTR2bMPK6          ------------------------------------------------------------
Bd18-1MPK6          ------------------------------------------------------------
ABR2MPK6            ------------------------------------------------------------
Uni2MPK6            ------------------------------------------------------------
S8iiCMPK6           ------------------------------------------------------------
Jer1MPK6            ------------------------------------------------------------
Per1MPK6            ------------------------------------------------------------
ABR6MPK6            ------------------------------------------------------------
Luc1MPK6            ------------------------------------------------------------
RON2MPK6            ------------------------------------------------------------
Sig2MPK6            ------------------------------------------------------------
Foz1MPK6            ------------------------------------------------------------
ABR5MPK6            ------------------------------------------------------------
ABR3MPK6            ------------------------------------------------------------
ABR4MPK6            ------------------------------------------------------------
Mig3MPK6            ------------------------------------------------------------
Bd30-1MPK6          ------------------------------------------------------------
BdTR3cMPK6          ------------------------------------------------------------
Koz-3MPK6           ------------------------------------------------------------
Bis-1MPK6           ------------------------------------------------------------
BdTR13cMPK6         ------------------------------------------------------------
BdTR12cMPK6         ------------------------------------------------------------
BdTR9kMPK6          ------------------------------------------------------------
Adi-12MPK6          ------------------------------------------------------------
Bd2-3MPK6           ------------------------------------------------------------
Bd21-3MPK6          ------------------------------------------------------------
Mon3MPK6            ------------------------------------------------------------
Bd3-1MPK6           ------------------------------------------------------------
BdTR2gMPK6          ------------------------------------------------------------
ABR7MPK6            ------------------------------------------------------------
                                                                                

BdTR2gMPK20-3       ------------------------------------------------------------
Jer1MPK20-3         ------------------------------------------------------------
S8iiCMPK20-3        ------------------------------------------------------------
ABR4MPK20-3         ------------------------------------------------------------
BdTR1iMPK20-3       ------------------------------------------------------------
BdTR11aMPK20-3      ------------------------------------------------------------
BdTR10cMPK20-3      ------------------------------------------------------------
BdTR5iMPK20-3       ------------------------------------------------------------
Kah-1MPK20-3        ------------------------------------------------------------
BdTR12cMPK20-3      ------------------------------------------------------------
Adi-10MPK20-3       ------------------------------------------------------------
Bd3-1MPK20-3        ------------------------------------------------------------
Tek-2MPK20-3        ------------------------------------------------------------
Arn1MPK20-3         ------------------------------------------------------------
Mon3MPK20-3         ------------------------------------------------------------
BdTR7aMPK20-3       ------------------------------------------------------------
BdTR8iMPK20-3       ------------------------------------------------------------
Tek-4MPK20-3        ------------------------------------------------------------
Bd29-1MPK20-3       ------------------------------------------------------------
ABR9MPK20-3         ------------------------------------------------------------
Bd1-1MPK20-3        ------------------------------------------------------------
BdMPK20-3           ------------------------------------------------------------
Bd21RefMPK20-3      ------------------------------------------------------------
Bd21-3MPK20-3       ------------------------------------------------------------
Bd2-3MPK20-3        ------------------------------------------------------------
Adi-2MPK20-3        ------------------------------------------------------------
Adi-12MPK20-3       ------------------------------------------------------------
BdTR9kMPK20-3       ------------------------------------------------------------
Kah-5MPK20-3        ------------------------------------------------------------
BdTR11iMPK20-3      ------------------------------------------------------------
BdTR11gMPK20-3      ------------------------------------------------------------
BdTR13cMPK20-3      ------------------------------------------------------------
BdTR13aMPK20-3      ------------------------------------------------------------
Bis-1MPK20-3        ------------------------------------------------------------
Koz-3MPK20-3        ------------------------------------------------------------
Koz-1MPK20-3        ------------------------------------------------------------
BdTR3cMPK20-3       ------------------------------------------------------------
Gaz-8MPK20-3        ------------------------------------------------------------
BdTR2bMPK20-3       ------------------------------------------------------------
Bd18-1MPK20-3       ------------------------------------------------------------
Bd30-1MPK20-3       ------------------------------------------------------------
ABR7MPK20-3         ------------------------------------------------------------
ABR2MPK20-3         ------------------------------------------------------------
Mig3MPK20-3         ------------------------------------------------------------
Uni2MPK20-3         ------------------------------------------------------------
Per1MPK20-3         ------------------------------------------------------------
ABR6MPK20-3         ------------------------------------------------------------
Luc1MPK20-3         ------------------------------------------------------------
Mur1MPK20-3         ------------------------------------------------------------
ABR3MPK20-3         ------------------------------------------------------------
ABR5MPK20-3         ------------------------------------------------------------
RON2MPK20-3         ------------------------------------------------------------
Foz1MPK20-3         ------------------------------------------------------------
Sig2MPK20-3         ------------------------------------------------------------
Tek-4MPK16          ------------------------------------------------------------
Tek-4MPK20-1        ------------------------------------------------------------
Kah-1MPK20-1        ------------------------------------------------------------
Bd1-1MPK20-5        ------------------------------------------------------------
Bd3-1MPK20-5        ------------------------------------------------------------
BdMPK20-5           ------------------------------------------------------------
ABR9MPK20-5         ------------------------------------------------------------
Bd21RefMPK20-5      ------------------------------------------------------------
Bd21-3MPK20-5       ------------------------------------------------------------
Adi-10MPK20-5       ------------------------------------------------------------
Adi-2MPK20-5        ------------------------------------------------------------
BdTR9kMPK20-5       ------------------------------------------------------------
Kah-5MPK20-5        ------------------------------------------------------------
BdTR5iMPK20-5       ------------------------------------------------------------
BdTR10cMPK20-5      ------------------------------------------------------------
BdTR11aMPK20-5      ------------------------------------------------------------
BdTR11iMPK20-5      ------------------------------------------------------------
BdTR11gMPK20-5      ------------------------------------------------------------
BdTR13cMPK20-5      ------------------------------------------------------------
BdTR13aMPK20-5      ------------------------------------------------------------
Bis-1MPK20-5        ------------------------------------------------------------
ABR7MPK20-5         ------------------------------------------------------------
Gaz-8MPK20-5        ------------------------------------------------------------
BdTR7aMPK20-5       ------------------------------------------------------------
BdTR8iMPK20-5       ------------------------------------------------------------
Tek-2MPK20-5        ------------------------------------------------------------
Tek-4MPK20-5        ------------------------------------------------------------
Bd29-1MPK20-5       ------------------------------------------------------------
Bd2-3MPK20-5        ------------------------------------------------------------
Adi-12MPK20-5       ------------------------------------------------------------
BdTR12cMPK20-5      ------------------------------------------------------------
Kah-1MPK20-5        ------------------------------------------------------------
Koz-3MPK20-5        ------------------------------------------------------------
Koz-1MPK20-5        ------------------------------------------------------------
BdTR3cMPK20-5       ------------------------------------------------------------
BdTR1iMPK20-5       ------------------------------------------------------------
BdTR2bMPK20-5       ------------------------------------------------------------
BdTR2gMPK20-5       ------------------------------------------------------------
Bd18-1MPK20-5       ------------------------------------------------------------
Arn1MPK20-5         ------------------------------------------------------------
Mon3MPK20-5         ------------------------------------------------------------
Bd30-1MPK20-5       ------------------------------------------------------------
ABR2MPK20-5         ------------------------------------------------------------
Mig3MPK20-5         ------------------------------------------------------------
Uni2MPK20-5         ------------------------------------------------------------
ABR4MPK20-5         ------------------------------------------------------------
S8iiCMPK20-5        ------------------------------------------------------------
Jer1MPK20-5         ------------------------------------------------------------
Per1MPK20-5         ------------------------------------------------------------
ABR6MPK20-5         ------------------------------------------------------------
Luc1MPK20-5         ------------------------------------------------------------
Mur1MPK20-5         ------------------------------------------------------------
ABR3MPK20-5         ------------------------------------------------------------
ABR5MPK20-5         ------------------------------------------------------------
RON2MPK20-5         ------------------------------------------------------------
Foz1MPK20-5         ------------------------------------------------------------
Sig2MPK20-5         ------------------------------------------------------------
Adi-10MPK20-2       ------------------------------------------------------------
BdTR13cMPK20-2      ------------------------------------------------------------
Gaz-8MPK20-2        ------------------------------------------------------------
Bd21-3MPK20-2       ------------------------------------------------------------
Adi-2MPK20-2        ------------------------------------------------------------
Adi-12MPK20-2       ------------------------------------------------------------
Kah-5MPK20-2        ------------------------------------------------------------
BdTR11iMPK20-2      ------------------------------------------------------------
BdTR11gMPK20-2      ------------------------------------------------------------
Koz-1MPK20-2        ------------------------------------------------------------
RON2MPK20-2         ------------------------------------------------------------
Uni2MPK20-2         ------------------------------------------------------------
ABR6MPK20-2         ------------------------------------------------------------
BdMPK20-2           ------------------------------------------------------------
Bd21RefMPK20-2      ------------------------------------------------------------
Bd30-1MPK20-2       ------------------------------------------------------------
ABR2MPK20-2         ------------------------------------------------------------
Mig3MPK20-2         ------------------------------------------------------------
ABR4MPK20-2         ------------------------------------------------------------
S8iiCMPK20-2        ------------------------------------------------------------
Per1MPK20-2         ------------------------------------------------------------
Luc1MPK20-2         ------------------------------------------------------------
Mur1MPK20-2         ------------------------------------------------------------
ABR5MPK20-2         ------------------------------------------------------------
Bis-1MPK20-2        ------------------------------------------------------------
BdTR5iMPK20-2       ------------------------------------------------------------
Bd2-3MPK20-2        ------------------------------------------------------------
Arn1MPK20-2         ------------------------------------------------------------
Mon3MPK20-2         ------------------------------------------------------------
BdTR7aMPK20-2       ------------------------------------------------------------
BdTR8iMPK20-2       ------------------------------------------------------------
Tek-2MPK20-2        ------------------------------------------------------------
Tek-4MPK20-2        ------------------------------------------------------------
Bd29-1MPK20-2       ------------------------------------------------------------
Bd1-1MPK20-2        ------------------------------------------------------------
Bd3-1MPK20-2        ------------------------------------------------------------
BdTR9kMPK20-2       ------------------------------------------------------------
BdTR12cMPK20-2      ------------------------------------------------------------
Kah-1MPK20-2        ------------------------------------------------------------
BdTR10cMPK20-2      ------------------------------------------------------------
BdTR11aMPK20-2      ------------------------------------------------------------
BdTR13aMPK20-2      ------------------------------------------------------------
Koz-3MPK20-2        ------------------------------------------------------------
BdTR3cMPK20-2       ------------------------------------------------------------
BdTR1iMPK20-2       ------------------------------------------------------------
BdTR2bMPK20-2       ------------------------------------------------------------
BdTR2gMPK20-2       ------------------------------------------------------------
Bd18-1MPK20-2       ------------------------------------------------------------
ABR7MPK20-2         ------------------------------------------------------------
Jer1MPK20-2         ------------------------------------------------------------
ABR3MPK20-2         ------------------------------------------------------------
Foz1MPK20-2         ------------------------------------------------------------
Sig2MPK20-2         ------------------------------------------------------------
ABR9MPK20-2         ------------------------------------------------------------
Bd21-3MPK20-1       ------------------------------------------------------------
Bd2-3MPK20-1        ------------------------------------------------------------
Adi-10MPK20-1       ------------------------------------------------------------
BdTR2gMPK20-1       ------------------------------------------------------------
BdTR5iMPK20-1       ------------------------------------------------------------
BdTR13cMPK20-1      ------------------------------------------------------------
Bd30-1MPK20-1       ------------------------------------------------------------
Gaz-8MPK20-1        ------------------------------------------------------------
Bd1-1MPK20-1        ------------------------------------------------------------
Arn1MPK20-1         ------------------------------------------------------------
Mon3MPK20-1         ------------------------------------------------------------
BdTR7aMPK20-1       ------------------------------------------------------------
BdTR8iMPK20-1       ------------------------------------------------------------
Tek-2MPK20-1        ------------------------------------------------------------
Bd29-1MPK20-1       ------------------------------------------------------------
ABR9MPK20-1         ------------------------------------------------------------
BdMPK20-1           ------------------------------------------------------------
Bd21RefMPK20-1      ------------------------------------------------------------
Bd3-1MPK20-1        ------------------------------------------------------------
Adi-2MPK20-1        ------------------------------------------------------------
Adi-12MPK20-1       ------------------------------------------------------------
BdTR9kMPK20-1       ------------------------------------------------------------
BdTR12cMPK20-1      ------------------------------------------------------------
Kah-5MPK20-1        ------------------------------------------------------------
BdTR10cMPK20-1      ------------------------------------------------------------
BdTR11aMPK20-1      ------------------------------------------------------------
BdTR11iMPK20-1      ------------------------------------------------------------
BdTR11gMPK20-1      ------------------------------------------------------------
BdTR13aMPK20-1      ------------------------------------------------------------
Bis-1MPK20-1        ------------------------------------------------------------
Koz-3MPK20-1        ------------------------------------------------------------
Koz-1MPK20-1        ------------------------------------------------------------
BdTR3cMPK20-1       ------------------------------------------------------------
BdTR1iMPK20-1       ------------------------------------------------------------
BdTR2bMPK20-1       ------------------------------------------------------------
Bd18-1MPK20-1       ------------------------------------------------------------
ABR7MPK20-1         ------------------------------------------------------------
ABR2MPK20-1         ------------------------------------------------------------
Mig3MPK20-1         ------------------------------------------------------------
Uni2MPK20-1         ------------------------------------------------------------
ABR4MPK20-1         ------------------------------------------------------------
S8iiCMPK20-1        ------------------------------------------------------------
Jer1MPK20-1         ------------------------------------------------------------
Per1MPK20-1         ------------------------------------------------------------
ABR6MPK20-1         ------------------------------------------------------------
Luc1MPK20-1         ------------------------------------------------------------
Mur1MPK20-1         ------------------------------------------------------------
ABR3MPK20-1         ------------------------------------------------------------
ABR5MPK20-1         ------------------------------------------------------------
RON2MPK20-1         ------------------------------------------------------------
Foz1MPK20-1         ------------------------------------------------------------
Sig2MPK20-1         ------------------------------------------------------------
Kah-1MPK20-4        ------------------------------------------------------------
Bd30-1MPK20-4       ------------------------------------------------------------
Bd3-1MPK20-4        ------------------------------------------------------------
BdTR3cMPK20-4       ------------------------------------------------------------
BdTR5iMPK20-4       ------------------------------------------------------------
Adi-10MPK20-4       ------------------------------------------------------------
BdTR9kMPK20-4       ------------------------------------------------------------
BdTR2gMPK20-4       ------------------------------------------------------------
RON2MPK20-4         ------------------------------------------------------------
ABR5MPK20-4         ------------------------------------------------------------
S8iiCMPK20-4        ------------------------------------------------------------
Uni2MPK20-4         ------------------------------------------------------------
Gaz-8MPK20-4        ------------------------------------------------------------
BdMPK20-4           ------------------------------------------------------------
Bd21RefMPK20-4      ------------------------------------------------------------
Bd21-3MPK20-4       ------------------------------------------------------------
Bd2-3MPK20-4        ------------------------------------------------------------
Adi-2MPK20-4        ------------------------------------------------------------
Adi-12MPK20-4       ------------------------------------------------------------
BdTR12cMPK20-4      ------------------------------------------------------------
Kah-5MPK20-4        ------------------------------------------------------------
BdTR10cMPK20-4      ------------------------------------------------------------
BdTR11aMPK20-4      ------------------------------------------------------------
BdTR11iMPK20-4      ------------------------------------------------------------
BdTR11gMPK20-4      ------------------------------------------------------------
BdTR13cMPK20-4      ------------------------------------------------------------
BdTR13aMPK20-4      ------------------------------------------------------------
Bis-1MPK20-4        ------------------------------------------------------------
Koz-3MPK20-4        ------------------------------------------------------------
Koz-1MPK20-4        ------------------------------------------------------------
BdTR1iMPK20-4       ------------------------------------------------------------
BdTR2bMPK20-4       ------------------------------------------------------------
Bd18-1MPK20-4       ------------------------------------------------------------
ABR7MPK20-4         ------------------------------------------------------------
ABR2MPK20-4         ------------------------------------------------------------
Mig3MPK20-4         ------------------------------------------------------------
ABR4MPK20-4         ------------------------------------------------------------
Jer1MPK20-4         ------------------------------------------------------------
Per1MPK20-4         ------------------------------------------------------------
ABR6MPK20-4         ------------------------------------------------------------
Luc1MPK20-4         ------------------------------------------------------------
Mur1MPK20-4         ------------------------------------------------------------
ABR3MPK20-4         ------------------------------------------------------------
Foz1MPK20-4         ------------------------------------------------------------
Sig2MPK20-4         ------------------------------------------------------------
Bd1-1MPK20-4        ------------------------------------------------------------
BdTR8iMPK20-4       ------------------------------------------------------------
Tek-2MPK20-4        ------------------------------------------------------------
ABR9MPK20-4         ------------------------------------------------------------
Arn1MPK20-4         ------------------------------------------------------------
Mon3MPK20-4         ------------------------------------------------------------
BdTR7aMPK20-4       ------------------------------------------------------------
Bd29-1MPK20-4       ------------------------------------------------------------
Adi-10MPK16         ------------------------------------------------------------
BdTR9kMPK16         ------------------------------------------------------------
BdTR13cMPK16        ------------------------------------------------------------
Mig3MPK16           ------------------------------------------------------------
Gaz-8MPK16          ------------------------------------------------------------
BdTR5iMPK16         ------------------------------------------------------------
Koz-3MPK16          ------------------------------------------------------------
Bd2-3MPK16          ------------------------------------------------------------
BdTR10cMPK16        ------------------------------------------------------------
Bd30-1MPK16         ------------------------------------------------------------
Bd21-3MPK16         ------------------------------------------------------------
BdTR8iMPK16         ------------------------------------------------------------
Tek-2MPK16          ------------------------------------------------------------
ABR5MPK16           ------------------------------------------------------------
BdTR7aMPK16         ------------------------------------------------------------
Bd1-1MPK16          ------------------------------------------------------------
Arn1MPK16           ------------------------------------------------------------
Bd29-1MPK16         ------------------------------------------------------------
ABR9MPK16           ------------------------------------------------------------
BdMPK16             ------------------------------------------------------------
Bd21RefMPK16        ------------------------------------------------------------
Bd3-1MPK16          ------------------------------------------------------------
Adi-2MPK16          ------------------------------------------------------------
Adi-12MPK16         ------------------------------------------------------------
BdTR12cMPK16        ------------------------------------------------------------
Kah-1MPK16          ------------------------------------------------------------
Kah-5MPK16          ------------------------------------------------------------
BdTR11aMPK16        ------------------------------------------------------------
BdTR11iMPK16        ------------------------------------------------------------
BdTR11gMPK16        ------------------------------------------------------------
BdTR13aMPK16        ------------------------------------------------------------
Bis-1MPK16          ------------------------------------------------------------
Koz-1MPK16          ------------------------------------------------------------
BdTR3cMPK16         ------------------------------------------------------------
BdTR1iMPK16         ------------------------------------------------------------
BdTR2bMPK16         ------------------------------------------------------------
BdTR2gMPK16         ------------------------------------------------------------
Bd18-1MPK16         ------------------------------------------------------------
ABR7MPK16           ------------------------------------------------------------
ABR2MPK16           ------------------------------------------------------------
Uni2MPK16           ------------------------------------------------------------
ABR4MPK16           ------------------------------------------------------------
S8iiCMPK16          ------------------------------------------------------------
Jer1MPK16           ------------------------------------------------------------
Per1MPK16           ------------------------------------------------------------
ABR6MPK16           ------------------------------------------------------------
Luc1MPK16           ------------------------------------------------------------
ABR3MPK16           ------------------------------------------------------------
RON2MPK16           ------------------------------------------------------------
Foz1MPK16           ------------------------------------------------------------
Sig2MPK16           ------------------------------------------------------------
Mon3MPK16           ------------------------------------------------------------
Mur1MPK16           ------------------------------------------------------------
Bd21-3MPK17         ------------------------------------------------------------
BdTR3cMPK17         ------------------------------------------------------------
Gaz-8MPK17          ------------------------------------------------------------
Adi-10MPK17         ------------------------------------------------------------
BdTR8iMPK17         ------------------------------------------------------------
BdTR7aMPK17         ------------------------------------------------------------
Bd1-1MPK17          ------------------------------------------------------------
Tek-2MPK17          ------------------------------------------------------------
Tek-4MPK17          ------------------------------------------------------------
Bd29-1MPK17         ------------------------------------------------------------
ABR9MPK17           ------------------------------------------------------------
BdMPK17             ------------------------------------------------------------
Bd21RefMPK17        ------------------------------------------------------------
Adi-2MPK17          ------------------------------------------------------------
BdTR13aMPK17        ------------------------------------------------------------
Mig3MPK17           ------------------------------------------------------------
Bd30-1MPK17         ------------------------------------------------------------
BdTR2bMPK17         ------------------------------------------------------------
BdTR1iMPK17         ------------------------------------------------------------
BdTR5iMPK17         ------------------------------------------------------------
Adi-12MPK17         ------------------------------------------------------------
Bd2-3MPK17          ------------------------------------------------------------
Bd3-1MPK17          ------------------------------------------------------------
BdTR10cMPK17        ------------------------------------------------------------
BdTR13cMPK17        ------------------------------------------------------------
Bis-1MPK17          ------------------------------------------------------------
BdTR9kMPK17         ------------------------------------------------------------
Arn1MPK17           ------------------------------------------------------------
Mon3MPK17           ------------------------------------------------------------
Per1MPK17           ------------------------------------------------------------
ABR6MPK17           ------------------------------------------------------------
Luc1MPK17           ------------------------------------------------------------
RON2MPK17           ------------------------------------------------------------
BdTR12cMPK17        ------------------------------------------------------------
Kah-5MPK17          ------------------------------------------------------------
BdTR11aMPK17        ------------------------------------------------------------
BdTR11iMPK17        ------------------------------------------------------------
BdTR11gMPK17        ------------------------------------------------------------
Koz-3MPK17          ------------------------------------------------------------
Koz-1MPK17          ------------------------------------------------------------
BdTR2gMPK17         ------------------------------------------------------------
Bd18-1MPK17         ------------------------------------------------------------
ABR7MPK17           ------------------------------------------------------------
ABR2MPK17           ------------------------------------------------------------
Uni2MPK17           ------------------------------------------------------------
ABR4MPK17           ------------------------------------------------------------
S8iiCMPK17          ------------------------------------------------------------
Jer1MPK17           ------------------------------------------------------------
Mur1MPK17           ------------------------------------------------------------
ABR3MPK17           ------------------------------------------------------------
ABR5MPK17           ------------------------------------------------------------
Foz1MPK17           ------------------------------------------------------------
Sig2MPK17           ------------------------------------------------------------
Sig2MPK21-1         ------------------------------------------------------------
Foz1MPK21-1         ------------------------------------------------------------
RON2MPK21-1         ------------------------------------------------------------
ABR5MPK21-1         ------------------------------------------------------------
ABR3MPK21-1         ------------------------------------------------------------
Mur1MPK21-1         ------------------------------------------------------------
Luc1MPK21-1         ------------------------------------------------------------
ABR6MPK21-1         ------------------------------------------------------------
Per1MPK21-1         ------------------------------------------------------------
Jer1MPK21-1         ------------------------------------------------------------
S8iiCMPK21-1        ------------------------------------------------------------
ABR4MPK21-1         ------------------------------------------------------------
Uni2MPK21-1         ------------------------------------------------------------
Mig3MPK21-1         ------------------------------------------------------------
ABR2MPK21-1         ------------------------------------------------------------
ABR7MPK21-1         ------------------------------------------------------------
Bd30-1MPK21-1       ------------------------------------------------------------
BdTR2gMPK21-1       ------------------------------------------------------------
BdTR2bMPK21-1       ------------------------------------------------------------
BdTR1iMPK21-1       ------------------------------------------------------------
Gaz-8MPK21-1        ------------------------------------------------------------
Koz-3MPK21-1        ------------------------------------------------------------
BdTR13cMPK21-1      ------------------------------------------------------------
BdTR11gMPK21-1      ------------------------------------------------------------
BdTR10cMPK21-1      ------------------------------------------------------------
Bd3-1MPK21-1        ------------------------------------------------------------
Arn1MPK21-1         ------------------------------------------------------------
Mon3MPK21-1         ------------------------------------------------------------
BdMPK21-1           ------------------------------------------------------------
Bd21RefMPK21-1      ------------------------------------------------------------
Bd2-3MPK21          ------------------------------------------------------------
BdTR12cMPK21-1      ------------------------------------------------------------
BdTR11aMPK21-1      ------------------------------------------------------------
BdTR11iMPK21-1      ------------------------------------------------------------
BdTR13aMPK21-1      ------------------------------------------------------------
Bis-1MPK21-1        ------------------------------------------------------------
Bd21-3MPK21-1       ------------------------------------------------------------
BdTR7aMPK21-1       ------------------------------------------------------------
Kah-1MPK21-1        ------------------------------------------------------------
BdTR9kMPK21-1       ------------------------------------------------------------
Bd1-1MPK21-1        ------------------------------------------------------------
BdTR8iMPK21-1       ------------------------------------------------------------
Tek-2MPK21-1        ------------------------------------------------------------
Tek-4MPK21-1        ------------------------------------------------------------
Bd29-1MPK21-1       ------------------------------------------------------------
ABR9MPK21-1         ------------------------------------------------------------
Adi-12MPK21-1       ------------------------------------------------------------
Kah-5MPK21-1        ------------------------------------------------------------
Koz-1MPK21-1        ------------------------------------------------------------
BdTR3cMPK21-1       ------------------------------------------------------------
Bd18-1MPK21-1       ------------------------------------------------------------
Adi-2MPK21-1        ------------------------------------------------------------
BdTR5iMPK21-1       ------------------------------------------------------------
Adi-10MPK21-1       ------------------------------------------------------------
ABR9MPK21-2         ------------------------------------------------------------
Arn1MPK21-2         ------------------------------------------------------------
ABR4MPK21-2         ------------------------------------------------------------
S8iiCMPK21-2        ------------------------------------------------------------
ABR6MPK21-2         ------------------------------------------------------------
Bd30-1MPK21-2       ------------------------------------------------------------
Tek-4MPK21-2        ------------------------------------------------------------
BdTR2gMPK21-2       ------------------------------------------------------------
Gaz-8MPK21-2        ------------------------------------------------------------
BdTR5iMPK21-2       ------------------------------------------------------------
Adi-12MPK21-2       ------------------------------------------------------------
Bd21RefMPK21-2      ------------------------------------------------------------
Bd3-1MPK21-2        ------------------------------------------------------------
Adi-10MPK21-2       ------------------------------------------------------------
Adi-2MPK21-2        ------------------------------------------------------------
BdTR12cMPK21-2      ------------------------------------------------------------
Kah-5MPK21-2        ------------------------------------------------------------
BdTR11aMPK21-2      ------------------------------------------------------------
BdTR11iMPK21-2      ------------------------------------------------------------
BdTR13cMPK21-2      ------------------------------------------------------------
BdTR13aMPK21-2      ------------------------------------------------------------
Koz-1MPK21-2        ------------------------------------------------------------
BdTR3cMPK21-2       ------------------------------------------------------------
BdTR1iMPK21-2       ------------------------------------------------------------
BdTR2bMPK21-2       ------------------------------------------------------------
Bd18-1MPK21-2       ------------------------------------------------------------
Foz1MPK21-2         ------------------------------------------------------------
Sig2MPK21-2         ------------------------------------------------------------
BdMPK21-2           ------------------------------------------------------------
Bd21-3MPK21-2       ------------------------------------------------------------
Kah-1MPK21-2        ------------------------------------------------------------
BdTR9kMPK21-2       ------------------------------------------------------------
BdTR11gMPK21-2      ------------------------------------------------------------
Bis-1MPK21-2        ------------------------------------------------------------
Koz-3MPK21-2        ------------------------------------------------------------
Mon3MPK21-2         ------------------------------------------------------------
BdTR7aMPK21-2       ------------------------------------------------------------
BdTR8iMPK21-2       ------------------------------------------------------------
Tek-2MPK21-2        ------------------------------------------------------------
Bd29-1MPK21-2       ------------------------------------------------------------
Bd1-1MPK21-2        ------------------------------------------------------------
BdTR10cMPK21-2      ------------------------------------------------------------
ABR7MPK21-2         ------------------------------------------------------------
ABR2MPK21-2         ------------------------------------------------------------
Mig3MPK21-2         ------------------------------------------------------------
Uni2MPK21-2         ------------------------------------------------------------
Jer1MPK21-2         ------------------------------------------------------------
Per1MPK21-2         ------------------------------------------------------------
Luc1MPK21-2         ------------------------------------------------------------
Mur1MPK21-2         ------------------------------------------------------------
ABR3MPK21-2         ------------------------------------------------------------
ABR5MPK21-2         ------------------------------------------------------------
RON2MPK21-2         ------------------------------------------------------------
Mig3MPK14           ------------------------------------------------------------
Gaz-8MPK14          ------------------------------------------------------------
Koz-3MPK14          ------------------------------------------------------------
Bd3-1MPK14          ------------------------------------------------------------
Bd21-3MPK14         ------------------------------------------------------------
Tek-4MPK14          ------------------------------------------------------------
Arn1MPK14           ------------------------------------------------------------
Mon3MPK14           ------------------------------------------------------------
BdTR7aMPK14         ------------------------------------------------------------
Tek-2MPK14          ------------------------------------------------------------
Bd29-1MPK14         ------------------------------------------------------------
ABR9MPK14           ------------------------------------------------------------
Bd1-1MPK14          ------------------------------------------------------------
BdMPK14             ------------------------------------------------------------
Bd21RefMPK14        ------------------------------------------------------------
Bd2-3MPK14          ------------------------------------------------------------
Adi-10MPK14         ------------------------------------------------------------
Adi-2MPK14          ------------------------------------------------------------
Adi-12MPK14         ------------------------------------------------------------
BdTR9kMPK14         ------------------------------------------------------------
BdTR12cMPK14        ------------------------------------------------------------
Kah-1MPK14          ------------------------------------------------------------
Kah-5MPK14          ------------------------------------------------------------
BdTR5iMPK14         ------------------------------------------------------------
BdTR10cMPK14        ------------------------------------------------------------
BdTR11aMPK14        ------------------------------------------------------------
BdTR11iMPK14        ------------------------------------------------------------
BdTR11gMPK14        ------------------------------------------------------------
BdTR13cMPK14        ------------------------------------------------------------
BdTR13aMPK14        ------------------------------------------------------------
Bis-1MPK14          ------------------------------------------------------------
Koz-1MPK14          ------------------------------------------------------------
BdTR3cMPK14         ------------------------------------------------------------
BdTR1iMPK14         ------------------------------------------------------------
BdTR2bMPK14         ------------------------------------------------------------
BdTR2gMPK14         ------------------------------------------------------------
Bd18-1MPK14         ------------------------------------------------------------
Bd30-1MPK14         ------------------------------------------------------------
ABR7MPK14           ------------------------------------------------------------
ABR2MPK14           ------------------------------------------------------------
Uni2MPK14           ------------------------------------------------------------
ABR4MPK14           ------------------------------------------------------------
S8iiCMPK14          ------------------------------------------------------------
Jer1MPK14           ------------------------------------------------------------
Per1MPK14           ------------------------------------------------------------
ABR6MPK14           ------------------------------------------------------------
Luc1MPK14           ------------------------------------------------------------
Mur1MPK14           ------------------------------------------------------------
ABR3MPK14           ------------------------------------------------------------
ABR5MPK14           ------------------------------------------------------------
RON2MPK14           ------------------------------------------------------------
Foz1MPK14           ------------------------------------------------------------
Sig2MPK14           ------------------------------------------------------------
BdTR8iMPK14         ------------------------------------------------------------
ABR5MPK7            ------------------------------------------------------------
ABR6MPK7            ------------------------------------------------------------
BdTR3cMPK7-1        ------------------------------------------------------------
Tek-4MPK7           ------------------------------------------------------------
BdTR10cMPK7         ------------------------------------------------------------
Bis-1MPK7           ------------------------------------------------------------
Bd18-1MPK7-1        ------------------------------------------------------------
BdTR5iMPK7          ------------------------------------------------------------
Adi-10MPK7          ------------------------------------------------------------
BdTR7aMPK7          ------------------------------------------------------------
Bd30-1MPK7          ------------------------------------------------------------
BdTR8iMPK7          ------------------------------------------------------------
Tek-2MPK7           ------------------------------------------------------------
Bd29-1MPK7          ------------------------------------------------------------
BdMPK7-1            ------------------------------------------------------------
Bd21RefMPK7-1       ------------------------------------------------------------
Mon3MPK7            ------------------------------------------------------------
Adi-12MPK7          ------------------------------------------------------------
BdTR12cMPK7         ------------------------------------------------------------
BdTR11iMPK7         ------------------------------------------------------------
BdTR11gMPK7         ------------------------------------------------------------
BdTR2bMPK7          ------------------------------------------------------------
Adi-2MPK7           ------------------------------------------------------------
BdTR9kMPK7          ------------------------------------------------------------
ABR9MPK7            ------------------------------------------------------------
Arn1MPK7            ------------------------------------------------------------
BdTR13cMPK7         ------------------------------------------------------------
BdTR2gMPK7          ------------------------------------------------------------
Mig3MPK7            ------------------------------------------------------------
Uni2MPK7            ------------------------------------------------------------
RON2MPK7            ------------------------------------------------------------
Luc1MPK7            ------------------------------------------------------------
BdTR13aMPK7         ------------------------------------------------------------
BdTR1iMPK7          ------------------------------------------------------------
ABR4MPK7            ------------------------------------------------------------
Kah-5MPK7           ------------------------------------------------------------
Koz-1MPK7           ------------------------------------------------------------
Kah-1MPK7           ------------------------------------------------------------
Gaz-8MPK7           ------------------------------------------------------------
S8iiCMPK7           DPPPTVRFWMKEVRELSYDVEDCADQFVIANDRAVMRRAKIHRATIRTIIITRLKISRLP
Foz1MPK7            DPPPTVRFWMKEVRELSYDVEDCADQFVIANDRAVMRRAKIHRATIRTIIITRLKISRLP
Mur1MPK7            DPPPTVRFWMKEVRELSYDVEDCADQFVIANDRAVMRRAKIHRATIRTIIITRLKISRLP
Bd2-3MPK7           DPPPTVRFWMKEVRELSYDVEDCADQFVIANDRAVMRRAKIHRATIRTIIITRLKISRLP
BdTR3cMPK7-2        DPPPTVRFWMKEVRELSYDVEDCADQFVIANDRAVMRRAKIHRATIRTIIITRLKISRLP
BdMPK7-2            ------------------------------------------------------------
Bd21RefMPK7-2       DPPPTVRFWMKEVRELSYDVEDCADQFVIANDRAVMRRAKIHRATIRTIIITRLKISRLP
Bd18-1MPK7-2        DPPPTVRFWMKEVRELSYDVEDCADQFVIANDRAVMRRAKIHRATIRTIIITRLKISRLP
Gaz-8MPK11          ------------------------------------------------------------
Bd21-3MPK11         ------------------------------------------------------------
BdTR9kMPK11         ------------------------------------------------------------
Bd3-1MPK11          ------------------------------------------------------------
Adi-10MPK11         ------------------------------------------------------------
Koz-3MPK11          ------------------------------------------------------------
BdTR2gMPK11         ------------------------------------------------------------
Tek-4MPK11          ------------------------------------------------------------
BdTR7aMPK11         ------------------------------------------------------------
BdTR8iMPK11         ------------------------------------------------------------
Tek-2MPK11          ------------------------------------------------------------
ABR9MPK11           ------------------------------------------------------------
Bd1-1MPK11          ------------------------------------------------------------
Adi-2MPK11          ------------------------------------------------------------
BdTR10cMPK11        ------------------------------------------------------------
BdTR11aMPK11        ------------------------------------------------------------
BdTR11iMPK11        ------------------------------------------------------------
BdTR11gMPK11        ------------------------------------------------------------
Bd30-1MPK11         ------------------------------------------------------------
BdTR5iMPK11         ------------------------------------------------------------
Kah-1MPK11          ------------------------------------------------------------
Adi-12MPK11         ------------------------------------------------------------
Arn1MPK11           ------------------------------------------------------------
Mon3MPK11           ------------------------------------------------------------
Bd29-1MPK11         ------------------------------------------------------------
BdMPK11             ------------------------------------------------------------
Bd21RefMPK11        ------------------------------------------------------------
Bd2-3MPK11          ------------------------------------------------------------
BdTR12cMPK11        ------------------------------------------------------------
Kah-5MPK11          ------------------------------------------------------------
BdTR13cMPK11        ------------------------------------------------------------
BdTR13aMPK11        ------------------------------------------------------------
Bis-1MPK11          ------------------------------------------------------------
Koz-1MPK11          ------------------------------------------------------------
BdTR3cMPK11         ------------------------------------------------------------
BdTR1iMPK11         ------------------------------------------------------------
BdTR2bMPK11         ------------------------------------------------------------
Bd18-1MPK11         ------------------------------------------------------------
ABR7MPK11           ------------------------------------------------------------
ABR2MPK11           ------------------------------------------------------------
Mig3MPK11           ------------------------------------------------------------
Uni2MPK11           ------------------------------------------------------------
ABR4MPK11           ------------------------------------------------------------
S8iiCMPK11          ------------------------------------------------------------
Jer1MPK11           ------------------------------------------------------------
Per1MPK11           ------------------------------------------------------------
ABR6MPK11           ------------------------------------------------------------
Luc1MPK11           ------------------------------------------------------------
Mur1MPK11           ------------------------------------------------------------
ABR3MPK11           ------------------------------------------------------------
ABR5MPK11           ------------------------------------------------------------
RON2MPK11           ------------------------------------------------------------
Foz1MPK11           ------------------------------------------------------------
Sig2MPK11           ------------------------------------------------------------
BdMPK4              ------------------------------------------------------------
Bd21RefMPK4         ------------------------------------------------------------
BdTR10cMPK4         ------------------------------------------------------------
BdTR7aMPK4          ------------------------------------------------------------
ABR9MPK4            ------------------------------------------------------------
BdTR8iMPK4          ------------------------------------------------------------
Tek-2MPK4           ------------------------------------------------------------
Tek-4MPK4           ------------------------------------------------------------
Bd29-1MPK4          ------------------------------------------------------------
Bd30-1MPK4          ------------------------------------------------------------
BdTR2gMPK4          ------------------------------------------------------------
Bis-1MPK4           ------------------------------------------------------------
BdTR13cMPK4         ------------------------------------------------------------
BdTR5iMPK4          ------------------------------------------------------------
Kah-1MPK4           ------------------------------------------------------------
BdTR12cMPK4         ------------------------------------------------------------
Bd3-1MPK4           ------------------------------------------------------------
Bd1-1MPK4           ------------------------------------------------------------
Arn1MPK4            ------------------------------------------------------------
Mon3MPK4            ------------------------------------------------------------
Bd21-3MPK4          ------------------------------------------------------------
Bd2-3MPK4           ------------------------------------------------------------
Adi-10MPK4          ------------------------------------------------------------
Adi-2MPK4           ------------------------------------------------------------
Adi-12MPK4          ------------------------------------------------------------
BdTR9kMPK4          ------------------------------------------------------------
Kah-5MPK4           ------------------------------------------------------------
BdTR11aMPK4         ------------------------------------------------------------
BdTR11iMPK4         ------------------------------------------------------------
BdTR11gMPK4         ------------------------------------------------------------
BdTR13aMPK4         ------------------------------------------------------------
Koz-3MPK4           ------------------------------------------------------------
Koz-1MPK4           ------------------------------------------------------------
BdTR3cMPK4          ------------------------------------------------------------
Gaz-8MPK4           ------------------------------------------------------------
BdTR1iMPK4          ------------------------------------------------------------
BdTR2bMPK4          ------------------------------------------------------------
Bd18-1MPK4          ------------------------------------------------------------
ABR7MPK4            ------------------------------------------------------------
ABR2MPK4            ------------------------------------------------------------
Mig3MPK4            ------------------------------------------------------------
Uni2MPK4            ------------------------------------------------------------
ABR4MPK4            ------------------------------------------------------------
S8iiCMPK4           ------------------------------------------------------------
Jer1MPK4            ------------------------------------------------------------
Per1MPK4            ------------------------------------------------------------
ABR6MPK4            ------------------------------------------------------------
Luc1MPK4            ------------------------------------------------------------
Mur1MPK4            ------------------------------------------------------------
ABR3MPK4            ------------------------------------------------------------
ABR5MPK4            ------------------------------------------------------------
RON2MPK4            ------------------------------------------------------------
Foz1MPK4            ------------------------------------------------------------
Sig2MPK4            ------------------------------------------------------------
Gaz-8MPK3           ------------------------------------------------------------
Adi-10MPK3          ------------------------------------------------------------
Bd3-1MPK3           ------------------------------------------------------------
Mur1MPK3            ------------------------------------------------------------
Bis-1MPK3           ------------------------------------------------------------
Arn1MPK3            ------------------------------------------------------------
Mon3MPK3            ------------------------------------------------------------
Tek-2MPK3           ------------------------------------------------------------
Bd29-1MPK3          ------------------------------------------------------------
ABR9MPK3            ------------------------------------------------------------
BdMPK3              ------------------------------------------------------------
Bd21RefMPK3         ------------------------------------------------------------
Adi-2MPK3           ------------------------------------------------------------
Adi-12MPK3          ------------------------------------------------------------
BdTR9kMPK3          ------------------------------------------------------------
BdTR12cMPK3         ------------------------------------------------------------
Kah-5MPK3           ------------------------------------------------------------
BdTR11aMPK3         ------------------------------------------------------------
BdTR11gMPK3         ------------------------------------------------------------
BdTR13aMPK3         ------------------------------------------------------------
Koz-1MPK3           ------------------------------------------------------------
BdTR3cMPK3          ------------------------------------------------------------
BdTR1iMPK3          ------------------------------------------------------------
BdTR2bMPK3          ------------------------------------------------------------
BdTR2gMPK3          ------------------------------------------------------------
Bd18-1MPK3          ------------------------------------------------------------
ABR7MPK3            ------------------------------------------------------------
ABR2MPK3            ------------------------------------------------------------
Mig3MPK3            ------------------------------------------------------------
Uni2MPK3            ------------------------------------------------------------
ABR4MPK3            ------------------------------------------------------------
S8iiCMPK3           ------------------------------------------------------------
Jer1MPK3            ------------------------------------------------------------
Per1MPK3            ------------------------------------------------------------
ABR6MPK3            ------------------------------------------------------------
Luc1MPK3            ------------------------------------------------------------
ABR3MPK3            ------------------------------------------------------------
ABR5MPK3            ------------------------------------------------------------
RON2MPK3            ------------------------------------------------------------
Foz1MPK3            ------------------------------------------------------------
Sig2MPK3            ------------------------------------------------------------
BdTR8iMPK3          ------------------------------------------------------------
Kah-1MPK3           ------------------------------------------------------------
Bd21-3MPK3          ------------------------------------------------------------
Bd1-1MPK3           ------------------------------------------------------------
BdTR5iMPK3          ------------------------------------------------------------
BdTR10cMPK3         ------------------------------------------------------------
Koz-3MPK3           ------------------------------------------------------------
Bd30-1MPK3          ------------------------------------------------------------
BdTR13cMPK3         ------------------------------------------------------------
BdTR7aMPK3          ------------------------------------------------------------
Bd2-3MPK3           ------------------------------------------------------------
Tek-4MPK3           ------------------------------------------------------------
BdTR11iMPK3         ------------------------------------------------------------
Tek-4MPK6           ------------------------------------------------------------
Gaz-8MPK6           ------------------------------------------------------------
Kah-1MPK6           ------------------------------------------------------------
BdTR10cMPK6         ------------------------------------------------------------
Arn1MPK6            ------------------------------------------------------------
BdTR7aMPK6          ------------------------------------------------------------
BdTR8iMPK6          ------------------------------------------------------------
Tek-2MPK6           ------------------------------------------------------------
Bd29-1MPK6          ------------------------------------------------------------
ABR9MPK6            ------------------------------------------------------------
Bd1-1MPK6           ------------------------------------------------------------
BdMPK6              ------------------------------------------------------------
Bd21RefMPK6         ------------------------------------------------------------
Adi-10MPK6          ------------------------------------------------------------
Adi-2MPK6           ------------------------------------------------------------
Kah-5MPK6           ------------------------------------------------------------
BdTR5iMPK6          ------------------------------------------------------------
BdTR11aMPK6         ------------------------------------------------------------
BdTR11iMPK6         ------------------------------------------------------------
BdTR11gMPK6         ------------------------------------------------------------
BdTR13aMPK6         ------------------------------------------------------------
Koz-1MPK6           ------------------------------------------------------------
BdTR1iMPK6          ------------------------------------------------------------
BdTR2bMPK6          ------------------------------------------------------------
Bd18-1MPK6          ------------------------------------------------------------
ABR2MPK6            ------------------------------------------------------------
Uni2MPK6            ------------------------------------------------------------
S8iiCMPK6           ------------------------------------------------------------
Jer1MPK6            ------------------------------------------------------------
Per1MPK6            ------------------------------------------------------------
ABR6MPK6            ------------------------------------------------------------
Luc1MPK6            ------------------------------------------------------------
RON2MPK6            ------------------------------------------------------------
Sig2MPK6            ------------------------------------------------------------
Foz1MPK6            ------------------------------------------------------------
ABR5MPK6            ------------------------------------------------------------
ABR3MPK6            ------------------------------------------------------------
ABR4MPK6            ------------------------------------------------------------
Mig3MPK6            ------------------------------------------------------------
Bd30-1MPK6          ------------------------------------------------------------
BdTR3cMPK6          ------------------------------------------------------------
Koz-3MPK6           ------------------------------------------------------------
Bis-1MPK6           ------------------------------------------------------------
BdTR13cMPK6         ------------------------------------------------------------
BdTR12cMPK6         ------------------------------------------------------------
BdTR9kMPK6          ------------------------------------------------------------
Adi-12MPK6          ------------------------------------------------------------
Bd2-3MPK6           ------------------------------------------------------------
Bd21-3MPK6          ------------------------------------------------------------
Mon3MPK6            ------------------------------------------------------------
Bd3-1MPK6           ------------------------------------------------------------
BdTR2gMPK6          ------------------------------------------------------------
ABR7MPK6            ------------------------------------------------------------
                                                                                

BdTR2gMPK20-3       ------------------------------------------------------------
Jer1MPK20-3         ------------------------------------------------------------
S8iiCMPK20-3        ------------------------------------------------------------
ABR4MPK20-3         ------------------------------------------------------------
BdTR1iMPK20-3       ------------------------------------------------------------
BdTR11aMPK20-3      ------------------------------------------------------------
BdTR10cMPK20-3      ------------------------------------------------------------
BdTR5iMPK20-3       ------------------------------------------------------------
Kah-1MPK20-3        ------------------------------------------------------------
BdTR12cMPK20-3      ------------------------------------------------------------
Adi-10MPK20-3       ------------------------------------------------------------
Bd3-1MPK20-3        ------------------------------------------------------------
Tek-2MPK20-3        ------------------------------------------------------------
Arn1MPK20-3         ------------------------------------------------------------
Mon3MPK20-3         ------------------------------------------------------------
BdTR7aMPK20-3       ------------------------------------------------------------
BdTR8iMPK20-3       ------------------------------------------------------------
Tek-4MPK20-3        ------------------------------------------------------------
Bd29-1MPK20-3       ------------------------------------------------------------
ABR9MPK20-3         ------------------------------------------------------------
Bd1-1MPK20-3        ------------------------------------------------------------
BdMPK20-3           ------------------------------------------------------------
Bd21RefMPK20-3      ------------------------------------------------------------
Bd21-3MPK20-3       ------------------------------------------------------------
Bd2-3MPK20-3        ------------------------------------------------------------
Adi-2MPK20-3        ------------------------------------------------------------
Adi-12MPK20-3       ------------------------------------------------------------
BdTR9kMPK20-3       ------------------------------------------------------------
Kah-5MPK20-3        ------------------------------------------------------------
BdTR11iMPK20-3      ------------------------------------------------------------
BdTR11gMPK20-3      ------------------------------------------------------------
BdTR13cMPK20-3      ------------------------------------------------------------
BdTR13aMPK20-3      ------------------------------------------------------------
Bis-1MPK20-3        ------------------------------------------------------------
Koz-3MPK20-3        ------------------------------------------------------------
Koz-1MPK20-3        ------------------------------------------------------------
BdTR3cMPK20-3       ------------------------------------------------------------
Gaz-8MPK20-3        ------------------------------------------------------------
BdTR2bMPK20-3       ------------------------------------------------------------
Bd18-1MPK20-3       ------------------------------------------------------------
Bd30-1MPK20-3       ------------------------------------------------------------
ABR7MPK20-3         ------------------------------------------------------------
ABR2MPK20-3         ------------------------------------------------------------
Mig3MPK20-3         ------------------------------------------------------------
Uni2MPK20-3         ------------------------------------------------------------
Per1MPK20-3         ------------------------------------------------------------
ABR6MPK20-3         ------------------------------------------------------------
Luc1MPK20-3         ------------------------------------------------------------
Mur1MPK20-3         ------------------------------------------------------------
ABR3MPK20-3         ------------------------------------------------------------
ABR5MPK20-3         ------------------------------------------------------------
RON2MPK20-3         ------------------------------------------------------------
Foz1MPK20-3         ------------------------------------------------------------
Sig2MPK20-3         ------------------------------------------------------------
Tek-4MPK16          ------------------------------------------------------------
Tek-4MPK20-1        ------------------------------------------------------------
Kah-1MPK20-1        ------------------------------------------------------------
Bd1-1MPK20-5        ------------------------------------------------------------
Bd3-1MPK20-5        ------------------------------------------------------------
BdMPK20-5           ------------------------------------------------------------
ABR9MPK20-5         ------------------------------------------------------------
Bd21RefMPK20-5      ------------------------------------------------------------
Bd21-3MPK20-5       ------------------------------------------------------------
Adi-10MPK20-5       ------------------------------------------------------------
Adi-2MPK20-5        ------------------------------------------------------------
BdTR9kMPK20-5       ------------------------------------------------------------
Kah-5MPK20-5        ------------------------------------------------------------
BdTR5iMPK20-5       ------------------------------------------------------------
BdTR10cMPK20-5      ------------------------------------------------------------
BdTR11aMPK20-5      ------------------------------------------------------------
BdTR11iMPK20-5      ------------------------------------------------------------
BdTR11gMPK20-5      ------------------------------------------------------------
BdTR13cMPK20-5      ------------------------------------------------------------
BdTR13aMPK20-5      ------------------------------------------------------------
Bis-1MPK20-5        ------------------------------------------------------------
ABR7MPK20-5         ------------------------------------------------------------
Gaz-8MPK20-5        ------------------------------------------------------------
BdTR7aMPK20-5       ------------------------------------------------------------
BdTR8iMPK20-5       ------------------------------------------------------------
Tek-2MPK20-5        ------------------------------------------------------------
Tek-4MPK20-5        ------------------------------------------------------------
Bd29-1MPK20-5       ------------------------------------------------------------
Bd2-3MPK20-5        ------------------------------------------------------------
Adi-12MPK20-5       ------------------------------------------------------------
BdTR12cMPK20-5      ------------------------------------------------------------
Kah-1MPK20-5        ------------------------------------------------------------
Koz-3MPK20-5        ------------------------------------------------------------
Koz-1MPK20-5        ------------------------------------------------------------
BdTR3cMPK20-5       ------------------------------------------------------------
BdTR1iMPK20-5       ------------------------------------------------------------
BdTR2bMPK20-5       ------------------------------------------------------------
BdTR2gMPK20-5       ------------------------------------------------------------
Bd18-1MPK20-5       ------------------------------------------------------------
Arn1MPK20-5         ------------------------------------------------------------
Mon3MPK20-5         ------------------------------------------------------------
Bd30-1MPK20-5       ------------------------------------------------------------
ABR2MPK20-5         ------------------------------------------------------------
Mig3MPK20-5         ------------------------------------------------------------
Uni2MPK20-5         ------------------------------------------------------------
ABR4MPK20-5         ------------------------------------------------------------
S8iiCMPK20-5        ------------------------------------------------------------
Jer1MPK20-5         ------------------------------------------------------------
Per1MPK20-5         ------------------------------------------------------------
ABR6MPK20-5         ------------------------------------------------------------
Luc1MPK20-5         ------------------------------------------------------------
Mur1MPK20-5         ------------------------------------------------------------
ABR3MPK20-5         ------------------------------------------------------------
ABR5MPK20-5         ------------------------------------------------------------
RON2MPK20-5         ------------------------------------------------------------
Foz1MPK20-5         ------------------------------------------------------------
Sig2MPK20-5         ------------------------------------------------------------
Adi-10MPK20-2       ------------------------------------------------------------
BdTR13cMPK20-2      ------------------------------------------------------------
Gaz-8MPK20-2        ------------------------------------------------------------
Bd21-3MPK20-2       ------------------------------------------------------------
Adi-2MPK20-2        ------------------------------------------------------------
Adi-12MPK20-2       ------------------------------------------------------------
Kah-5MPK20-2        ------------------------------------------------------------
BdTR11iMPK20-2      ------------------------------------------------------------
BdTR11gMPK20-2      ------------------------------------------------------------
Koz-1MPK20-2        ------------------------------------------------------------
RON2MPK20-2         ------------------------------------------------------------
Uni2MPK20-2         ------------------------------------------------------------
ABR6MPK20-2         ------------------------------------------------------------
BdMPK20-2           ------------------------------------------------------------
Bd21RefMPK20-2      ------------------------------------------------------------
Bd30-1MPK20-2       ------------------------------------------------------------
ABR2MPK20-2         ------------------------------------------------------------
Mig3MPK20-2         ------------------------------------------------------------
ABR4MPK20-2         ------------------------------------------------------------
S8iiCMPK20-2        ------------------------------------------------------------
Per1MPK20-2         ------------------------------------------------------------
Luc1MPK20-2         ------------------------------------------------------------
Mur1MPK20-2         ------------------------------------------------------------
ABR5MPK20-2         ------------------------------------------------------------
Bis-1MPK20-2        ------------------------------------------------------------
BdTR5iMPK20-2       ------------------------------------------------------------
Bd2-3MPK20-2        ------------------------------------------------------------
Arn1MPK20-2         ------------------------------------------------------------
Mon3MPK20-2         ------------------------------------------------------------
BdTR7aMPK20-2       ------------------------------------------------------------
BdTR8iMPK20-2       ------------------------------------------------------------
Tek-2MPK20-2        ------------------------------------------------------------
Tek-4MPK20-2        ------------------------------------------------------------
Bd29-1MPK20-2       ------------------------------------------------------------
Bd1-1MPK20-2        ------------------------------------------------------------
Bd3-1MPK20-2        ------------------------------------------------------------
BdTR9kMPK20-2       ------------------------------------------------------------
BdTR12cMPK20-2      ------------------------------------------------------------
Kah-1MPK20-2        ------------------------------------------------------------
BdTR10cMPK20-2      ------------------------------------------------------------
BdTR11aMPK20-2      ------------------------------------------------------------
BdTR13aMPK20-2      ------------------------------------------------------------
Koz-3MPK20-2        ------------------------------------------------------------
BdTR3cMPK20-2       ------------------------------------------------------------
BdTR1iMPK20-2       ------------------------------------------------------------
BdTR2bMPK20-2       ------------------------------------------------------------
BdTR2gMPK20-2       ------------------------------------------------------------
Bd18-1MPK20-2       ------------------------------------------------------------
ABR7MPK20-2         ------------------------------------------------------------
Jer1MPK20-2         ------------------------------------------------------------
ABR3MPK20-2         ------------------------------------------------------------
Foz1MPK20-2         ------------------------------------------------------------
Sig2MPK20-2         ------------------------------------------------------------
ABR9MPK20-2         ------------------------------------------------------------
Bd21-3MPK20-1       ------------------------------------------------------------
Bd2-3MPK20-1        ------------------------------------------------------------
Adi-10MPK20-1       ------------------------------------------------------------
BdTR2gMPK20-1       ------------------------------------------------------------
BdTR5iMPK20-1       ------------------------------------------------------------
BdTR13cMPK20-1      ------------------------------------------------------------
Bd30-1MPK20-1       ------------------------------------------------------------
Gaz-8MPK20-1        ------------------------------------------------------------
Bd1-1MPK20-1        ------------------------------------------------------------
Arn1MPK20-1         ------------------------------------------------------------
Mon3MPK20-1         ------------------------------------------------------------
BdTR7aMPK20-1       ------------------------------------------------------------
BdTR8iMPK20-1       ------------------------------------------------------------
Tek-2MPK20-1        ------------------------------------------------------------
Bd29-1MPK20-1       ------------------------------------------------------------
ABR9MPK20-1         ------------------------------------------------------------
BdMPK20-1           ------------------------------------------------------------
Bd21RefMPK20-1      ------------------------------------------------------------
Bd3-1MPK20-1        ------------------------------------------------------------
Adi-2MPK20-1        ------------------------------------------------------------
Adi-12MPK20-1       ------------------------------------------------------------
BdTR9kMPK20-1       ------------------------------------------------------------
BdTR12cMPK20-1      ------------------------------------------------------------
Kah-5MPK20-1        ------------------------------------------------------------
BdTR10cMPK20-1      ------------------------------------------------------------
BdTR11aMPK20-1      ------------------------------------------------------------
BdTR11iMPK20-1      ------------------------------------------------------------
BdTR11gMPK20-1      ------------------------------------------------------------
BdTR13aMPK20-1      ------------------------------------------------------------
Bis-1MPK20-1        ------------------------------------------------------------
Koz-3MPK20-1        ------------------------------------------------------------
Koz-1MPK20-1        ------------------------------------------------------------
BdTR3cMPK20-1       ------------------------------------------------------------
BdTR1iMPK20-1       ------------------------------------------------------------
BdTR2bMPK20-1       ------------------------------------------------------------
Bd18-1MPK20-1       ------------------------------------------------------------
ABR7MPK20-1         ------------------------------------------------------------
ABR2MPK20-1         ------------------------------------------------------------
Mig3MPK20-1         ------------------------------------------------------------
Uni2MPK20-1         ------------------------------------------------------------
ABR4MPK20-1         ------------------------------------------------------------
S8iiCMPK20-1        ------------------------------------------------------------
Jer1MPK20-1         ------------------------------------------------------------
Per1MPK20-1         ------------------------------------------------------------
ABR6MPK20-1         ------------------------------------------------------------
Luc1MPK20-1         ------------------------------------------------------------
Mur1MPK20-1         ------------------------------------------------------------
ABR3MPK20-1         ------------------------------------------------------------
ABR5MPK20-1         ------------------------------------------------------------
RON2MPK20-1         ------------------------------------------------------------
Foz1MPK20-1         ------------------------------------------------------------
Sig2MPK20-1         ------------------------------------------------------------
Kah-1MPK20-4        ------------------------------------------------------------
Bd30-1MPK20-4       ------------------------------------------------------------
Bd3-1MPK20-4        ------------------------------------------------------------
BdTR3cMPK20-4       ------------------------------------------------------------
BdTR5iMPK20-4       ------------------------------------------------------------
Adi-10MPK20-4       ------------------------------------------------------------
BdTR9kMPK20-4       ------------------------------------------------------------
BdTR2gMPK20-4       ------------------------------------------------------------
RON2MPK20-4         ------------------------------------------------------------
ABR5MPK20-4         ------------------------------------------------------------
S8iiCMPK20-4        ------------------------------------------------------------
Uni2MPK20-4         ------------------------------------------------------------
Gaz-8MPK20-4        ------------------------------------------------------------
BdMPK20-4           ------------------------------------------------------------
Bd21RefMPK20-4      ------------------------------------------------------------
Bd21-3MPK20-4       ------------------------------------------------------------
Bd2-3MPK20-4        ------------------------------------------------------------
Adi-2MPK20-4        ------------------------------------------------------------
Adi-12MPK20-4       ------------------------------------------------------------
BdTR12cMPK20-4      ------------------------------------------------------------
Kah-5MPK20-4        ------------------------------------------------------------
BdTR10cMPK20-4      ------------------------------------------------------------
BdTR11aMPK20-4      ------------------------------------------------------------
BdTR11iMPK20-4      ------------------------------------------------------------
BdTR11gMPK20-4      ------------------------------------------------------------
BdTR13cMPK20-4      ------------------------------------------------------------
BdTR13aMPK20-4      ------------------------------------------------------------
Bis-1MPK20-4        ------------------------------------------------------------
Koz-3MPK20-4        ------------------------------------------------------------
Koz-1MPK20-4        ------------------------------------------------------------
BdTR1iMPK20-4       ------------------------------------------------------------
BdTR2bMPK20-4       ------------------------------------------------------------
Bd18-1MPK20-4       ------------------------------------------------------------
ABR7MPK20-4         ------------------------------------------------------------
ABR2MPK20-4         ------------------------------------------------------------
Mig3MPK20-4         ------------------------------------------------------------
ABR4MPK20-4         ------------------------------------------------------------
Jer1MPK20-4         ------------------------------------------------------------
Per1MPK20-4         ------------------------------------------------------------
ABR6MPK20-4         ------------------------------------------------------------
Luc1MPK20-4         ------------------------------------------------------------
Mur1MPK20-4         ------------------------------------------------------------
ABR3MPK20-4         ------------------------------------------------------------
Foz1MPK20-4         ------------------------------------------------------------
Sig2MPK20-4         ------------------------------------------------------------
Bd1-1MPK20-4        ------------------------------------------------------------
BdTR8iMPK20-4       ------------------------------------------------------------
Tek-2MPK20-4        ------------------------------------------------------------
ABR9MPK20-4         ------------------------------------------------------------
Arn1MPK20-4         ------------------------------------------------------------
Mon3MPK20-4         ------------------------------------------------------------
BdTR7aMPK20-4       ------------------------------------------------------------
Bd29-1MPK20-4       ------------------------------------------------------------
Adi-10MPK16         ------------------------------------------------------------
BdTR9kMPK16         ------------------------------------------------------------
BdTR13cMPK16        ------------------------------------------------------------
Mig3MPK16           ------------------------------------------------------------
Gaz-8MPK16          ------------------------------------------------------------
BdTR5iMPK16         ------------------------------------------------------------
Koz-3MPK16          ------------------------------------------------------------
Bd2-3MPK16          ------------------------------------------------------------
BdTR10cMPK16        ------------------------------------------------------------
Bd30-1MPK16         ------------------------------------------------------------
Bd21-3MPK16         ------------------------------------------------------------
BdTR8iMPK16         ------------------------------------------------------------
Tek-2MPK16          ------------------------------------------------------------
ABR5MPK16           ------------------------------------------------------------
BdTR7aMPK16         ------------------------------------------------------------
Bd1-1MPK16          ------------------------------------------------------------
Arn1MPK16           ------------------------------------------------------------
Bd29-1MPK16         ------------------------------------------------------------
ABR9MPK16           ------------------------------------------------------------
BdMPK16             ------------------------------------------------------------
Bd21RefMPK16        ------------------------------------------------------------
Bd3-1MPK16          ------------------------------------------------------------
Adi-2MPK16          ------------------------------------------------------------
Adi-12MPK16         ------------------------------------------------------------
BdTR12cMPK16        ------------------------------------------------------------
Kah-1MPK16          ------------------------------------------------------------
Kah-5MPK16          ------------------------------------------------------------
BdTR11aMPK16        ------------------------------------------------------------
BdTR11iMPK16        ------------------------------------------------------------
BdTR11gMPK16        ------------------------------------------------------------
BdTR13aMPK16        ------------------------------------------------------------
Bis-1MPK16          ------------------------------------------------------------
Koz-1MPK16          ------------------------------------------------------------
BdTR3cMPK16         ------------------------------------------------------------
BdTR1iMPK16         ------------------------------------------------------------
BdTR2bMPK16         ------------------------------------------------------------
BdTR2gMPK16         ------------------------------------------------------------
Bd18-1MPK16         ------------------------------------------------------------
ABR7MPK16           ------------------------------------------------------------
ABR2MPK16           ------------------------------------------------------------
Uni2MPK16           ------------------------------------------------------------
ABR4MPK16           ------------------------------------------------------------
S8iiCMPK16          ------------------------------------------------------------
Jer1MPK16           ------------------------------------------------------------
Per1MPK16           ------------------------------------------------------------
ABR6MPK16           ------------------------------------------------------------
Luc1MPK16           ------------------------------------------------------------
ABR3MPK16           ------------------------------------------------------------
RON2MPK16           ------------------------------------------------------------
Foz1MPK16           ------------------------------------------------------------
Sig2MPK16           ------------------------------------------------------------
Mon3MPK16           ------------------------------------------------------------
Mur1MPK16           ------------------------------------------------------------
Bd21-3MPK17         ------------------------------------------------------------
BdTR3cMPK17         ------------------------------------------------------------
Gaz-8MPK17          ------------------------------------------------------------
Adi-10MPK17         ------------------------------------------------------------
BdTR8iMPK17         ------------------------------------------------------------
BdTR7aMPK17         ------------------------------------------------------------
Bd1-1MPK17          ------------------------------------------------------------
Tek-2MPK17          ------------------------------------------------------------
Tek-4MPK17          ------------------------------------------------------------
Bd29-1MPK17         ------------------------------------------------------------
ABR9MPK17           ------------------------------------------------------------
BdMPK17             ------------------------------------------------------------
Bd21RefMPK17        ------------------------------------------------------------
Adi-2MPK17          ------------------------------------------------------------
BdTR13aMPK17        ------------------------------------------------------------
Mig3MPK17           ------------------------------------------------------------
Bd30-1MPK17         ------------------------------------------------------------
BdTR2bMPK17         ------------------------------------------------------------
BdTR1iMPK17         ------------------------------------------------------------
BdTR5iMPK17         ------------------------------------------------------------
Adi-12MPK17         ------------------------------------------------------------
Bd2-3MPK17          ------------------------------------------------------------
Bd3-1MPK17          ------------------------------------------------------------
BdTR10cMPK17        ------------------------------------------------------------
BdTR13cMPK17        ------------------------------------------------------------
Bis-1MPK17          ------------------------------------------------------------
BdTR9kMPK17         ------------------------------------------------------------
Arn1MPK17           ------------------------------------------------------------
Mon3MPK17           ------------------------------------------------------------
Per1MPK17           ------------------------------------------------------------
ABR6MPK17           ------------------------------------------------------------
Luc1MPK17           ------------------------------------------------------------
RON2MPK17           ------------------------------------------------------------
BdTR12cMPK17        ------------------------------------------------------------
Kah-5MPK17          ------------------------------------------------------------
BdTR11aMPK17        ------------------------------------------------------------
BdTR11iMPK17        ------------------------------------------------------------
BdTR11gMPK17        ------------------------------------------------------------
Koz-3MPK17          ------------------------------------------------------------
Koz-1MPK17          ------------------------------------------------------------
BdTR2gMPK17         ------------------------------------------------------------
Bd18-1MPK17         ------------------------------------------------------------
ABR7MPK17           ------------------------------------------------------------
ABR2MPK17           ------------------------------------------------------------
Uni2MPK17           ------------------------------------------------------------
ABR4MPK17           ------------------------------------------------------------
S8iiCMPK17          ------------------------------------------------------------
Jer1MPK17           ------------------------------------------------------------
Mur1MPK17           ------------------------------------------------------------
ABR3MPK17           ------------------------------------------------------------
ABR5MPK17           ------------------------------------------------------------
Foz1MPK17           ------------------------------------------------------------
Sig2MPK17           ------------------------------------------------------------
Sig2MPK21-1         ------------------------------------------------------------
Foz1MPK21-1         ------------------------------------------------------------
RON2MPK21-1         ------------------------------------------------------------
ABR5MPK21-1         ------------------------------------------------------------
ABR3MPK21-1         ------------------------------------------------------------
Mur1MPK21-1         ------------------------------------------------------------
Luc1MPK21-1         ------------------------------------------------------------
ABR6MPK21-1         ------------------------------------------------------------
Per1MPK21-1         ------------------------------------------------------------
Jer1MPK21-1         ------------------------------------------------------------
S8iiCMPK21-1        ------------------------------------------------------------
ABR4MPK21-1         ------------------------------------------------------------
Uni2MPK21-1         ------------------------------------------------------------
Mig3MPK21-1         ------------------------------------------------------------
ABR2MPK21-1         ------------------------------------------------------------
ABR7MPK21-1         ------------------------------------------------------------
Bd30-1MPK21-1       ------------------------------------------------------------
BdTR2gMPK21-1       ------------------------------------------------------------
BdTR2bMPK21-1       ------------------------------------------------------------
BdTR1iMPK21-1       ------------------------------------------------------------
Gaz-8MPK21-1        ------------------------------------------------------------
Koz-3MPK21-1        ------------------------------------------------------------
BdTR13cMPK21-1      ------------------------------------------------------------
BdTR11gMPK21-1      ------------------------------------------------------------
BdTR10cMPK21-1      ------------------------------------------------------------
Bd3-1MPK21-1        ------------------------------------------------------------
Arn1MPK21-1         ------------------------------------------------------------
Mon3MPK21-1         ------------------------------------------------------------
BdMPK21-1           ------------------------------------------------------------
Bd21RefMPK21-1      ------------------------------------------------------------
Bd2-3MPK21          ------------------------------------------------------------
BdTR12cMPK21-1      ------------------------------------------------------------
BdTR11aMPK21-1      ------------------------------------------------------------
BdTR11iMPK21-1      ------------------------------------------------------------
BdTR13aMPK21-1      ------------------------------------------------------------
Bis-1MPK21-1        ------------------------------------------------------------
Bd21-3MPK21-1       ------------------------------------------------------------
BdTR7aMPK21-1       ------------------------------------------------------------
Kah-1MPK21-1        ------------------------------------------------------------
BdTR9kMPK21-1       ------------------------------------------------------------
Bd1-1MPK21-1        ------------------------------------------------------------
BdTR8iMPK21-1       ------------------------------------------------------------
Tek-2MPK21-1        ------------------------------------------------------------
Tek-4MPK21-1        ------------------------------------------------------------
Bd29-1MPK21-1       ------------------------------------------------------------
ABR9MPK21-1         ------------------------------------------------------------
Adi-12MPK21-1       ------------------------------------------------------------
Kah-5MPK21-1        ------------------------------------------------------------
Koz-1MPK21-1        ------------------------------------------------------------
BdTR3cMPK21-1       ------------------------------------------------------------
Bd18-1MPK21-1       ------------------------------------------------------------
Adi-2MPK21-1        ------------------------------------------------------------
BdTR5iMPK21-1       ------------------------------------------------------------
Adi-10MPK21-1       ------------------------------------------------------------
ABR9MPK21-2         ------------------------------------------------------------
Arn1MPK21-2         ------------------------------------------------------------
ABR4MPK21-2         ------------------------------------------------------------
S8iiCMPK21-2        ------------------------------------------------------------
ABR6MPK21-2         ------------------------------------------------------------
Bd30-1MPK21-2       ------------------------------------------------------------
Tek-4MPK21-2        ------------------------------------------------------------
BdTR2gMPK21-2       ------------------------------------------------------------
Gaz-8MPK21-2        ------------------------------------------------------------
BdTR5iMPK21-2       ------------------------------------------------------------
Adi-12MPK21-2       ------------------------------------------------------------
Bd21RefMPK21-2      ------------------------------------------------------------
Bd3-1MPK21-2        ------------------------------------------------------------
Adi-10MPK21-2       ------------------------------------------------------------
Adi-2MPK21-2        ------------------------------------------------------------
BdTR12cMPK21-2      ------------------------------------------------------------
Kah-5MPK21-2        ------------------------------------------------------------
BdTR11aMPK21-2      ------------------------------------------------------------
BdTR11iMPK21-2      ------------------------------------------------------------
BdTR13cMPK21-2      ------------------------------------------------------------
BdTR13aMPK21-2      ------------------------------------------------------------
Koz-1MPK21-2        ------------------------------------------------------------
BdTR3cMPK21-2       ------------------------------------------------------------
BdTR1iMPK21-2       ------------------------------------------------------------
BdTR2bMPK21-2       ------------------------------------------------------------
Bd18-1MPK21-2       ------------------------------------------------------------
Foz1MPK21-2         ------------------------------------------------------------
Sig2MPK21-2         ------------------------------------------------------------
BdMPK21-2           ------------------------------------------------------------
Bd21-3MPK21-2       ------------------------------------------------------------
Kah-1MPK21-2        ------------------------------------------------------------
BdTR9kMPK21-2       ------------------------------------------------------------
BdTR11gMPK21-2      ------------------------------------------------------------
Bis-1MPK21-2        ------------------------------------------------------------
Koz-3MPK21-2        ------------------------------------------------------------
Mon3MPK21-2         ------------------------------------------------------------
BdTR7aMPK21-2       ------------------------------------------------------------
BdTR8iMPK21-2       ------------------------------------------------------------
Tek-2MPK21-2        ------------------------------------------------------------
Bd29-1MPK21-2       ------------------------------------------------------------
Bd1-1MPK21-2        ------------------------------------------------------------
BdTR10cMPK21-2      ------------------------------------------------------------
ABR7MPK21-2         ------------------------------------------------------------
ABR2MPK21-2         ------------------------------------------------------------
Mig3MPK21-2         ------------------------------------------------------------
Uni2MPK21-2         ------------------------------------------------------------
Jer1MPK21-2         ------------------------------------------------------------
Per1MPK21-2         ------------------------------------------------------------
Luc1MPK21-2         ------------------------------------------------------------
Mur1MPK21-2         ------------------------------------------------------------
ABR3MPK21-2         ------------------------------------------------------------
ABR5MPK21-2         ------------------------------------------------------------
RON2MPK21-2         ------------------------------------------------------------
Mig3MPK14           ------------------------------------------------------------
Gaz-8MPK14          ------------------------------------------------------------
Koz-3MPK14          ------------------------------------------------------------
Bd3-1MPK14          ------------------------------------------------------------
Bd21-3MPK14         ------------------------------------------------------------
Tek-4MPK14          ------------------------------------------------------------
Arn1MPK14           ------------------------------------------------------------
Mon3MPK14           ------------------------------------------------------------
BdTR7aMPK14         ------------------------------------------------------------
Tek-2MPK14          ------------------------------------------------------------
Bd29-1MPK14         ------------------------------------------------------------
ABR9MPK14           ------------------------------------------------------------
Bd1-1MPK14          ------------------------------------------------------------
BdMPK14             ------------------------------------------------------------
Bd21RefMPK14        ------------------------------------------------------------
Bd2-3MPK14          ------------------------------------------------------------
Adi-10MPK14         ------------------------------------------------------------
Adi-2MPK14          ------------------------------------------------------------
Adi-12MPK14         ------------------------------------------------------------
BdTR9kMPK14         ------------------------------------------------------------
BdTR12cMPK14        ------------------------------------------------------------
Kah-1MPK14          ------------------------------------------------------------
Kah-5MPK14          ------------------------------------------------------------
BdTR5iMPK14         ------------------------------------------------------------
BdTR10cMPK14        ------------------------------------------------------------
BdTR11aMPK14        ------------------------------------------------------------
BdTR11iMPK14        ------------------------------------------------------------
BdTR11gMPK14        ------------------------------------------------------------
BdTR13cMPK14        ------------------------------------------------------------
BdTR13aMPK14        ------------------------------------------------------------
Bis-1MPK14          ------------------------------------------------------------
Koz-1MPK14          ------------------------------------------------------------
BdTR3cMPK14         ------------------------------------------------------------
BdTR1iMPK14         ------------------------------------------------------------
BdTR2bMPK14         ------------------------------------------------------------
BdTR2gMPK14         ------------------------------------------------------------
Bd18-1MPK14         ------------------------------------------------------------
Bd30-1MPK14         ------------------------------------------------------------
ABR7MPK14           ------------------------------------------------------------
ABR2MPK14           ------------------------------------------------------------
Uni2MPK14           ------------------------------------------------------------
ABR4MPK14           ------------------------------------------------------------
S8iiCMPK14          ------------------------------------------------------------
Jer1MPK14           ------------------------------------------------------------
Per1MPK14           ------------------------------------------------------------
ABR6MPK14           ------------------------------------------------------------
Luc1MPK14           ------------------------------------------------------------
Mur1MPK14           ------------------------------------------------------------
ABR3MPK14           ------------------------------------------------------------
ABR5MPK14           ------------------------------------------------------------
RON2MPK14           ------------------------------------------------------------
Foz1MPK14           ------------------------------------------------------------
Sig2MPK14           ------------------------------------------------------------
BdTR8iMPK14         ------------------------------------------------------------
ABR5MPK7            ------------------------------------------------------------
ABR6MPK7            ------------------------------------------------------------
BdTR3cMPK7-1        ------------------------------------------------------------
Tek-4MPK7           ------------------------------------------------------------
BdTR10cMPK7         ------------------------------------------------------------
Bis-1MPK7           ------------------------------------------------------------
Bd18-1MPK7-1        ------------------------------------------------------------
BdTR5iMPK7          ------------------------------------------------------------
Adi-10MPK7          ------------------------------------------------------------
BdTR7aMPK7          ------------------------------------------------------------
Bd30-1MPK7          ------------------------------------------------------------
BdTR8iMPK7          ------------------------------------------------------------
Tek-2MPK7           ------------------------------------------------------------
Bd29-1MPK7          ------------------------------------------------------------
BdMPK7-1            ------------------------------------------------------------
Bd21RefMPK7-1       ------------------------------------------------------------
Mon3MPK7            ------------------------------------------------------------
Adi-12MPK7          ------------------------------------------------------------
BdTR12cMPK7         ------------------------------------------------------------
BdTR11iMPK7         ------------------------------------------------------------
BdTR11gMPK7         ------------------------------------------------------------
BdTR2bMPK7          ------------------------------------------------------------
Adi-2MPK7           ------------------------------------------------------------
BdTR9kMPK7          ------------------------------------------------------------
ABR9MPK7            ------------------------------------------------------------
Arn1MPK7            ------------------------------------------------------------
BdTR13cMPK7         ------------------------------------------------------------
BdTR2gMPK7          ------------------------------------------------------------
Mig3MPK7            ------------------------------------------------------------
Uni2MPK7            ------------------------------------------------------------
RON2MPK7            ------------------------------------------------------------
Luc1MPK7            ------------------------------------------------------------
BdTR13aMPK7         ------------------------------------------------------------
BdTR1iMPK7          ------------------------------------------------------------
ABR4MPK7            ------------------------------------------------------------
Kah-5MPK7           ------------------------------------------------------------
Koz-1MPK7           ------------------------------------------------------------
Kah-1MPK7           ------------------------------------------------------------
Gaz-8MPK7           ------------------------------------------------------------
S8iiCMPK7           KRRKWRLWMTDKVAEFRTRVQDATQRYWRYKFDDCASNPGYASVGHEFATVYAQPGDLVG
Foz1MPK7            KRRKWRLWMTDKVAEFRTRVQDATQRYWRYKFDDCASNPGYASVGHEFATVYAQPGDLVG
Mur1MPK7            KRRKWRLWMTDKVAEFRTRVQDATQRYWRYKFDDCASNPGYASVGHEFATVYAQPGDLVG
Bd2-3MPK7           KRRKWRLWMTDKVAEFRTRVQDATQRYWRYKFDDCASNPGYASVGHEFATVYAQPGDLVG
BdTR3cMPK7-2        KRRKWRLWMTDKVAEFRTRVQDATQRYWRYKFDDCASNPGYASVGHEFATVYAQPGDLVG
BdMPK7-2            ------------------------------------------------------------
Bd21RefMPK7-2       KRRKWRLWMTDKVAEFRTRVQDATQRYWRYKFDDCASNPGYASVGHEFATVYAQPGDLVG
Bd18-1MPK7-2        KRRKWRLWMTDKVAEFRTRVQDATQRYWRYKFDDCASNPGYASVGHEFATVYAQPGDLVG
Gaz-8MPK11          ------------------------------------------------------------
Bd21-3MPK11         ------------------------------------------------------------
BdTR9kMPK11         ------------------------------------------------------------
Bd3-1MPK11          ------------------------------------------------------------
Adi-10MPK11         ------------------------------------------------------------
Koz-3MPK11          ------------------------------------------------------------
BdTR2gMPK11         ------------------------------------------------------------
Tek-4MPK11          ------------------------------------------------------------
BdTR7aMPK11         ------------------------------------------------------------
BdTR8iMPK11         ------------------------------------------------------------
Tek-2MPK11          ------------------------------------------------------------
ABR9MPK11           ------------------------------------------------------------
Bd1-1MPK11          ------------------------------------------------------------
Adi-2MPK11          ------------------------------------------------------------
BdTR10cMPK11        ------------------------------------------------------------
BdTR11aMPK11        ------------------------------------------------------------
BdTR11iMPK11        ------------------------------------------------------------
BdTR11gMPK11        ------------------------------------------------------------
Bd30-1MPK11         ------------------------------------------------------------
BdTR5iMPK11         ------------------------------------------------------------
Kah-1MPK11          ------------------------------------------------------------
Adi-12MPK11         ------------------------------------------------------------
Arn1MPK11           ------------------------------------------------------------
Mon3MPK11           ------------------------------------------------------------
Bd29-1MPK11         ------------------------------------------------------------
BdMPK11             ------------------------------------------------------------
Bd21RefMPK11        ------------------------------------------------------------
Bd2-3MPK11          ------------------------------------------------------------
BdTR12cMPK11        ------------------------------------------------------------
Kah-5MPK11          ------------------------------------------------------------
BdTR13cMPK11        ------------------------------------------------------------
BdTR13aMPK11        ------------------------------------------------------------
Bis-1MPK11          ------------------------------------------------------------
Koz-1MPK11          ------------------------------------------------------------
BdTR3cMPK11         ------------------------------------------------------------
BdTR1iMPK11         ------------------------------------------------------------
BdTR2bMPK11         ------------------------------------------------------------
Bd18-1MPK11         ------------------------------------------------------------
ABR7MPK11           ------------------------------------------------------------
ABR2MPK11           ------------------------------------------------------------
Mig3MPK11           ------------------------------------------------------------
Uni2MPK11           ------------------------------------------------------------
ABR4MPK11           ------------------------------------------------------------
S8iiCMPK11          ------------------------------------------------------------
Jer1MPK11           ------------------------------------------------------------
Per1MPK11           ------------------------------------------------------------
ABR6MPK11           ------------------------------------------------------------
Luc1MPK11           ------------------------------------------------------------
Mur1MPK11           ------------------------------------------------------------
ABR3MPK11           ------------------------------------------------------------
ABR5MPK11           ------------------------------------------------------------
RON2MPK11           ------------------------------------------------------------
Foz1MPK11           ------------------------------------------------------------
Sig2MPK11           ------------------------------------------------------------
BdMPK4              ------------------------------------------------------------
Bd21RefMPK4         ------------------------------------------------------------
BdTR10cMPK4         ------------------------------------------------------------
BdTR7aMPK4          ------------------------------------------------------------
ABR9MPK4            ------------------------------------------------------------
BdTR8iMPK4          ------------------------------------------------------------
Tek-2MPK4           ------------------------------------------------------------
Tek-4MPK4           ------------------------------------------------------------
Bd29-1MPK4          ------------------------------------------------------------
Bd30-1MPK4          ------------------------------------------------------------
BdTR2gMPK4          ------------------------------------------------------------
Bis-1MPK4           ------------------------------------------------------------
BdTR13cMPK4         ------------------------------------------------------------
BdTR5iMPK4          ------------------------------------------------------------
Kah-1MPK4           ------------------------------------------------------------
BdTR12cMPK4         ------------------------------------------------------------
Bd3-1MPK4           ------------------------------------------------------------
Bd1-1MPK4           ------------------------------------------------------------
Arn1MPK4            ------------------------------------------------------------
Mon3MPK4            ------------------------------------------------------------
Bd21-3MPK4          ------------------------------------------------------------
Bd2-3MPK4           ------------------------------------------------------------
Adi-10MPK4          ------------------------------------------------------------
Adi-2MPK4           ------------------------------------------------------------
Adi-12MPK4          ------------------------------------------------------------
BdTR9kMPK4          ------------------------------------------------------------
Kah-5MPK4           ------------------------------------------------------------
BdTR11aMPK4         ------------------------------------------------------------
BdTR11iMPK4         ------------------------------------------------------------
BdTR11gMPK4         ------------------------------------------------------------
BdTR13aMPK4         ------------------------------------------------------------
Koz-3MPK4           ------------------------------------------------------------
Koz-1MPK4           ------------------------------------------------------------
BdTR3cMPK4          ------------------------------------------------------------
Gaz-8MPK4           ------------------------------------------------------------
BdTR1iMPK4          ------------------------------------------------------------
BdTR2bMPK4          ------------------------------------------------------------
Bd18-1MPK4          ------------------------------------------------------------
ABR7MPK4            ------------------------------------------------------------
ABR2MPK4            ------------------------------------------------------------
Mig3MPK4            ------------------------------------------------------------
Uni2MPK4            ------------------------------------------------------------
ABR4MPK4            ------------------------------------------------------------
S8iiCMPK4           ------------------------------------------------------------
Jer1MPK4            ------------------------------------------------------------
Per1MPK4            ------------------------------------------------------------
ABR6MPK4            ------------------------------------------------------------
Luc1MPK4            ------------------------------------------------------------
Mur1MPK4            ------------------------------------------------------------
ABR3MPK4            ------------------------------------------------------------
ABR5MPK4            ------------------------------------------------------------
RON2MPK4            ------------------------------------------------------------
Foz1MPK4            ------------------------------------------------------------
Sig2MPK4            ------------------------------------------------------------
Gaz-8MPK3           ------------------------------------------------------------
Adi-10MPK3          ------------------------------------------------------------
Bd3-1MPK3           ------------------------------------------------------------
Mur1MPK3            ------------------------------------------------------------
Bis-1MPK3           ------------------------------------------------------------
Arn1MPK3            ------------------------------------------------------------
Mon3MPK3            ------------------------------------------------------------
Tek-2MPK3           ------------------------------------------------------------
Bd29-1MPK3          ------------------------------------------------------------
ABR9MPK3            ------------------------------------------------------------
BdMPK3              ------------------------------------------------------------
Bd21RefMPK3         ------------------------------------------------------------
Adi-2MPK3           ------------------------------------------------------------
Adi-12MPK3          ------------------------------------------------------------
BdTR9kMPK3          ------------------------------------------------------------
BdTR12cMPK3         ------------------------------------------------------------
Kah-5MPK3           ------------------------------------------------------------
BdTR11aMPK3         ------------------------------------------------------------
BdTR11gMPK3         ------------------------------------------------------------
BdTR13aMPK3         ------------------------------------------------------------
Koz-1MPK3           ------------------------------------------------------------
BdTR3cMPK3          ------------------------------------------------------------
BdTR1iMPK3          ------------------------------------------------------------
BdTR2bMPK3          ------------------------------------------------------------
BdTR2gMPK3          ------------------------------------------------------------
Bd18-1MPK3          ------------------------------------------------------------
ABR7MPK3            ------------------------------------------------------------
ABR2MPK3            ------------------------------------------------------------
Mig3MPK3            ------------------------------------------------------------
Uni2MPK3            ------------------------------------------------------------
ABR4MPK3            ------------------------------------------------------------
S8iiCMPK3           ------------------------------------------------------------
Jer1MPK3            ------------------------------------------------------------
Per1MPK3            ------------------------------------------------------------
ABR6MPK3            ------------------------------------------------------------
Luc1MPK3            ------------------------------------------------------------
ABR3MPK3            ------------------------------------------------------------
ABR5MPK3            ------------------------------------------------------------
RON2MPK3            ------------------------------------------------------------
Foz1MPK3            ------------------------------------------------------------
Sig2MPK3            ------------------------------------------------------------
BdTR8iMPK3          ------------------------------------------------------------
Kah-1MPK3           ------------------------------------------------------------
Bd21-3MPK3          ------------------------------------------------------------
Bd1-1MPK3           ------------------------------------------------------------
BdTR5iMPK3          ------------------------------------------------------------
BdTR10cMPK3         ------------------------------------------------------------
Koz-3MPK3           ------------------------------------------------------------
Bd30-1MPK3          ------------------------------------------------------------
BdTR13cMPK3         ------------------------------------------------------------
BdTR7aMPK3          ------------------------------------------------------------
Bd2-3MPK3           ------------------------------------------------------------
Tek-4MPK3           ------------------------------------------------------------
BdTR11iMPK3         ------------------------------------------------------------
Tek-4MPK6           ------------------------------------------------------------
Gaz-8MPK6           ------------------------------------------------------------
Kah-1MPK6           ------------------------------------------------------------
BdTR10cMPK6         ------------------------------------------------------------
Arn1MPK6            ------------------------------------------------------------
BdTR7aMPK6          ------------------------------------------------------------
BdTR8iMPK6          ------------------------------------------------------------
Tek-2MPK6           ------------------------------------------------------------
Bd29-1MPK6          ------------------------------------------------------------
ABR9MPK6            ------------------------------------------------------------
Bd1-1MPK6           ------------------------------------------------------------
BdMPK6              ------------------------------------------------------------
Bd21RefMPK6         ------------------------------------------------------------
Adi-10MPK6          ------------------------------------------------------------
Adi-2MPK6           ------------------------------------------------------------
Kah-5MPK6           ------------------------------------------------------------
BdTR5iMPK6          ------------------------------------------------------------
BdTR11aMPK6         ------------------------------------------------------------
BdTR11iMPK6         ------------------------------------------------------------
BdTR11gMPK6         ------------------------------------------------------------
BdTR13aMPK6         ------------------------------------------------------------
Koz-1MPK6           ------------------------------------------------------------
BdTR1iMPK6          ------------------------------------------------------------
BdTR2bMPK6          ------------------------------------------------------------
Bd18-1MPK6          ------------------------------------------------------------
ABR2MPK6            ------------------------------------------------------------
Uni2MPK6            ------------------------------------------------------------
S8iiCMPK6           ------------------------------------------------------------
Jer1MPK6            ------------------------------------------------------------
Per1MPK6            ------------------------------------------------------------
ABR6MPK6            ------------------------------------------------------------
Luc1MPK6            ------------------------------------------------------------
RON2MPK6            ------------------------------------------------------------
Sig2MPK6            ------------------------------------------------------------
Foz1MPK6            ------------------------------------------------------------
ABR5MPK6            ------------------------------------------------------------
ABR3MPK6            ------------------------------------------------------------
ABR4MPK6            ------------------------------------------------------------
Mig3MPK6            ------------------------------------------------------------
Bd30-1MPK6          ------------------------------------------------------------
BdTR3cMPK6          ------------------------------------------------------------
Koz-3MPK6           ------------------------------------------------------------
Bis-1MPK6           ------------------------------------------------------------
BdTR13cMPK6         ------------------------------------------------------------
BdTR12cMPK6         ------------------------------------------------------------
BdTR9kMPK6          ------------------------------------------------------------
Adi-12MPK6          ------------------------------------------------------------
Bd2-3MPK6           ------------------------------------------------------------
Bd21-3MPK6          ------------------------------------------------------------
Mon3MPK6            ------------------------------------------------------------
Bd3-1MPK6           ------------------------------------------------------------
BdTR2gMPK6          ------------------------------------------------------------
ABR7MPK6            ------------------------------------------------------------
                                                                                

BdTR2gMPK20-3       ------------------------------------------------------------
Jer1MPK20-3         ------------------------------------------------------------
S8iiCMPK20-3        ------------------------------------------------------------
ABR4MPK20-3         ------------------------------------------------------------
BdTR1iMPK20-3       ------------------------------------------------------------
BdTR11aMPK20-3      ------------------------------------------------------------
BdTR10cMPK20-3      ------------------------------------------------------------
BdTR5iMPK20-3       ------------------------------------------------------------
Kah-1MPK20-3        ------------------------------------------------------------
BdTR12cMPK20-3      ------------------------------------------------------------
Adi-10MPK20-3       ------------------------------------------------------------
Bd3-1MPK20-3        ------------------------------------------------------------
Tek-2MPK20-3        ------------------------------------------------------------
Arn1MPK20-3         ------------------------------------------------------------
Mon3MPK20-3         ------------------------------------------------------------
BdTR7aMPK20-3       ------------------------------------------------------------
BdTR8iMPK20-3       ------------------------------------------------------------
Tek-4MPK20-3        ------------------------------------------------------------
Bd29-1MPK20-3       ------------------------------------------------------------
ABR9MPK20-3         ------------------------------------------------------------
Bd1-1MPK20-3        ------------------------------------------------------------
BdMPK20-3           ------------------------------------------------------------
Bd21RefMPK20-3      ------------------------------------------------------------
Bd21-3MPK20-3       ------------------------------------------------------------
Bd2-3MPK20-3        ------------------------------------------------------------
Adi-2MPK20-3        ------------------------------------------------------------
Adi-12MPK20-3       ------------------------------------------------------------
BdTR9kMPK20-3       ------------------------------------------------------------
Kah-5MPK20-3        ------------------------------------------------------------
BdTR11iMPK20-3      ------------------------------------------------------------
BdTR11gMPK20-3      ------------------------------------------------------------
BdTR13cMPK20-3      ------------------------------------------------------------
BdTR13aMPK20-3      ------------------------------------------------------------
Bis-1MPK20-3        ------------------------------------------------------------
Koz-3MPK20-3        ------------------------------------------------------------
Koz-1MPK20-3        ------------------------------------------------------------
BdTR3cMPK20-3       ------------------------------------------------------------
Gaz-8MPK20-3        ------------------------------------------------------------
BdTR2bMPK20-3       ------------------------------------------------------------
Bd18-1MPK20-3       ------------------------------------------------------------
Bd30-1MPK20-3       ------------------------------------------------------------
ABR7MPK20-3         ------------------------------------------------------------
ABR2MPK20-3         ------------------------------------------------------------
Mig3MPK20-3         ------------------------------------------------------------
Uni2MPK20-3         ------------------------------------------------------------
Per1MPK20-3         ------------------------------------------------------------
ABR6MPK20-3         ------------------------------------------------------------
Luc1MPK20-3         ------------------------------------------------------------
Mur1MPK20-3         ------------------------------------------------------------
ABR3MPK20-3         ------------------------------------------------------------
ABR5MPK20-3         ------------------------------------------------------------
RON2MPK20-3         ------------------------------------------------------------
Foz1MPK20-3         ------------------------------------------------------------
Sig2MPK20-3         ------------------------------------------------------------
Tek-4MPK16          ------------------------------------------------------------
Tek-4MPK20-1        ------------------------------------------------------------
Kah-1MPK20-1        ------------------------------------------------------------
Bd1-1MPK20-5        ------------------------------------------------------------
Bd3-1MPK20-5        ------------------------------------------------------------
BdMPK20-5           ------------------------------------------------------------
ABR9MPK20-5         ------------------------------------------------------------
Bd21RefMPK20-5      ------------------------------------------------------------
Bd21-3MPK20-5       ------------------------------------------------------------
Adi-10MPK20-5       ------------------------------------------------------------
Adi-2MPK20-5        ------------------------------------------------------------
BdTR9kMPK20-5       ------------------------------------------------------------
Kah-5MPK20-5        ------------------------------------------------------------
BdTR5iMPK20-5       ------------------------------------------------------------
BdTR10cMPK20-5      ------------------------------------------------------------
BdTR11aMPK20-5      ------------------------------------------------------------
BdTR11iMPK20-5      ------------------------------------------------------------
BdTR11gMPK20-5      ------------------------------------------------------------
BdTR13cMPK20-5      ------------------------------------------------------------
BdTR13aMPK20-5      ------------------------------------------------------------
Bis-1MPK20-5        ------------------------------------------------------------
ABR7MPK20-5         ------------------------------------------------------------
Gaz-8MPK20-5        ------------------------------------------------------------
BdTR7aMPK20-5       ------------------------------------------------------------
BdTR8iMPK20-5       ------------------------------------------------------------
Tek-2MPK20-5        ------------------------------------------------------------
Tek-4MPK20-5        ------------------------------------------------------------
Bd29-1MPK20-5       ------------------------------------------------------------
Bd2-3MPK20-5        ------------------------------------------------------------
Adi-12MPK20-5       ------------------------------------------------------------
BdTR12cMPK20-5      ------------------------------------------------------------
Kah-1MPK20-5        ------------------------------------------------------------
Koz-3MPK20-5        ------------------------------------------------------------
Koz-1MPK20-5        ------------------------------------------------------------
BdTR3cMPK20-5       ------------------------------------------------------------
BdTR1iMPK20-5       ------------------------------------------------------------
BdTR2bMPK20-5       ------------------------------------------------------------
BdTR2gMPK20-5       ------------------------------------------------------------
Bd18-1MPK20-5       ------------------------------------------------------------
Arn1MPK20-5         ------------------------------------------------------------
Mon3MPK20-5         ------------------------------------------------------------
Bd30-1MPK20-5       ------------------------------------------------------------
ABR2MPK20-5         ------------------------------------------------------------
Mig3MPK20-5         ------------------------------------------------------------
Uni2MPK20-5         ------------------------------------------------------------
ABR4MPK20-5         ------------------------------------------------------------
S8iiCMPK20-5        ------------------------------------------------------------
Jer1MPK20-5         ------------------------------------------------------------
Per1MPK20-5         ------------------------------------------------------------
ABR6MPK20-5         ------------------------------------------------------------
Luc1MPK20-5         ------------------------------------------------------------
Mur1MPK20-5         ------------------------------------------------------------
ABR3MPK20-5         ------------------------------------------------------------
ABR5MPK20-5         ------------------------------------------------------------
RON2MPK20-5         ------------------------------------------------------------
Foz1MPK20-5         ------------------------------------------------------------
Sig2MPK20-5         ------------------------------------------------------------
Adi-10MPK20-2       ------------------------------------------------------------
BdTR13cMPK20-2      ------------------------------------------------------------
Gaz-8MPK20-2        ------------------------------------------------------------
Bd21-3MPK20-2       ------------------------------------------------------------
Adi-2MPK20-2        ------------------------------------------------------------
Adi-12MPK20-2       ------------------------------------------------------------
Kah-5MPK20-2        ------------------------------------------------------------
BdTR11iMPK20-2      ------------------------------------------------------------
BdTR11gMPK20-2      ------------------------------------------------------------
Koz-1MPK20-2        ------------------------------------------------------------
RON2MPK20-2         ------------------------------------------------------------
Uni2MPK20-2         ------------------------------------------------------------
ABR6MPK20-2         ------------------------------------------------------------
BdMPK20-2           ------------------------------------------------------------
Bd21RefMPK20-2      ------------------------------------------------------------
Bd30-1MPK20-2       ------------------------------------------------------------
ABR2MPK20-2         ------------------------------------------------------------
Mig3MPK20-2         ------------------------------------------------------------
ABR4MPK20-2         ------------------------------------------------------------
S8iiCMPK20-2        ------------------------------------------------------------
Per1MPK20-2         ------------------------------------------------------------
Luc1MPK20-2         ------------------------------------------------------------
Mur1MPK20-2         ------------------------------------------------------------
ABR5MPK20-2         ------------------------------------------------------------
Bis-1MPK20-2        ------------------------------------------------------------
BdTR5iMPK20-2       ------------------------------------------------------------
Bd2-3MPK20-2        ------------------------------------------------------------
Arn1MPK20-2         ------------------------------------------------------------
Mon3MPK20-2         ------------------------------------------------------------
BdTR7aMPK20-2       ------------------------------------------------------------
BdTR8iMPK20-2       ------------------------------------------------------------
Tek-2MPK20-2        ------------------------------------------------------------
Tek-4MPK20-2        ------------------------------------------------------------
Bd29-1MPK20-2       ------------------------------------------------------------
Bd1-1MPK20-2        ------------------------------------------------------------
Bd3-1MPK20-2        ------------------------------------------------------------
BdTR9kMPK20-2       ------------------------------------------------------------
BdTR12cMPK20-2      ------------------------------------------------------------
Kah-1MPK20-2        ------------------------------------------------------------
BdTR10cMPK20-2      ------------------------------------------------------------
BdTR11aMPK20-2      ------------------------------------------------------------
BdTR13aMPK20-2      ------------------------------------------------------------
Koz-3MPK20-2        ------------------------------------------------------------
BdTR3cMPK20-2       ------------------------------------------------------------
BdTR1iMPK20-2       ------------------------------------------------------------
BdTR2bMPK20-2       ------------------------------------------------------------
BdTR2gMPK20-2       ------------------------------------------------------------
Bd18-1MPK20-2       ------------------------------------------------------------
ABR7MPK20-2         ------------------------------------------------------------
Jer1MPK20-2         ------------------------------------------------------------
ABR3MPK20-2         ------------------------------------------------------------
Foz1MPK20-2         ------------------------------------------------------------
Sig2MPK20-2         ------------------------------------------------------------
ABR9MPK20-2         ------------------------------------------------------------
Bd21-3MPK20-1       ------------------------------------------------------------
Bd2-3MPK20-1        ------------------------------------------------------------
Adi-10MPK20-1       ------------------------------------------------------------
BdTR2gMPK20-1       ------------------------------------------------------------
BdTR5iMPK20-1       ------------------------------------------------------------
BdTR13cMPK20-1      ------------------------------------------------------------
Bd30-1MPK20-1       ------------------------------------------------------------
Gaz-8MPK20-1        ------------------------------------------------------------
Bd1-1MPK20-1        ------------------------------------------------------------
Arn1MPK20-1         ------------------------------------------------------------
Mon3MPK20-1         ------------------------------------------------------------
BdTR7aMPK20-1       ------------------------------------------------------------
BdTR8iMPK20-1       ------------------------------------------------------------
Tek-2MPK20-1        ------------------------------------------------------------
Bd29-1MPK20-1       ------------------------------------------------------------
ABR9MPK20-1         ------------------------------------------------------------
BdMPK20-1           ------------------------------------------------------------
Bd21RefMPK20-1      ------------------------------------------------------------
Bd3-1MPK20-1        ------------------------------------------------------------
Adi-2MPK20-1        ------------------------------------------------------------
Adi-12MPK20-1       ------------------------------------------------------------
BdTR9kMPK20-1       ------------------------------------------------------------
BdTR12cMPK20-1      ------------------------------------------------------------
Kah-5MPK20-1        ------------------------------------------------------------
BdTR10cMPK20-1      ------------------------------------------------------------
BdTR11aMPK20-1      ------------------------------------------------------------
BdTR11iMPK20-1      ------------------------------------------------------------
BdTR11gMPK20-1      ------------------------------------------------------------
BdTR13aMPK20-1      ------------------------------------------------------------
Bis-1MPK20-1        ------------------------------------------------------------
Koz-3MPK20-1        ------------------------------------------------------------
Koz-1MPK20-1        ------------------------------------------------------------
BdTR3cMPK20-1       ------------------------------------------------------------
BdTR1iMPK20-1       ------------------------------------------------------------
BdTR2bMPK20-1       ------------------------------------------------------------
Bd18-1MPK20-1       ------------------------------------------------------------
ABR7MPK20-1         ------------------------------------------------------------
ABR2MPK20-1         ------------------------------------------------------------
Mig3MPK20-1         ------------------------------------------------------------
Uni2MPK20-1         ------------------------------------------------------------
ABR4MPK20-1         ------------------------------------------------------------
S8iiCMPK20-1        ------------------------------------------------------------
Jer1MPK20-1         ------------------------------------------------------------
Per1MPK20-1         ------------------------------------------------------------
ABR6MPK20-1         ------------------------------------------------------------
Luc1MPK20-1         ------------------------------------------------------------
Mur1MPK20-1         ------------------------------------------------------------
ABR3MPK20-1         ------------------------------------------------------------
ABR5MPK20-1         ------------------------------------------------------------
RON2MPK20-1         ------------------------------------------------------------
Foz1MPK20-1         ------------------------------------------------------------
Sig2MPK20-1         ------------------------------------------------------------
Kah-1MPK20-4        ------------------------------------------------------------
Bd30-1MPK20-4       ------------------------------------------------------------
Bd3-1MPK20-4        ------------------------------------------------------------
BdTR3cMPK20-4       ------------------------------------------------------------
BdTR5iMPK20-4       ------------------------------------------------------------
Adi-10MPK20-4       ------------------------------------------------------------
BdTR9kMPK20-4       ------------------------------------------------------------
BdTR2gMPK20-4       ------------------------------------------------------------
RON2MPK20-4         ------------------------------------------------------------
ABR5MPK20-4         ------------------------------------------------------------
S8iiCMPK20-4        ------------------------------------------------------------
Uni2MPK20-4         ------------------------------------------------------------
Gaz-8MPK20-4        ------------------------------------------------------------
BdMPK20-4           ------------------------------------------------------------
Bd21RefMPK20-4      ------------------------------------------------------------
Bd21-3MPK20-4       ------------------------------------------------------------
Bd2-3MPK20-4        ------------------------------------------------------------
Adi-2MPK20-4        ------------------------------------------------------------
Adi-12MPK20-4       ------------------------------------------------------------
BdTR12cMPK20-4      ------------------------------------------------------------
Kah-5MPK20-4        ------------------------------------------------------------
BdTR10cMPK20-4      ------------------------------------------------------------
BdTR11aMPK20-4      ------------------------------------------------------------
BdTR11iMPK20-4      ------------------------------------------------------------
BdTR11gMPK20-4      ------------------------------------------------------------
BdTR13cMPK20-4      ------------------------------------------------------------
BdTR13aMPK20-4      ------------------------------------------------------------
Bis-1MPK20-4        ------------------------------------------------------------
Koz-3MPK20-4        ------------------------------------------------------------
Koz-1MPK20-4        ------------------------------------------------------------
BdTR1iMPK20-4       ------------------------------------------------------------
BdTR2bMPK20-4       ------------------------------------------------------------
Bd18-1MPK20-4       ------------------------------------------------------------
ABR7MPK20-4         ------------------------------------------------------------
ABR2MPK20-4         ------------------------------------------------------------
Mig3MPK20-4         ------------------------------------------------------------
ABR4MPK20-4         ------------------------------------------------------------
Jer1MPK20-4         ------------------------------------------------------------
Per1MPK20-4         ------------------------------------------------------------
ABR6MPK20-4         ------------------------------------------------------------
Luc1MPK20-4         ------------------------------------------------------------
Mur1MPK20-4         ------------------------------------------------------------
ABR3MPK20-4         ------------------------------------------------------------
Foz1MPK20-4         ------------------------------------------------------------
Sig2MPK20-4         ------------------------------------------------------------
Bd1-1MPK20-4        ------------------------------------------------------------
BdTR8iMPK20-4       ------------------------------------------------------------
Tek-2MPK20-4        ------------------------------------------------------------
ABR9MPK20-4         ------------------------------------------------------------
Arn1MPK20-4         ------------------------------------------------------------
Mon3MPK20-4         ------------------------------------------------------------
BdTR7aMPK20-4       ------------------------------------------------------------
Bd29-1MPK20-4       ------------------------------------------------------------
Adi-10MPK16         ------------------------------------------------------------
BdTR9kMPK16         ------------------------------------------------------------
BdTR13cMPK16        ------------------------------------------------------------
Mig3MPK16           ------------------------------------------------------------
Gaz-8MPK16          ------------------------------------------------------------
BdTR5iMPK16         ------------------------------------------------------------
Koz-3MPK16          ------------------------------------------------------------
Bd2-3MPK16          ------------------------------------------------------------
BdTR10cMPK16        ------------------------------------------------------------
Bd30-1MPK16         ------------------------------------------------------------
Bd21-3MPK16         ------------------------------------------------------------
BdTR8iMPK16         ------------------------------------------------------------
Tek-2MPK16          ------------------------------------------------------------
ABR5MPK16           ------------------------------------------------------------
BdTR7aMPK16         ------------------------------------------------------------
Bd1-1MPK16          ------------------------------------------------------------
Arn1MPK16           ------------------------------------------------------------
Bd29-1MPK16         ------------------------------------------------------------
ABR9MPK16           ------------------------------------------------------------
BdMPK16             ------------------------------------------------------------
Bd21RefMPK16        ------------------------------------------------------------
Bd3-1MPK16          ------------------------------------------------------------
Adi-2MPK16          ------------------------------------------------------------
Adi-12MPK16         ------------------------------------------------------------
BdTR12cMPK16        ------------------------------------------------------------
Kah-1MPK16          ------------------------------------------------------------
Kah-5MPK16          ------------------------------------------------------------
BdTR11aMPK16        ------------------------------------------------------------
BdTR11iMPK16        ------------------------------------------------------------
BdTR11gMPK16        ------------------------------------------------------------
BdTR13aMPK16        ------------------------------------------------------------
Bis-1MPK16          ------------------------------------------------------------
Koz-1MPK16          ------------------------------------------------------------
BdTR3cMPK16         ------------------------------------------------------------
BdTR1iMPK16         ------------------------------------------------------------
BdTR2bMPK16         ------------------------------------------------------------
BdTR2gMPK16         ------------------------------------------------------------
Bd18-1MPK16         ------------------------------------------------------------
ABR7MPK16           ------------------------------------------------------------
ABR2MPK16           ------------------------------------------------------------
Uni2MPK16           ------------------------------------------------------------
ABR4MPK16           ------------------------------------------------------------
S8iiCMPK16          ------------------------------------------------------------
Jer1MPK16           ------------------------------------------------------------
Per1MPK16           ------------------------------------------------------------
ABR6MPK16           ------------------------------------------------------------
Luc1MPK16           ------------------------------------------------------------
ABR3MPK16           ------------------------------------------------------------
RON2MPK16           ------------------------------------------------------------
Foz1MPK16           ------------------------------------------------------------
Sig2MPK16           ------------------------------------------------------------
Mon3MPK16           ------------------------------------------------------------
Mur1MPK16           ------------------------------------------------------------
Bd21-3MPK17         ------------------------------------------------------------
BdTR3cMPK17         ------------------------------------------------------------
Gaz-8MPK17          ------------------------------------------------------------
Adi-10MPK17         ------------------------------------------------------------
BdTR8iMPK17         ------------------------------------------------------------
BdTR7aMPK17         ------------------------------------------------------------
Bd1-1MPK17          ------------------------------------------------------------
Tek-2MPK17          ------------------------------------------------------------
Tek-4MPK17          ------------------------------------------------------------
Bd29-1MPK17         ------------------------------------------------------------
ABR9MPK17           ------------------------------------------------------------
BdMPK17             ------------------------------------------------------------
Bd21RefMPK17        ------------------------------------------------------------
Adi-2MPK17          ------------------------------------------------------------
BdTR13aMPK17        ------------------------------------------------------------
Mig3MPK17           ------------------------------------------------------------
Bd30-1MPK17         ------------------------------------------------------------
BdTR2bMPK17         ------------------------------------------------------------
BdTR1iMPK17         ------------------------------------------------------------
BdTR5iMPK17         ------------------------------------------------------------
Adi-12MPK17         ------------------------------------------------------------
Bd2-3MPK17          ------------------------------------------------------------
Bd3-1MPK17          ------------------------------------------------------------
BdTR10cMPK17        ------------------------------------------------------------
BdTR13cMPK17        ------------------------------------------------------------
Bis-1MPK17          ------------------------------------------------------------
BdTR9kMPK17         ------------------------------------------------------------
Arn1MPK17           ------------------------------------------------------------
Mon3MPK17           ------------------------------------------------------------
Per1MPK17           ------------------------------------------------------------
ABR6MPK17           ------------------------------------------------------------
Luc1MPK17           ------------------------------------------------------------
RON2MPK17           ------------------------------------------------------------
BdTR12cMPK17        ------------------------------------------------------------
Kah-5MPK17          ------------------------------------------------------------
BdTR11aMPK17        ------------------------------------------------------------
BdTR11iMPK17        ------------------------------------------------------------
BdTR11gMPK17        ------------------------------------------------------------
Koz-3MPK17          ------------------------------------------------------------
Koz-1MPK17          ------------------------------------------------------------
BdTR2gMPK17         ------------------------------------------------------------
Bd18-1MPK17         ------------------------------------------------------------
ABR7MPK17           ------------------------------------------------------------
ABR2MPK17           ------------------------------------------------------------
Uni2MPK17           ------------------------------------------------------------
ABR4MPK17           ------------------------------------------------------------
S8iiCMPK17          ------------------------------------------------------------
Jer1MPK17           ------------------------------------------------------------
Mur1MPK17           ------------------------------------------------------------
ABR3MPK17           ------------------------------------------------------------
ABR5MPK17           ------------------------------------------------------------
Foz1MPK17           ------------------------------------------------------------
Sig2MPK17           ------------------------------------------------------------
Sig2MPK21-1         ------------------------------------------------------------
Foz1MPK21-1         ------------------------------------------------------------
RON2MPK21-1         ------------------------------------------------------------
ABR5MPK21-1         ------------------------------------------------------------
ABR3MPK21-1         ------------------------------------------------------------
Mur1MPK21-1         ------------------------------------------------------------
Luc1MPK21-1         ------------------------------------------------------------
ABR6MPK21-1         ------------------------------------------------------------
Per1MPK21-1         ------------------------------------------------------------
Jer1MPK21-1         ------------------------------------------------------------
S8iiCMPK21-1        ------------------------------------------------------------
ABR4MPK21-1         ------------------------------------------------------------
Uni2MPK21-1         ------------------------------------------------------------
Mig3MPK21-1         ------------------------------------------------------------
ABR2MPK21-1         ------------------------------------------------------------
ABR7MPK21-1         ------------------------------------------------------------
Bd30-1MPK21-1       ------------------------------------------------------------
BdTR2gMPK21-1       ------------------------------------------------------------
BdTR2bMPK21-1       ------------------------------------------------------------
BdTR1iMPK21-1       ------------------------------------------------------------
Gaz-8MPK21-1        ------------------------------------------------------------
Koz-3MPK21-1        ------------------------------------------------------------
BdTR13cMPK21-1      ------------------------------------------------------------
BdTR11gMPK21-1      ------------------------------------------------------------
BdTR10cMPK21-1      ------------------------------------------------------------
Bd3-1MPK21-1        ------------------------------------------------------------
Arn1MPK21-1         ------------------------------------------------------------
Mon3MPK21-1         ------------------------------------------------------------
BdMPK21-1           ------------------------------------------------------------
Bd21RefMPK21-1      ------------------------------------------------------------
Bd2-3MPK21          ------------------------------------------------------------
BdTR12cMPK21-1      ------------------------------------------------------------
BdTR11aMPK21-1      ------------------------------------------------------------
BdTR11iMPK21-1      ------------------------------------------------------------
BdTR13aMPK21-1      ------------------------------------------------------------
Bis-1MPK21-1        ------------------------------------------------------------
Bd21-3MPK21-1       ------------------------------------------------------------
BdTR7aMPK21-1       ------------------------------------------------------------
Kah-1MPK21-1        ------------------------------------------------------------
BdTR9kMPK21-1       ------------------------------------------------------------
Bd1-1MPK21-1        ------------------------------------------------------------
BdTR8iMPK21-1       ------------------------------------------------------------
Tek-2MPK21-1        ------------------------------------------------------------
Tek-4MPK21-1        ------------------------------------------------------------
Bd29-1MPK21-1       ------------------------------------------------------------
ABR9MPK21-1         ------------------------------------------------------------
Adi-12MPK21-1       ------------------------------------------------------------
Kah-5MPK21-1        ------------------------------------------------------------
Koz-1MPK21-1        ------------------------------------------------------------
BdTR3cMPK21-1       ------------------------------------------------------------
Bd18-1MPK21-1       ------------------------------------------------------------
Adi-2MPK21-1        ------------------------------------------------------------
BdTR5iMPK21-1       ------------------------------------------------------------
Adi-10MPK21-1       ------------------------------------------------------------
ABR9MPK21-2         ------------------------------------------------------------
Arn1MPK21-2         ------------------------------------------------------------
ABR4MPK21-2         ------------------------------------------------------------
S8iiCMPK21-2        ------------------------------------------------------------
ABR6MPK21-2         ------------------------------------------------------------
Bd30-1MPK21-2       ------------------------------------------------------------
Tek-4MPK21-2        ------------------------------------------------------------
BdTR2gMPK21-2       ------------------------------------------------------------
Gaz-8MPK21-2        ------------------------------------------------------------
BdTR5iMPK21-2       ------------------------------------------------------------
Adi-12MPK21-2       ------------------------------------------------------------
Bd21RefMPK21-2      ------------------------------------------------------------
Bd3-1MPK21-2        ------------------------------------------------------------
Adi-10MPK21-2       ------------------------------------------------------------
Adi-2MPK21-2        ------------------------------------------------------------
BdTR12cMPK21-2      ------------------------------------------------------------
Kah-5MPK21-2        ------------------------------------------------------------
BdTR11aMPK21-2      ------------------------------------------------------------
BdTR11iMPK21-2      ------------------------------------------------------------
BdTR13cMPK21-2      ------------------------------------------------------------
BdTR13aMPK21-2      ------------------------------------------------------------
Koz-1MPK21-2        ------------------------------------------------------------
BdTR3cMPK21-2       ------------------------------------------------------------
BdTR1iMPK21-2       ------------------------------------------------------------
BdTR2bMPK21-2       ------------------------------------------------------------
Bd18-1MPK21-2       ------------------------------------------------------------
Foz1MPK21-2         ------------------------------------------------------------
Sig2MPK21-2         ------------------------------------------------------------
BdMPK21-2           ------------------------------------------------------------
Bd21-3MPK21-2       ------------------------------------------------------------
Kah-1MPK21-2        ------------------------------------------------------------
BdTR9kMPK21-2       ------------------------------------------------------------
BdTR11gMPK21-2      ------------------------------------------------------------
Bis-1MPK21-2        ------------------------------------------------------------
Koz-3MPK21-2        ------------------------------------------------------------
Mon3MPK21-2         ------------------------------------------------------------
BdTR7aMPK21-2       ------------------------------------------------------------
BdTR8iMPK21-2       ------------------------------------------------------------
Tek-2MPK21-2        ------------------------------------------------------------
Bd29-1MPK21-2       ------------------------------------------------------------
Bd1-1MPK21-2        ------------------------------------------------------------
BdTR10cMPK21-2      ------------------------------------------------------------
ABR7MPK21-2         ------------------------------------------------------------
ABR2MPK21-2         ------------------------------------------------------------
Mig3MPK21-2         ------------------------------------------------------------
Uni2MPK21-2         ------------------------------------------------------------
Jer1MPK21-2         ------------------------------------------------------------
Per1MPK21-2         ------------------------------------------------------------
Luc1MPK21-2         ------------------------------------------------------------
Mur1MPK21-2         ------------------------------------------------------------
ABR3MPK21-2         ------------------------------------------------------------
ABR5MPK21-2         ------------------------------------------------------------
RON2MPK21-2         ------------------------------------------------------------
Mig3MPK14           ------------------------------------------------------------
Gaz-8MPK14          ------------------------------------------------------------
Koz-3MPK14          ------------------------------------------------------------
Bd3-1MPK14          ------------------------------------------------------------
Bd21-3MPK14         ------------------------------------------------------------
Tek-4MPK14          ------------------------------------------------------------
Arn1MPK14           ------------------------------------------------------------
Mon3MPK14           ------------------------------------------------------------
BdTR7aMPK14         ------------------------------------------------------------
Tek-2MPK14          ------------------------------------------------------------
Bd29-1MPK14         ------------------------------------------------------------
ABR9MPK14           ------------------------------------------------------------
Bd1-1MPK14          ------------------------------------------------------------
BdMPK14             ------------------------------------------------------------
Bd21RefMPK14        ------------------------------------------------------------
Bd2-3MPK14          ------------------------------------------------------------
Adi-10MPK14         ------------------------------------------------------------
Adi-2MPK14          ------------------------------------------------------------
Adi-12MPK14         ------------------------------------------------------------
BdTR9kMPK14         ------------------------------------------------------------
BdTR12cMPK14        ------------------------------------------------------------
Kah-1MPK14          ------------------------------------------------------------
Kah-5MPK14          ------------------------------------------------------------
BdTR5iMPK14         ------------------------------------------------------------
BdTR10cMPK14        ------------------------------------------------------------
BdTR11aMPK14        ------------------------------------------------------------
BdTR11iMPK14        ------------------------------------------------------------
BdTR11gMPK14        ------------------------------------------------------------
BdTR13cMPK14        ------------------------------------------------------------
BdTR13aMPK14        ------------------------------------------------------------
Bis-1MPK14          ------------------------------------------------------------
Koz-1MPK14          ------------------------------------------------------------
BdTR3cMPK14         ------------------------------------------------------------
BdTR1iMPK14         ------------------------------------------------------------
BdTR2bMPK14         ------------------------------------------------------------
BdTR2gMPK14         ------------------------------------------------------------
Bd18-1MPK14         ------------------------------------------------------------
Bd30-1MPK14         ------------------------------------------------------------
ABR7MPK14           ------------------------------------------------------------
ABR2MPK14           ------------------------------------------------------------
Uni2MPK14           ------------------------------------------------------------
ABR4MPK14           ------------------------------------------------------------
S8iiCMPK14          ------------------------------------------------------------
Jer1MPK14           ------------------------------------------------------------
Per1MPK14           ------------------------------------------------------------
ABR6MPK14           ------------------------------------------------------------
Luc1MPK14           ------------------------------------------------------------
Mur1MPK14           ------------------------------------------------------------
ABR3MPK14           ------------------------------------------------------------
ABR5MPK14           ------------------------------------------------------------
RON2MPK14           ------------------------------------------------------------
Foz1MPK14           ------------------------------------------------------------
Sig2MPK14           ------------------------------------------------------------
BdTR8iMPK14         ------------------------------------------------------------
ABR5MPK7            ------------------------------------------------------------
ABR6MPK7            ------------------------------------------------------------
BdTR3cMPK7-1        ------------------------------------------------------------
Tek-4MPK7           ------------------------------------------------------------
BdTR10cMPK7         ------------------------------------------------------------
Bis-1MPK7           ------------------------------------------------------------
Bd18-1MPK7-1        ------------------------------------------------------------
BdTR5iMPK7          ------------------------------------------------------------
Adi-10MPK7          ------------------------------------------------------------
BdTR7aMPK7          ------------------------------------------------------------
Bd30-1MPK7          ------------------------------------------------------------
BdTR8iMPK7          ------------------------------------------------------------
Tek-2MPK7           ------------------------------------------------------------
Bd29-1MPK7          ------------------------------------------------------------
BdMPK7-1            ------------------------------------------------------------
Bd21RefMPK7-1       ------------------------------------------------------------
Mon3MPK7            ------------------------------------------------------------
Adi-12MPK7          ------------------------------------------------------------
BdTR12cMPK7         ------------------------------------------------------------
BdTR11iMPK7         ------------------------------------------------------------
BdTR11gMPK7         ------------------------------------------------------------
BdTR2bMPK7          ------------------------------------------------------------
Adi-2MPK7           ------------------------------------------------------------
BdTR9kMPK7          ------------------------------------------------------------
ABR9MPK7            ------------------------------------------------------------
Arn1MPK7            ------------------------------------------------------------
BdTR13cMPK7         ------------------------------------------------------------
BdTR2gMPK7          ------------------------------------------------------------
Mig3MPK7            ------------------------------------------------------------
Uni2MPK7            ------------------------------------------------------------
RON2MPK7            ------------------------------------------------------------
Luc1MPK7            ------------------------------------------------------------
BdTR13aMPK7         ------------------------------------------------------------
BdTR1iMPK7          ------------------------------------------------------------
ABR4MPK7            ------------------------------------------------------------
Kah-5MPK7           ------------------------------------------------------------
Koz-1MPK7           ------------------------------------------------------------
Kah-1MPK7           ------------------------------------------------------------
Gaz-8MPK7           ------------------------------------------------------------
S8iiCMPK7           IEGPMDELEQWLTDGEEQLKVISIVGLGGVGKTTLAQKLWATLKGQFLCRAFVRTAQKPD
Foz1MPK7            IEGPMDELEQWLTDGEEQLKVISIVGLGGVGKTTLAQKLWATLKGQFLCRAFVRTAQKPD
Mur1MPK7            IEGPMDELEQWLTDGEEQLKVISIVGLGGVGKTTLAQKLWATLKGQFLCRAFVRTAQKPD
Bd2-3MPK7           IEGPMDELEQWLTDGEEQLKVISIVGLGGVGKTTLAQKLWATLKGQFLCRAFVRTAQKPD
BdTR3cMPK7-2        IEGPMDELEQWLTDGEEQLKVISIVGLGGVGKTTLAQKLWATLKGQFLCRAFVRTAQKPD
BdMPK7-2            ------------------------------------------------------------
Bd21RefMPK7-2       IEGPMDELEQWLTDGEEQLKVISIVGLGGVGKTTLAQKLWATLKGQFLCRAFVRTAQKPD
Bd18-1MPK7-2        IEGPMDELEQWLTDGEEQLKVISIVGLGGVGKTTLAQKLWATLKGQFLCRAFVRTAQKPD
Gaz-8MPK11          ------------------------------------------------------------
Bd21-3MPK11         ------------------------------------------------------------
BdTR9kMPK11         ------------------------------------------------------------
Bd3-1MPK11          ------------------------------------------------------------
Adi-10MPK11         ------------------------------------------------------------
Koz-3MPK11          ------------------------------------------------------------
BdTR2gMPK11         ------------------------------------------------------------
Tek-4MPK11          ------------------------------------------------------------
BdTR7aMPK11         ------------------------------------------------------------
BdTR8iMPK11         ------------------------------------------------------------
Tek-2MPK11          ------------------------------------------------------------
ABR9MPK11           ------------------------------------------------------------
Bd1-1MPK11          ------------------------------------------------------------
Adi-2MPK11          ------------------------------------------------------------
BdTR10cMPK11        ------------------------------------------------------------
BdTR11aMPK11        ------------------------------------------------------------
BdTR11iMPK11        ------------------------------------------------------------
BdTR11gMPK11        ------------------------------------------------------------
Bd30-1MPK11         ------------------------------------------------------------
BdTR5iMPK11         ------------------------------------------------------------
Kah-1MPK11          ------------------------------------------------------------
Adi-12MPK11         ------------------------------------------------------------
Arn1MPK11           ------------------------------------------------------------
Mon3MPK11           ------------------------------------------------------------
Bd29-1MPK11         ------------------------------------------------------------
BdMPK11             ------------------------------------------------------------
Bd21RefMPK11        ------------------------------------------------------------
Bd2-3MPK11          ------------------------------------------------------------
BdTR12cMPK11        ------------------------------------------------------------
Kah-5MPK11          ------------------------------------------------------------
BdTR13cMPK11        ------------------------------------------------------------
BdTR13aMPK11        ------------------------------------------------------------
Bis-1MPK11          ------------------------------------------------------------
Koz-1MPK11          ------------------------------------------------------------
BdTR3cMPK11         ------------------------------------------------------------
BdTR1iMPK11         ------------------------------------------------------------
BdTR2bMPK11         ------------------------------------------------------------
Bd18-1MPK11         ------------------------------------------------------------
ABR7MPK11           ------------------------------------------------------------
ABR2MPK11           ------------------------------------------------------------
Mig3MPK11           ------------------------------------------------------------
Uni2MPK11           ------------------------------------------------------------
ABR4MPK11           ------------------------------------------------------------
S8iiCMPK11          ------------------------------------------------------------
Jer1MPK11           ------------------------------------------------------------
Per1MPK11           ------------------------------------------------------------
ABR6MPK11           ------------------------------------------------------------
Luc1MPK11           ------------------------------------------------------------
Mur1MPK11           ------------------------------------------------------------
ABR3MPK11           ------------------------------------------------------------
ABR5MPK11           ------------------------------------------------------------
RON2MPK11           ------------------------------------------------------------
Foz1MPK11           ------------------------------------------------------------
Sig2MPK11           ------------------------------------------------------------
BdMPK4              ------------------------------------------------------------
Bd21RefMPK4         ------------------------------------------------------------
BdTR10cMPK4         ------------------------------------------------------------
BdTR7aMPK4          ------------------------------------------------------------
ABR9MPK4            ------------------------------------------------------------
BdTR8iMPK4          ------------------------------------------------------------
Tek-2MPK4           ------------------------------------------------------------
Tek-4MPK4           ------------------------------------------------------------
Bd29-1MPK4          ------------------------------------------------------------
Bd30-1MPK4          ------------------------------------------------------------
BdTR2gMPK4          ------------------------------------------------------------
Bis-1MPK4           ------------------------------------------------------------
BdTR13cMPK4         ------------------------------------------------------------
BdTR5iMPK4          ------------------------------------------------------------
Kah-1MPK4           ------------------------------------------------------------
BdTR12cMPK4         ------------------------------------------------------------
Bd3-1MPK4           ------------------------------------------------------------
Bd1-1MPK4           ------------------------------------------------------------
Arn1MPK4            ------------------------------------------------------------
Mon3MPK4            ------------------------------------------------------------
Bd21-3MPK4          ------------------------------------------------------------
Bd2-3MPK4           ------------------------------------------------------------
Adi-10MPK4          ------------------------------------------------------------
Adi-2MPK4           ------------------------------------------------------------
Adi-12MPK4          ------------------------------------------------------------
BdTR9kMPK4          ------------------------------------------------------------
Kah-5MPK4           ------------------------------------------------------------
BdTR11aMPK4         ------------------------------------------------------------
BdTR11iMPK4         ------------------------------------------------------------
BdTR11gMPK4         ------------------------------------------------------------
BdTR13aMPK4         ------------------------------------------------------------
Koz-3MPK4           ------------------------------------------------------------
Koz-1MPK4           ------------------------------------------------------------
BdTR3cMPK4          ------------------------------------------------------------
Gaz-8MPK4           ------------------------------------------------------------
BdTR1iMPK4          ------------------------------------------------------------
BdTR2bMPK4          ------------------------------------------------------------
Bd18-1MPK4          ------------------------------------------------------------
ABR7MPK4            ------------------------------------------------------------
ABR2MPK4            ------------------------------------------------------------
Mig3MPK4            ------------------------------------------------------------
Uni2MPK4            ------------------------------------------------------------
ABR4MPK4            ------------------------------------------------------------
S8iiCMPK4           ------------------------------------------------------------
Jer1MPK4            ------------------------------------------------------------
Per1MPK4            ------------------------------------------------------------
ABR6MPK4            ------------------------------------------------------------
Luc1MPK4            ------------------------------------------------------------
Mur1MPK4            ------------------------------------------------------------
ABR3MPK4            ------------------------------------------------------------
ABR5MPK4            ------------------------------------------------------------
RON2MPK4            ------------------------------------------------------------
Foz1MPK4            ------------------------------------------------------------
Sig2MPK4            ------------------------------------------------------------
Gaz-8MPK3           ------------------------------------------------------------
Adi-10MPK3          ------------------------------------------------------------
Bd3-1MPK3           ------------------------------------------------------------
Mur1MPK3            ------------------------------------------------------------
Bis-1MPK3           ------------------------------------------------------------
Arn1MPK3            ------------------------------------------------------------
Mon3MPK3            ------------------------------------------------------------
Tek-2MPK3           ------------------------------------------------------------
Bd29-1MPK3          ------------------------------------------------------------
ABR9MPK3            ------------------------------------------------------------
BdMPK3              ------------------------------------------------------------
Bd21RefMPK3         ------------------------------------------------------------
Adi-2MPK3           ------------------------------------------------------------
Adi-12MPK3          ------------------------------------------------------------
BdTR9kMPK3          ------------------------------------------------------------
BdTR12cMPK3         ------------------------------------------------------------
Kah-5MPK3           ------------------------------------------------------------
BdTR11aMPK3         ------------------------------------------------------------
BdTR11gMPK3         ------------------------------------------------------------
BdTR13aMPK3         ------------------------------------------------------------
Koz-1MPK3           ------------------------------------------------------------
BdTR3cMPK3          ------------------------------------------------------------
BdTR1iMPK3          ------------------------------------------------------------
BdTR2bMPK3          ------------------------------------------------------------
BdTR2gMPK3          ------------------------------------------------------------
Bd18-1MPK3          ------------------------------------------------------------
ABR7MPK3            ------------------------------------------------------------
ABR2MPK3            ------------------------------------------------------------
Mig3MPK3            ------------------------------------------------------------
Uni2MPK3            ------------------------------------------------------------
ABR4MPK3            ------------------------------------------------------------
S8iiCMPK3           ------------------------------------------------------------
Jer1MPK3            ------------------------------------------------------------
Per1MPK3            ------------------------------------------------------------
ABR6MPK3            ------------------------------------------------------------
Luc1MPK3            ------------------------------------------------------------
ABR3MPK3            ------------------------------------------------------------
ABR5MPK3            ------------------------------------------------------------
RON2MPK3            ------------------------------------------------------------
Foz1MPK3            ------------------------------------------------------------
Sig2MPK3            ------------------------------------------------------------
BdTR8iMPK3          ------------------------------------------------------------
Kah-1MPK3           ------------------------------------------------------------
Bd21-3MPK3          ------------------------------------------------------------
Bd1-1MPK3           ------------------------------------------------------------
BdTR5iMPK3          ------------------------------------------------------------
BdTR10cMPK3         ------------------------------------------------------------
Koz-3MPK3           ------------------------------------------------------------
Bd30-1MPK3          ------------------------------------------------------------
BdTR13cMPK3         ------------------------------------------------------------
BdTR7aMPK3          ------------------------------------------------------------
Bd2-3MPK3           ------------------------------------------------------------
Tek-4MPK3           ------------------------------------------------------------
BdTR11iMPK3         ------------------------------------------------------------
Tek-4MPK6           ------------------------------------------------------------
Gaz-8MPK6           ------------------------------------------------------------
Kah-1MPK6           ------------------------------------------------------------
BdTR10cMPK6         ------------------------------------------------------------
Arn1MPK6            ------------------------------------------------------------
BdTR7aMPK6          ------------------------------------------------------------
BdTR8iMPK6          ------------------------------------------------------------
Tek-2MPK6           ------------------------------------------------------------
Bd29-1MPK6          ------------------------------------------------------------
ABR9MPK6            ------------------------------------------------------------
Bd1-1MPK6           ------------------------------------------------------------
BdMPK6              ------------------------------------------------------------
Bd21RefMPK6         ------------------------------------------------------------
Adi-10MPK6          ------------------------------------------------------------
Adi-2MPK6           ------------------------------------------------------------
Kah-5MPK6           ------------------------------------------------------------
BdTR5iMPK6          ------------------------------------------------------------
BdTR11aMPK6         ------------------------------------------------------------
BdTR11iMPK6         ------------------------------------------------------------
BdTR11gMPK6         ------------------------------------------------------------
BdTR13aMPK6         ------------------------------------------------------------
Koz-1MPK6           ------------------------------------------------------------
BdTR1iMPK6          ------------------------------------------------------------
BdTR2bMPK6          ------------------------------------------------------------
Bd18-1MPK6          ------------------------------------------------------------
ABR2MPK6            ------------------------------------------------------------
Uni2MPK6            ------------------------------------------------------------
S8iiCMPK6           ------------------------------------------------------------
Jer1MPK6            ------------------------------------------------------------
Per1MPK6            ------------------------------------------------------------
ABR6MPK6            ------------------------------------------------------------
Luc1MPK6            ------------------------------------------------------------
RON2MPK6            ------------------------------------------------------------
Sig2MPK6            ------------------------------------------------------------
Foz1MPK6            ------------------------------------------------------------
ABR5MPK6            ------------------------------------------------------------
ABR3MPK6            ------------------------------------------------------------
ABR4MPK6            ------------------------------------------------------------
Mig3MPK6            ------------------------------------------------------------
Bd30-1MPK6          ------------------------------------------------------------
BdTR3cMPK6          ------------------------------------------------------------
Koz-3MPK6           ------------------------------------------------------------
Bis-1MPK6           ------------------------------------------------------------
BdTR13cMPK6         ------------------------------------------------------------
BdTR12cMPK6         ------------------------------------------------------------
BdTR9kMPK6          ------------------------------------------------------------
Adi-12MPK6          ------------------------------------------------------------
Bd2-3MPK6           ------------------------------------------------------------
Bd21-3MPK6          ------------------------------------------------------------
Mon3MPK6            ------------------------------------------------------------
Bd3-1MPK6           ------------------------------------------------------------
BdTR2gMPK6          ------------------------------------------------------------
ABR7MPK6            ------------------------------------------------------------
                                                                                

BdTR2gMPK20-3       ------------------------------------------------------------
Jer1MPK20-3         ------------------------------------------------------------
S8iiCMPK20-3        ------------------------------------------------------------
ABR4MPK20-3         ------------------------------------------------------------
BdTR1iMPK20-3       ------------------------------------------------------------
BdTR11aMPK20-3      ------------------------------------------------------------
BdTR10cMPK20-3      ------------------------------------------------------------
BdTR5iMPK20-3       ------------------------------------------------------------
Kah-1MPK20-3        ------------------------------------------------------------
BdTR12cMPK20-3      ------------------------------------------------------------
Adi-10MPK20-3       ------------------------------------------------------------
Bd3-1MPK20-3        ------------------------------------------------------------
Tek-2MPK20-3        ------------------------------------------------------------
Arn1MPK20-3         ------------------------------------------------------------
Mon3MPK20-3         ------------------------------------------------------------
BdTR7aMPK20-3       ------------------------------------------------------------
BdTR8iMPK20-3       ------------------------------------------------------------
Tek-4MPK20-3        ------------------------------------------------------------
Bd29-1MPK20-3       ------------------------------------------------------------
ABR9MPK20-3         ------------------------------------------------------------
Bd1-1MPK20-3        ------------------------------------------------------------
BdMPK20-3           ------------------------------------------------------------
Bd21RefMPK20-3      ------------------------------------------------------------
Bd21-3MPK20-3       ------------------------------------------------------------
Bd2-3MPK20-3        ------------------------------------------------------------
Adi-2MPK20-3        ------------------------------------------------------------
Adi-12MPK20-3       ------------------------------------------------------------
BdTR9kMPK20-3       ------------------------------------------------------------
Kah-5MPK20-3        ------------------------------------------------------------
BdTR11iMPK20-3      ------------------------------------------------------------
BdTR11gMPK20-3      ------------------------------------------------------------
BdTR13cMPK20-3      ------------------------------------------------------------
BdTR13aMPK20-3      ------------------------------------------------------------
Bis-1MPK20-3        ------------------------------------------------------------
Koz-3MPK20-3        ------------------------------------------------------------
Koz-1MPK20-3        ------------------------------------------------------------
BdTR3cMPK20-3       ------------------------------------------------------------
Gaz-8MPK20-3        ------------------------------------------------------------
BdTR2bMPK20-3       ------------------------------------------------------------
Bd18-1MPK20-3       ------------------------------------------------------------
Bd30-1MPK20-3       ------------------------------------------------------------
ABR7MPK20-3         ------------------------------------------------------------
ABR2MPK20-3         ------------------------------------------------------------
Mig3MPK20-3         ------------------------------------------------------------
Uni2MPK20-3         ------------------------------------------------------------
Per1MPK20-3         ------------------------------------------------------------
ABR6MPK20-3         ------------------------------------------------------------
Luc1MPK20-3         ------------------------------------------------------------
Mur1MPK20-3         ------------------------------------------------------------
ABR3MPK20-3         ------------------------------------------------------------
ABR5MPK20-3         ------------------------------------------------------------
RON2MPK20-3         ------------------------------------------------------------
Foz1MPK20-3         ------------------------------------------------------------
Sig2MPK20-3         ------------------------------------------------------------
Tek-4MPK16          ------------------------------------------------------------
Tek-4MPK20-1        ------------------------------------------------------------
Kah-1MPK20-1        ------------------------------------------------------------
Bd1-1MPK20-5        ------------------------------------------------------------
Bd3-1MPK20-5        ------------------------------------------------------------
BdMPK20-5           ------------------------------------------------------------
ABR9MPK20-5         ------------------------------------------------------------
Bd21RefMPK20-5      ------------------------------------------------------------
Bd21-3MPK20-5       ------------------------------------------------------------
Adi-10MPK20-5       ------------------------------------------------------------
Adi-2MPK20-5        ------------------------------------------------------------
BdTR9kMPK20-5       ------------------------------------------------------------
Kah-5MPK20-5        ------------------------------------------------------------
BdTR5iMPK20-5       ------------------------------------------------------------
BdTR10cMPK20-5      ------------------------------------------------------------
BdTR11aMPK20-5      ------------------------------------------------------------
BdTR11iMPK20-5      ------------------------------------------------------------
BdTR11gMPK20-5      ------------------------------------------------------------
BdTR13cMPK20-5      ------------------------------------------------------------
BdTR13aMPK20-5      ------------------------------------------------------------
Bis-1MPK20-5        ------------------------------------------------------------
ABR7MPK20-5         ------------------------------------------------------------
Gaz-8MPK20-5        ------------------------------------------------------------
BdTR7aMPK20-5       ------------------------------------------------------------
BdTR8iMPK20-5       ------------------------------------------------------------
Tek-2MPK20-5        ------------------------------------------------------------
Tek-4MPK20-5        ------------------------------------------------------------
Bd29-1MPK20-5       ------------------------------------------------------------
Bd2-3MPK20-5        ------------------------------------------------------------
Adi-12MPK20-5       ------------------------------------------------------------
BdTR12cMPK20-5      ------------------------------------------------------------
Kah-1MPK20-5        ------------------------------------------------------------
Koz-3MPK20-5        ------------------------------------------------------------
Koz-1MPK20-5        ------------------------------------------------------------
BdTR3cMPK20-5       ------------------------------------------------------------
BdTR1iMPK20-5       ------------------------------------------------------------
BdTR2bMPK20-5       ------------------------------------------------------------
BdTR2gMPK20-5       ------------------------------------------------------------
Bd18-1MPK20-5       ------------------------------------------------------------
Arn1MPK20-5         ------------------------------------------------------------
Mon3MPK20-5         ------------------------------------------------------------
Bd30-1MPK20-5       ------------------------------------------------------------
ABR2MPK20-5         ------------------------------------------------------------
Mig3MPK20-5         ------------------------------------------------------------
Uni2MPK20-5         ------------------------------------------------------------
ABR4MPK20-5         ------------------------------------------------------------
S8iiCMPK20-5        ------------------------------------------------------------
Jer1MPK20-5         ------------------------------------------------------------
Per1MPK20-5         ------------------------------------------------------------
ABR6MPK20-5         ------------------------------------------------------------
Luc1MPK20-5         ------------------------------------------------------------
Mur1MPK20-5         ------------------------------------------------------------
ABR3MPK20-5         ------------------------------------------------------------
ABR5MPK20-5         ------------------------------------------------------------
RON2MPK20-5         ------------------------------------------------------------
Foz1MPK20-5         ------------------------------------------------------------
Sig2MPK20-5         ------------------------------------------------------------
Adi-10MPK20-2       ------------------------------------------------------------
BdTR13cMPK20-2      ------------------------------------------------------------
Gaz-8MPK20-2        ------------------------------------------------------------
Bd21-3MPK20-2       ------------------------------------------------------------
Adi-2MPK20-2        ------------------------------------------------------------
Adi-12MPK20-2       ------------------------------------------------------------
Kah-5MPK20-2        ------------------------------------------------------------
BdTR11iMPK20-2      ------------------------------------------------------------
BdTR11gMPK20-2      ------------------------------------------------------------
Koz-1MPK20-2        ------------------------------------------------------------
RON2MPK20-2         ------------------------------------------------------------
Uni2MPK20-2         ------------------------------------------------------------
ABR6MPK20-2         ------------------------------------------------------------
BdMPK20-2           ------------------------------------------------------------
Bd21RefMPK20-2      ------------------------------------------------------------
Bd30-1MPK20-2       ------------------------------------------------------------
ABR2MPK20-2         ------------------------------------------------------------
Mig3MPK20-2         ------------------------------------------------------------
ABR4MPK20-2         ------------------------------------------------------------
S8iiCMPK20-2        ------------------------------------------------------------
Per1MPK20-2         ------------------------------------------------------------
Luc1MPK20-2         ------------------------------------------------------------
Mur1MPK20-2         ------------------------------------------------------------
ABR5MPK20-2         ------------------------------------------------------------
Bis-1MPK20-2        ------------------------------------------------------------
BdTR5iMPK20-2       ------------------------------------------------------------
Bd2-3MPK20-2        ------------------------------------------------------------
Arn1MPK20-2         ------------------------------------------------------------
Mon3MPK20-2         ------------------------------------------------------------
BdTR7aMPK20-2       ------------------------------------------------------------
BdTR8iMPK20-2       ------------------------------------------------------------
Tek-2MPK20-2        ------------------------------------------------------------
Tek-4MPK20-2        ------------------------------------------------------------
Bd29-1MPK20-2       ------------------------------------------------------------
Bd1-1MPK20-2        ------------------------------------------------------------
Bd3-1MPK20-2        ------------------------------------------------------------
BdTR9kMPK20-2       ------------------------------------------------------------
BdTR12cMPK20-2      ------------------------------------------------------------
Kah-1MPK20-2        ------------------------------------------------------------
BdTR10cMPK20-2      ------------------------------------------------------------
BdTR11aMPK20-2      ------------------------------------------------------------
BdTR13aMPK20-2      ------------------------------------------------------------
Koz-3MPK20-2        ------------------------------------------------------------
BdTR3cMPK20-2       ------------------------------------------------------------
BdTR1iMPK20-2       ------------------------------------------------------------
BdTR2bMPK20-2       ------------------------------------------------------------
BdTR2gMPK20-2       ------------------------------------------------------------
Bd18-1MPK20-2       ------------------------------------------------------------
ABR7MPK20-2         ------------------------------------------------------------
Jer1MPK20-2         ------------------------------------------------------------
ABR3MPK20-2         ------------------------------------------------------------
Foz1MPK20-2         ------------------------------------------------------------
Sig2MPK20-2         ------------------------------------------------------------
ABR9MPK20-2         ------------------------------------------------------------
Bd21-3MPK20-1       ------------------------------------------------------------
Bd2-3MPK20-1        ------------------------------------------------------------
Adi-10MPK20-1       ------------------------------------------------------------
BdTR2gMPK20-1       ------------------------------------------------------------
BdTR5iMPK20-1       ------------------------------------------------------------
BdTR13cMPK20-1      ------------------------------------------------------------
Bd30-1MPK20-1       ------------------------------------------------------------
Gaz-8MPK20-1        ------------------------------------------------------------
Bd1-1MPK20-1        ------------------------------------------------------------
Arn1MPK20-1         ------------------------------------------------------------
Mon3MPK20-1         ------------------------------------------------------------
BdTR7aMPK20-1       ------------------------------------------------------------
BdTR8iMPK20-1       ------------------------------------------------------------
Tek-2MPK20-1        ------------------------------------------------------------
Bd29-1MPK20-1       ------------------------------------------------------------
ABR9MPK20-1         ------------------------------------------------------------
BdMPK20-1           ------------------------------------------------------------
Bd21RefMPK20-1      ------------------------------------------------------------
Bd3-1MPK20-1        ------------------------------------------------------------
Adi-2MPK20-1        ------------------------------------------------------------
Adi-12MPK20-1       ------------------------------------------------------------
BdTR9kMPK20-1       ------------------------------------------------------------
BdTR12cMPK20-1      ------------------------------------------------------------
Kah-5MPK20-1        ------------------------------------------------------------
BdTR10cMPK20-1      ------------------------------------------------------------
BdTR11aMPK20-1      ------------------------------------------------------------
BdTR11iMPK20-1      ------------------------------------------------------------
BdTR11gMPK20-1      ------------------------------------------------------------
BdTR13aMPK20-1      ------------------------------------------------------------
Bis-1MPK20-1        ------------------------------------------------------------
Koz-3MPK20-1        ------------------------------------------------------------
Koz-1MPK20-1        ------------------------------------------------------------
BdTR3cMPK20-1       ------------------------------------------------------------
BdTR1iMPK20-1       ------------------------------------------------------------
BdTR2bMPK20-1       ------------------------------------------------------------
Bd18-1MPK20-1       ------------------------------------------------------------
ABR7MPK20-1         ------------------------------------------------------------
ABR2MPK20-1         ------------------------------------------------------------
Mig3MPK20-1         ------------------------------------------------------------
Uni2MPK20-1         ------------------------------------------------------------
ABR4MPK20-1         ------------------------------------------------------------
S8iiCMPK20-1        ------------------------------------------------------------
Jer1MPK20-1         ------------------------------------------------------------
Per1MPK20-1         ------------------------------------------------------------
ABR6MPK20-1         ------------------------------------------------------------
Luc1MPK20-1         ------------------------------------------------------------
Mur1MPK20-1         ------------------------------------------------------------
ABR3MPK20-1         ------------------------------------------------------------
ABR5MPK20-1         ------------------------------------------------------------
RON2MPK20-1         ------------------------------------------------------------
Foz1MPK20-1         ------------------------------------------------------------
Sig2MPK20-1         ------------------------------------------------------------
Kah-1MPK20-4        ------------------------------------------------------------
Bd30-1MPK20-4       ------------------------------------------------------------
Bd3-1MPK20-4        ------------------------------------------------------------
BdTR3cMPK20-4       ------------------------------------------------------------
BdTR5iMPK20-4       ------------------------------------------------------------
Adi-10MPK20-4       ------------------------------------------------------------
BdTR9kMPK20-4       ------------------------------------------------------------
BdTR2gMPK20-4       ------------------------------------------------------------
RON2MPK20-4         ------------------------------------------------------------
ABR5MPK20-4         ------------------------------------------------------------
S8iiCMPK20-4        ------------------------------------------------------------
Uni2MPK20-4         ------------------------------------------------------------
Gaz-8MPK20-4        ------------------------------------------------------------
BdMPK20-4           ------------------------------------------------------------
Bd21RefMPK20-4      ------------------------------------------------------------
Bd21-3MPK20-4       ------------------------------------------------------------
Bd2-3MPK20-4        ------------------------------------------------------------
Adi-2MPK20-4        ------------------------------------------------------------
Adi-12MPK20-4       ------------------------------------------------------------
BdTR12cMPK20-4      ------------------------------------------------------------
Kah-5MPK20-4        ------------------------------------------------------------
BdTR10cMPK20-4      ------------------------------------------------------------
BdTR11aMPK20-4      ------------------------------------------------------------
BdTR11iMPK20-4      ------------------------------------------------------------
BdTR11gMPK20-4      ------------------------------------------------------------
BdTR13cMPK20-4      ------------------------------------------------------------
BdTR13aMPK20-4      ------------------------------------------------------------
Bis-1MPK20-4        ------------------------------------------------------------
Koz-3MPK20-4        ------------------------------------------------------------
Koz-1MPK20-4        ------------------------------------------------------------
BdTR1iMPK20-4       ------------------------------------------------------------
BdTR2bMPK20-4       ------------------------------------------------------------
Bd18-1MPK20-4       ------------------------------------------------------------
ABR7MPK20-4         ------------------------------------------------------------
ABR2MPK20-4         ------------------------------------------------------------
Mig3MPK20-4         ------------------------------------------------------------
ABR4MPK20-4         ------------------------------------------------------------
Jer1MPK20-4         ------------------------------------------------------------
Per1MPK20-4         ------------------------------------------------------------
ABR6MPK20-4         ------------------------------------------------------------
Luc1MPK20-4         ------------------------------------------------------------
Mur1MPK20-4         ------------------------------------------------------------
ABR3MPK20-4         ------------------------------------------------------------
Foz1MPK20-4         ------------------------------------------------------------
Sig2MPK20-4         ------------------------------------------------------------
Bd1-1MPK20-4        ------------------------------------------------------------
BdTR8iMPK20-4       ------------------------------------------------------------
Tek-2MPK20-4        ------------------------------------------------------------
ABR9MPK20-4         ------------------------------------------------------------
Arn1MPK20-4         ------------------------------------------------------------
Mon3MPK20-4         ------------------------------------------------------------
BdTR7aMPK20-4       ------------------------------------------------------------
Bd29-1MPK20-4       ------------------------------------------------------------
Adi-10MPK16         ------------------------------------------------------------
BdTR9kMPK16         ------------------------------------------------------------
BdTR13cMPK16        ------------------------------------------------------------
Mig3MPK16           ------------------------------------------------------------
Gaz-8MPK16          ------------------------------------------------------------
BdTR5iMPK16         ------------------------------------------------------------
Koz-3MPK16          ------------------------------------------------------------
Bd2-3MPK16          ------------------------------------------------------------
BdTR10cMPK16        ------------------------------------------------------------
Bd30-1MPK16         ------------------------------------------------------------
Bd21-3MPK16         ------------------------------------------------------------
BdTR8iMPK16         ------------------------------------------------------------
Tek-2MPK16          ------------------------------------------------------------
ABR5MPK16           ------------------------------------------------------------
BdTR7aMPK16         ------------------------------------------------------------
Bd1-1MPK16          ------------------------------------------------------------
Arn1MPK16           ------------------------------------------------------------
Bd29-1MPK16         ------------------------------------------------------------
ABR9MPK16           ------------------------------------------------------------
BdMPK16             ------------------------------------------------------------
Bd21RefMPK16        ------------------------------------------------------------
Bd3-1MPK16          ------------------------------------------------------------
Adi-2MPK16          ------------------------------------------------------------
Adi-12MPK16         ------------------------------------------------------------
BdTR12cMPK16        ------------------------------------------------------------
Kah-1MPK16          ------------------------------------------------------------
Kah-5MPK16          ------------------------------------------------------------
BdTR11aMPK16        ------------------------------------------------------------
BdTR11iMPK16        ------------------------------------------------------------
BdTR11gMPK16        ------------------------------------------------------------
BdTR13aMPK16        ------------------------------------------------------------
Bis-1MPK16          ------------------------------------------------------------
Koz-1MPK16          ------------------------------------------------------------
BdTR3cMPK16         ------------------------------------------------------------
BdTR1iMPK16         ------------------------------------------------------------
BdTR2bMPK16         ------------------------------------------------------------
BdTR2gMPK16         ------------------------------------------------------------
Bd18-1MPK16         ------------------------------------------------------------
ABR7MPK16           ------------------------------------------------------------
ABR2MPK16           ------------------------------------------------------------
Uni2MPK16           ------------------------------------------------------------
ABR4MPK16           ------------------------------------------------------------
S8iiCMPK16          ------------------------------------------------------------
Jer1MPK16           ------------------------------------------------------------
Per1MPK16           ------------------------------------------------------------
ABR6MPK16           ------------------------------------------------------------
Luc1MPK16           ------------------------------------------------------------
ABR3MPK16           ------------------------------------------------------------
RON2MPK16           ------------------------------------------------------------
Foz1MPK16           ------------------------------------------------------------
Sig2MPK16           ------------------------------------------------------------
Mon3MPK16           ------------------------------------------------------------
Mur1MPK16           ------------------------------------------------------------
Bd21-3MPK17         ------------------------------------------------------------
BdTR3cMPK17         ------------------------------------------------------------
Gaz-8MPK17          ------------------------------------------------------------
Adi-10MPK17         ------------------------------------------------------------
BdTR8iMPK17         ------------------------------------------------------------
BdTR7aMPK17         ------------------------------------------------------------
Bd1-1MPK17          ------------------------------------------------------------
Tek-2MPK17          ------------------------------------------------------------
Tek-4MPK17          ------------------------------------------------------------
Bd29-1MPK17         ------------------------------------------------------------
ABR9MPK17           ------------------------------------------------------------
BdMPK17             ------------------------------------------------------------
Bd21RefMPK17        ------------------------------------------------------------
Adi-2MPK17          ------------------------------------------------------------
BdTR13aMPK17        ------------------------------------------------------------
Mig3MPK17           ------------------------------------------------------------
Bd30-1MPK17         ------------------------------------------------------------
BdTR2bMPK17         ------------------------------------------------------------
BdTR1iMPK17         ------------------------------------------------------------
BdTR5iMPK17         ------------------------------------------------------------
Adi-12MPK17         ------------------------------------------------------------
Bd2-3MPK17          ------------------------------------------------------------
Bd3-1MPK17          ------------------------------------------------------------
BdTR10cMPK17        ------------------------------------------------------------
BdTR13cMPK17        ------------------------------------------------------------
Bis-1MPK17          ------------------------------------------------------------
BdTR9kMPK17         ------------------------------------------------------------
Arn1MPK17           ------------------------------------------------------------
Mon3MPK17           ------------------------------------------------------------
Per1MPK17           ------------------------------------------------------------
ABR6MPK17           ------------------------------------------------------------
Luc1MPK17           ------------------------------------------------------------
RON2MPK17           ------------------------------------------------------------
BdTR12cMPK17        ------------------------------------------------------------
Kah-5MPK17          ------------------------------------------------------------
BdTR11aMPK17        ------------------------------------------------------------
BdTR11iMPK17        ------------------------------------------------------------
BdTR11gMPK17        ------------------------------------------------------------
Koz-3MPK17          ------------------------------------------------------------
Koz-1MPK17          ------------------------------------------------------------
BdTR2gMPK17         ------------------------------------------------------------
Bd18-1MPK17         ------------------------------------------------------------
ABR7MPK17           ------------------------------------------------------------
ABR2MPK17           ------------------------------------------------------------
Uni2MPK17           ------------------------------------------------------------
ABR4MPK17           ------------------------------------------------------------
S8iiCMPK17          ------------------------------------------------------------
Jer1MPK17           ------------------------------------------------------------
Mur1MPK17           ------------------------------------------------------------
ABR3MPK17           ------------------------------------------------------------
ABR5MPK17           ------------------------------------------------------------
Foz1MPK17           ------------------------------------------------------------
Sig2MPK17           ------------------------------------------------------------
Sig2MPK21-1         ------------------------------------------------------------
Foz1MPK21-1         ------------------------------------------------------------
RON2MPK21-1         ------------------------------------------------------------
ABR5MPK21-1         ------------------------------------------------------------
ABR3MPK21-1         ------------------------------------------------------------
Mur1MPK21-1         ------------------------------------------------------------
Luc1MPK21-1         ------------------------------------------------------------
ABR6MPK21-1         ------------------------------------------------------------
Per1MPK21-1         ------------------------------------------------------------
Jer1MPK21-1         ------------------------------------------------------------
S8iiCMPK21-1        ------------------------------------------------------------
ABR4MPK21-1         ------------------------------------------------------------
Uni2MPK21-1         ------------------------------------------------------------
Mig3MPK21-1         ------------------------------------------------------------
ABR2MPK21-1         ------------------------------------------------------------
ABR7MPK21-1         ------------------------------------------------------------
Bd30-1MPK21-1       ------------------------------------------------------------
BdTR2gMPK21-1       ------------------------------------------------------------
BdTR2bMPK21-1       ------------------------------------------------------------
BdTR1iMPK21-1       ------------------------------------------------------------
Gaz-8MPK21-1        ------------------------------------------------------------
Koz-3MPK21-1        ------------------------------------------------------------
BdTR13cMPK21-1      ------------------------------------------------------------
BdTR11gMPK21-1      ------------------------------------------------------------
BdTR10cMPK21-1      ------------------------------------------------------------
Bd3-1MPK21-1        ------------------------------------------------------------
Arn1MPK21-1         ------------------------------------------------------------
Mon3MPK21-1         ------------------------------------------------------------
BdMPK21-1           ------------------------------------------------------------
Bd21RefMPK21-1      ------------------------------------------------------------
Bd2-3MPK21          ------------------------------------------------------------
BdTR12cMPK21-1      ------------------------------------------------------------
BdTR11aMPK21-1      ------------------------------------------------------------
BdTR11iMPK21-1      ------------------------------------------------------------
BdTR13aMPK21-1      ------------------------------------------------------------
Bis-1MPK21-1        ------------------------------------------------------------
Bd21-3MPK21-1       ------------------------------------------------------------
BdTR7aMPK21-1       ------------------------------------------------------------
Kah-1MPK21-1        ------------------------------------------------------------
BdTR9kMPK21-1       ------------------------------------------------------------
Bd1-1MPK21-1        ------------------------------------------------------------
BdTR8iMPK21-1       ------------------------------------------------------------
Tek-2MPK21-1        ------------------------------------------------------------
Tek-4MPK21-1        ------------------------------------------------------------
Bd29-1MPK21-1       ------------------------------------------------------------
ABR9MPK21-1         ------------------------------------------------------------
Adi-12MPK21-1       ------------------------------------------------------------
Kah-5MPK21-1        ------------------------------------------------------------
Koz-1MPK21-1        ------------------------------------------------------------
BdTR3cMPK21-1       ------------------------------------------------------------
Bd18-1MPK21-1       ------------------------------------------------------------
Adi-2MPK21-1        ------------------------------------------------------------
BdTR5iMPK21-1       ------------------------------------------------------------
Adi-10MPK21-1       ------------------------------------------------------------
ABR9MPK21-2         ------------------------------------------------------------
Arn1MPK21-2         ------------------------------------------------------------
ABR4MPK21-2         ------------------------------------------------------------
S8iiCMPK21-2        ------------------------------------------------------------
ABR6MPK21-2         ------------------------------------------------------------
Bd30-1MPK21-2       ------------------------------------------------------------
Tek-4MPK21-2        ------------------------------------------------------------
BdTR2gMPK21-2       ------------------------------------------------------------
Gaz-8MPK21-2        ------------------------------------------------------------
BdTR5iMPK21-2       ------------------------------------------------------------
Adi-12MPK21-2       ------------------------------------------------------------
Bd21RefMPK21-2      ------------------------------------------------------------
Bd3-1MPK21-2        ------------------------------------------------------------
Adi-10MPK21-2       ------------------------------------------------------------
Adi-2MPK21-2        ------------------------------------------------------------
BdTR12cMPK21-2      ------------------------------------------------------------
Kah-5MPK21-2        ------------------------------------------------------------
BdTR11aMPK21-2      ------------------------------------------------------------
BdTR11iMPK21-2      ------------------------------------------------------------
BdTR13cMPK21-2      ------------------------------------------------------------
BdTR13aMPK21-2      ------------------------------------------------------------
Koz-1MPK21-2        ------------------------------------------------------------
BdTR3cMPK21-2       ------------------------------------------------------------
BdTR1iMPK21-2       ------------------------------------------------------------
BdTR2bMPK21-2       ------------------------------------------------------------
Bd18-1MPK21-2       ------------------------------------------------------------
Foz1MPK21-2         ------------------------------------------------------------
Sig2MPK21-2         ------------------------------------------------------------
BdMPK21-2           ------------------------------------------------------------
Bd21-3MPK21-2       ------------------------------------------------------------
Kah-1MPK21-2        ------------------------------------------------------------
BdTR9kMPK21-2       ------------------------------------------------------------
BdTR11gMPK21-2      ------------------------------------------------------------
Bis-1MPK21-2        ------------------------------------------------------------
Koz-3MPK21-2        ------------------------------------------------------------
Mon3MPK21-2         ------------------------------------------------------------
BdTR7aMPK21-2       ------------------------------------------------------------
BdTR8iMPK21-2       ------------------------------------------------------------
Tek-2MPK21-2        ------------------------------------------------------------
Bd29-1MPK21-2       ------------------------------------------------------------
Bd1-1MPK21-2        ------------------------------------------------------------
BdTR10cMPK21-2      ------------------------------------------------------------
ABR7MPK21-2         ------------------------------------------------------------
ABR2MPK21-2         ------------------------------------------------------------
Mig3MPK21-2         ------------------------------------------------------------
Uni2MPK21-2         ------------------------------------------------------------
Jer1MPK21-2         ------------------------------------------------------------
Per1MPK21-2         ------------------------------------------------------------
Luc1MPK21-2         ------------------------------------------------------------
Mur1MPK21-2         ------------------------------------------------------------
ABR3MPK21-2         ------------------------------------------------------------
ABR5MPK21-2         ------------------------------------------------------------
RON2MPK21-2         ------------------------------------------------------------
Mig3MPK14           ------------------------------------------------------------
Gaz-8MPK14          ------------------------------------------------------------
Koz-3MPK14          ------------------------------------------------------------
Bd3-1MPK14          ------------------------------------------------------------
Bd21-3MPK14         ------------------------------------------------------------
Tek-4MPK14          ------------------------------------------------------------
Arn1MPK14           ------------------------------------------------------------
Mon3MPK14           ------------------------------------------------------------
BdTR7aMPK14         ------------------------------------------------------------
Tek-2MPK14          ------------------------------------------------------------
Bd29-1MPK14         ------------------------------------------------------------
ABR9MPK14           ------------------------------------------------------------
Bd1-1MPK14          ------------------------------------------------------------
BdMPK14             ------------------------------------------------------------
Bd21RefMPK14        ------------------------------------------------------------
Bd2-3MPK14          ------------------------------------------------------------
Adi-10MPK14         ------------------------------------------------------------
Adi-2MPK14          ------------------------------------------------------------
Adi-12MPK14         ------------------------------------------------------------
BdTR9kMPK14         ------------------------------------------------------------
BdTR12cMPK14        ------------------------------------------------------------
Kah-1MPK14          ------------------------------------------------------------
Kah-5MPK14          ------------------------------------------------------------
BdTR5iMPK14         ------------------------------------------------------------
BdTR10cMPK14        ------------------------------------------------------------
BdTR11aMPK14        ------------------------------------------------------------
BdTR11iMPK14        ------------------------------------------------------------
BdTR11gMPK14        ------------------------------------------------------------
BdTR13cMPK14        ------------------------------------------------------------
BdTR13aMPK14        ------------------------------------------------------------
Bis-1MPK14          ------------------------------------------------------------
Koz-1MPK14          ------------------------------------------------------------
BdTR3cMPK14         ------------------------------------------------------------
BdTR1iMPK14         ------------------------------------------------------------
BdTR2bMPK14         ------------------------------------------------------------
BdTR2gMPK14         ------------------------------------------------------------
Bd18-1MPK14         ------------------------------------------------------------
Bd30-1MPK14         ------------------------------------------------------------
ABR7MPK14           ------------------------------------------------------------
ABR2MPK14           ------------------------------------------------------------
Uni2MPK14           ------------------------------------------------------------
ABR4MPK14           ------------------------------------------------------------
S8iiCMPK14          ------------------------------------------------------------
Jer1MPK14           ------------------------------------------------------------
Per1MPK14           ------------------------------------------------------------
ABR6MPK14           ------------------------------------------------------------
Luc1MPK14           ------------------------------------------------------------
Mur1MPK14           ------------------------------------------------------------
ABR3MPK14           ------------------------------------------------------------
ABR5MPK14           ------------------------------------------------------------
RON2MPK14           ------------------------------------------------------------
Foz1MPK14           ------------------------------------------------------------
Sig2MPK14           ------------------------------------------------------------
BdTR8iMPK14         ------------------------------------------------------------
ABR5MPK7            ------------------------------------------------------------
ABR6MPK7            ------------------------------------------------------------
BdTR3cMPK7-1        ------------------------------------------------------------
Tek-4MPK7           ------------------------------------------------------------
BdTR10cMPK7         ------------------------------------------------------------
Bis-1MPK7           ------------------------------------------------------------
Bd18-1MPK7-1        ------------------------------------------------------------
BdTR5iMPK7          ------------------------------------------------------------
Adi-10MPK7          ------------------------------------------------------------
BdTR7aMPK7          ------------------------------------------------------------
Bd30-1MPK7          ------------------------------------------------------------
BdTR8iMPK7          ------------------------------------------------------------
Tek-2MPK7           ------------------------------------------------------------
Bd29-1MPK7          ------------------------------------------------------------
BdMPK7-1            ------------------------------------------------------------
Bd21RefMPK7-1       ------------------------------------------------------------
Mon3MPK7            ------------------------------------------------------------
Adi-12MPK7          ------------------------------------------------------------
BdTR12cMPK7         ------------------------------------------------------------
BdTR11iMPK7         ------------------------------------------------------------
BdTR11gMPK7         ------------------------------------------------------------
BdTR2bMPK7          ------------------------------------------------------------
Adi-2MPK7           ------------------------------------------------------------
BdTR9kMPK7          ------------------------------------------------------------
ABR9MPK7            ------------------------------------------------------------
Arn1MPK7            ------------------------------------------------------------
BdTR13cMPK7         ------------------------------------------------------------
BdTR2gMPK7          ------------------------------------------------------------
Mig3MPK7            ------------------------------------------------------------
Uni2MPK7            ------------------------------------------------------------
RON2MPK7            ------------------------------------------------------------
Luc1MPK7            ------------------------------------------------------------
BdTR13aMPK7         ------------------------------------------------------------
BdTR1iMPK7          ------------------------------------------------------------
ABR4MPK7            ------------------------------------------------------------
Kah-5MPK7           ------------------------------------------------------------
Koz-1MPK7           ------------------------------------------------------------
Kah-1MPK7           ------------------------------------------------------------
Gaz-8MPK7           ------------------------------------------------------------
S8iiCMPK7           MRGILRNILLQVRPHQLPNRGEMHHLIHDLREYLQDKRYFVIIDDLWAASVWDVVSRAFP
Foz1MPK7            MRGILRNILLQVRPHQLPNRGEMHHLIHDLREYLQDKRYFVIIDDLWAASVWDVVSRAFP
Mur1MPK7            MRGILRNILLQVRPHQLPNRGEMHHLIHDLREYLQDKRYFVIIDDLWAASVWDVVSRAFP
Bd2-3MPK7           MRGILRNILLQVRPHQLPNRGEMHHLIHDLREYLQDKRYFVIIDDLWAASVWDVVSRAFP
BdTR3cMPK7-2        MRGILRNILLQVRPHQLPNRGEMHHLIHDLREYLQDKRYFVIIDDLWAASVWDVVSRAFP
BdMPK7-2            ----------------------MHHLIHDLREYLQDKRYFVIIDDLWAASVWDVVSRAFP
Bd21RefMPK7-2       MRGILRNILLQVRPHQLPNRGEMHHLIHDLREYLQDKRYFVIIDDLWAASVWDVVSRAFP
Bd18-1MPK7-2        MRGILRNILLQVRPHQLPNRGEMHHLIHDLREYLQDKRYFVIIDDLWAASVWDVVSRAFP
Gaz-8MPK11          ------------------------------------------------------------
Bd21-3MPK11         ------------------------------------------------------------
BdTR9kMPK11         ------------------------------------------------------------
Bd3-1MPK11          ------------------------------------------------------------
Adi-10MPK11         ------------------------------------------------------------
Koz-3MPK11          ------------------------------------------------------------
BdTR2gMPK11         ------------------------------------------------------------
Tek-4MPK11          ------------------------------------------------------------
BdTR7aMPK11         ------------------------------------------------------------
BdTR8iMPK11         ------------------------------------------------------------
Tek-2MPK11          ------------------------------------------------------------
ABR9MPK11           ------------------------------------------------------------
Bd1-1MPK11          ------------------------------------------------------------
Adi-2MPK11          ------------------------------------------------------------
BdTR10cMPK11        ------------------------------------------------------------
BdTR11aMPK11        ------------------------------------------------------------
BdTR11iMPK11        ------------------------------------------------------------
BdTR11gMPK11        ------------------------------------------------------------
Bd30-1MPK11         ------------------------------------------------------------
BdTR5iMPK11         ------------------------------------------------------------
Kah-1MPK11          ------------------------------------------------------------
Adi-12MPK11         ------------------------------------------------------------
Arn1MPK11           ------------------------------------------------------------
Mon3MPK11           ------------------------------------------------------------
Bd29-1MPK11         ------------------------------------------------------------
BdMPK11             ------------------------------------------------------------
Bd21RefMPK11        ------------------------------------------------------------
Bd2-3MPK11          ------------------------------------------------------------
BdTR12cMPK11        ------------------------------------------------------------
Kah-5MPK11          ------------------------------------------------------------
BdTR13cMPK11        ------------------------------------------------------------
BdTR13aMPK11        ------------------------------------------------------------
Bis-1MPK11          ------------------------------------------------------------
Koz-1MPK11          ------------------------------------------------------------
BdTR3cMPK11         ------------------------------------------------------------
BdTR1iMPK11         ------------------------------------------------------------
BdTR2bMPK11         ------------------------------------------------------------
Bd18-1MPK11         ------------------------------------------------------------
ABR7MPK11           ------------------------------------------------------------
ABR2MPK11           ------------------------------------------------------------
Mig3MPK11           ------------------------------------------------------------
Uni2MPK11           ------------------------------------------------------------
ABR4MPK11           ------------------------------------------------------------
S8iiCMPK11          ------------------------------------------------------------
Jer1MPK11           ------------------------------------------------------------
Per1MPK11           ------------------------------------------------------------
ABR6MPK11           ------------------------------------------------------------
Luc1MPK11           ------------------------------------------------------------
Mur1MPK11           ------------------------------------------------------------
ABR3MPK11           ------------------------------------------------------------
ABR5MPK11           ------------------------------------------------------------
RON2MPK11           ------------------------------------------------------------
Foz1MPK11           ------------------------------------------------------------
Sig2MPK11           ------------------------------------------------------------
BdMPK4              ------------------------------------------------------------
Bd21RefMPK4         ------------------------------------------------------------
BdTR10cMPK4         ------------------------------------------------------------
BdTR7aMPK4          ------------------------------------------------------------
ABR9MPK4            ------------------------------------------------------------
BdTR8iMPK4          ------------------------------------------------------------
Tek-2MPK4           ------------------------------------------------------------
Tek-4MPK4           ------------------------------------------------------------
Bd29-1MPK4          ------------------------------------------------------------
Bd30-1MPK4          ------------------------------------------------------------
BdTR2gMPK4          ------------------------------------------------------------
Bis-1MPK4           ------------------------------------------------------------
BdTR13cMPK4         ------------------------------------------------------------
BdTR5iMPK4          ------------------------------------------------------------
Kah-1MPK4           ------------------------------------------------------------
BdTR12cMPK4         ------------------------------------------------------------
Bd3-1MPK4           ------------------------------------------------------------
Bd1-1MPK4           ------------------------------------------------------------
Arn1MPK4            ------------------------------------------------------------
Mon3MPK4            ------------------------------------------------------------
Bd21-3MPK4          ------------------------------------------------------------
Bd2-3MPK4           ------------------------------------------------------------
Adi-10MPK4          ------------------------------------------------------------
Adi-2MPK4           ------------------------------------------------------------
Adi-12MPK4          ------------------------------------------------------------
BdTR9kMPK4          ------------------------------------------------------------
Kah-5MPK4           ------------------------------------------------------------
BdTR11aMPK4         ------------------------------------------------------------
BdTR11iMPK4         ------------------------------------------------------------
BdTR11gMPK4         ------------------------------------------------------------
BdTR13aMPK4         ------------------------------------------------------------
Koz-3MPK4           ------------------------------------------------------------
Koz-1MPK4           ------------------------------------------------------------
BdTR3cMPK4          ------------------------------------------------------------
Gaz-8MPK4           ------------------------------------------------------------
BdTR1iMPK4          ------------------------------------------------------------
BdTR2bMPK4          ------------------------------------------------------------
Bd18-1MPK4          ------------------------------------------------------------
ABR7MPK4            ------------------------------------------------------------
ABR2MPK4            ------------------------------------------------------------
Mig3MPK4            ------------------------------------------------------------
Uni2MPK4            ------------------------------------------------------------
ABR4MPK4            ------------------------------------------------------------
S8iiCMPK4           ------------------------------------------------------------
Jer1MPK4            ------------------------------------------------------------
Per1MPK4            ------------------------------------------------------------
ABR6MPK4            ------------------------------------------------------------
Luc1MPK4            ------------------------------------------------------------
Mur1MPK4            ------------------------------------------------------------
ABR3MPK4            ------------------------------------------------------------
ABR5MPK4            ------------------------------------------------------------
RON2MPK4            ------------------------------------------------------------
Foz1MPK4            ------------------------------------------------------------
Sig2MPK4            ------------------------------------------------------------
Gaz-8MPK3           ------------------------------------------------------------
Adi-10MPK3          ------------------------------------------------------------
Bd3-1MPK3           ------------------------------------------------------------
Mur1MPK3            ------------------------------------------------------------
Bis-1MPK3           ------------------------------------------------------------
Arn1MPK3            ------------------------------------------------------------
Mon3MPK3            ------------------------------------------------------------
Tek-2MPK3           ------------------------------------------------------------
Bd29-1MPK3          ------------------------------------------------------------
ABR9MPK3            ------------------------------------------------------------
BdMPK3              ------------------------------------------------------------
Bd21RefMPK3         ------------------------------------------------------------
Adi-2MPK3           ------------------------------------------------------------
Adi-12MPK3          ------------------------------------------------------------
BdTR9kMPK3          ------------------------------------------------------------
BdTR12cMPK3         ------------------------------------------------------------
Kah-5MPK3           ------------------------------------------------------------
BdTR11aMPK3         ------------------------------------------------------------
BdTR11gMPK3         ------------------------------------------------------------
BdTR13aMPK3         ------------------------------------------------------------
Koz-1MPK3           ------------------------------------------------------------
BdTR3cMPK3          ------------------------------------------------------------
BdTR1iMPK3          ------------------------------------------------------------
BdTR2bMPK3          ------------------------------------------------------------
BdTR2gMPK3          ------------------------------------------------------------
Bd18-1MPK3          ------------------------------------------------------------
ABR7MPK3            ------------------------------------------------------------
ABR2MPK3            ------------------------------------------------------------
Mig3MPK3            ------------------------------------------------------------
Uni2MPK3            ------------------------------------------------------------
ABR4MPK3            ------------------------------------------------------------
S8iiCMPK3           ------------------------------------------------------------
Jer1MPK3            ------------------------------------------------------------
Per1MPK3            ------------------------------------------------------------
ABR6MPK3            ------------------------------------------------------------
Luc1MPK3            ------------------------------------------------------------
ABR3MPK3            ------------------------------------------------------------
ABR5MPK3            ------------------------------------------------------------
RON2MPK3            ------------------------------------------------------------
Foz1MPK3            ------------------------------------------------------------
Sig2MPK3            ------------------------------------------------------------
BdTR8iMPK3          ------------------------------------------------------------
Kah-1MPK3           ------------------------------------------------------------
Bd21-3MPK3          ------------------------------------------------------------
Bd1-1MPK3           ------------------------------------------------------------
BdTR5iMPK3          ------------------------------------------------------------
BdTR10cMPK3         ------------------------------------------------------------
Koz-3MPK3           ------------------------------------------------------------
Bd30-1MPK3          ------------------------------------------------------------
BdTR13cMPK3         ------------------------------------------------------------
BdTR7aMPK3          ------------------------------------------------------------
Bd2-3MPK3           ------------------------------------------------------------
Tek-4MPK3           ------------------------------------------------------------
BdTR11iMPK3         ------------------------------------------------------------
Tek-4MPK6           ------------------------------------------------------------
Gaz-8MPK6           ------------------------------------------------------------
Kah-1MPK6           ------------------------------------------------------------
BdTR10cMPK6         ------------------------------------------------------------
Arn1MPK6            ------------------------------------------------------------
BdTR7aMPK6          ------------------------------------------------------------
BdTR8iMPK6          ------------------------------------------------------------
Tek-2MPK6           ------------------------------------------------------------
Bd29-1MPK6          ------------------------------------------------------------
ABR9MPK6            ------------------------------------------------------------
Bd1-1MPK6           ------------------------------------------------------------
BdMPK6              ------------------------------------------------------------
Bd21RefMPK6         ------------------------------------------------------------
Adi-10MPK6          ------------------------------------------------------------
Adi-2MPK6           ------------------------------------------------------------
Kah-5MPK6           ------------------------------------------------------------
BdTR5iMPK6          ------------------------------------------------------------
BdTR11aMPK6         ------------------------------------------------------------
BdTR11iMPK6         ------------------------------------------------------------
BdTR11gMPK6         ------------------------------------------------------------
BdTR13aMPK6         ------------------------------------------------------------
Koz-1MPK6           ------------------------------------------------------------
BdTR1iMPK6          ------------------------------------------------------------
BdTR2bMPK6          ------------------------------------------------------------
Bd18-1MPK6          ------------------------------------------------------------
ABR2MPK6            ------------------------------------------------------------
Uni2MPK6            ------------------------------------------------------------
S8iiCMPK6           ------------------------------------------------------------
Jer1MPK6            ------------------------------------------------------------
Per1MPK6            ------------------------------------------------------------
ABR6MPK6            ------------------------------------------------------------
Luc1MPK6            ------------------------------------------------------------
RON2MPK6            ------------------------------------------------------------
Sig2MPK6            ------------------------------------------------------------
Foz1MPK6            ------------------------------------------------------------
ABR5MPK6            ------------------------------------------------------------
ABR3MPK6            ------------------------------------------------------------
ABR4MPK6            ------------------------------------------------------------
Mig3MPK6            ------------------------------------------------------------
Bd30-1MPK6          ------------------------------------------------------------
BdTR3cMPK6          ------------------------------------------------------------
Koz-3MPK6           ------------------------------------------------------------
Bis-1MPK6           ------------------------------------------------------------
BdTR13cMPK6         ------------------------------------------------------------
BdTR12cMPK6         ------------------------------------------------------------
BdTR9kMPK6          ------------------------------------------------------------
Adi-12MPK6          ------------------------------------------------------------
Bd2-3MPK6           ------------------------------------------------------------
Bd21-3MPK6          ------------------------------------------------------------
Mon3MPK6            ------------------------------------------------------------
Bd3-1MPK6           ------------------------------------------------------------
BdTR2gMPK6          ------------------------------------------------------------
ABR7MPK6            ------------------------------------------------------------
                                                                                

BdTR2gMPK20-3       ------------------------------------------------------------
Jer1MPK20-3         ------------------------------------------------------------
S8iiCMPK20-3        ------------------------------------------------------------
ABR4MPK20-3         ------------------------------------------------------------
BdTR1iMPK20-3       ------------------------------------------------------------
BdTR11aMPK20-3      ------------------------------------------------------------
BdTR10cMPK20-3      ------------------------------------------------------------
BdTR5iMPK20-3       ------------------------------------------------------------
Kah-1MPK20-3        ------------------------------------------------------------
BdTR12cMPK20-3      ------------------------------------------------------------
Adi-10MPK20-3       ------------------------------------------------------------
Bd3-1MPK20-3        ------------------------------------------------------------
Tek-2MPK20-3        ------------------------------------------------------------
Arn1MPK20-3         ------------------------------------------------------------
Mon3MPK20-3         ------------------------------------------------------------
BdTR7aMPK20-3       ------------------------------------------------------------
BdTR8iMPK20-3       ------------------------------------------------------------
Tek-4MPK20-3        ------------------------------------------------------------
Bd29-1MPK20-3       ------------------------------------------------------------
ABR9MPK20-3         ------------------------------------------------------------
Bd1-1MPK20-3        ------------------------------------------------------------
BdMPK20-3           ------------------------------------------------------------
Bd21RefMPK20-3      ------------------------------------------------------------
Bd21-3MPK20-3       ------------------------------------------------------------
Bd2-3MPK20-3        ------------------------------------------------------------
Adi-2MPK20-3        ------------------------------------------------------------
Adi-12MPK20-3       ------------------------------------------------------------
BdTR9kMPK20-3       ------------------------------------------------------------
Kah-5MPK20-3        ------------------------------------------------------------
BdTR11iMPK20-3      ------------------------------------------------------------
BdTR11gMPK20-3      ------------------------------------------------------------
BdTR13cMPK20-3      ------------------------------------------------------------
BdTR13aMPK20-3      ------------------------------------------------------------
Bis-1MPK20-3        ------------------------------------------------------------
Koz-3MPK20-3        ------------------------------------------------------------
Koz-1MPK20-3        ------------------------------------------------------------
BdTR3cMPK20-3       ------------------------------------------------------------
Gaz-8MPK20-3        ------------------------------------------------------------
BdTR2bMPK20-3       ------------------------------------------------------------
Bd18-1MPK20-3       ------------------------------------------------------------
Bd30-1MPK20-3       ------------------------------------------------------------
ABR7MPK20-3         ------------------------------------------------------------
ABR2MPK20-3         ------------------------------------------------------------
Mig3MPK20-3         ------------------------------------------------------------
Uni2MPK20-3         ------------------------------------------------------------
Per1MPK20-3         ------------------------------------------------------------
ABR6MPK20-3         ------------------------------------------------------------
Luc1MPK20-3         ------------------------------------------------------------
Mur1MPK20-3         ------------------------------------------------------------
ABR3MPK20-3         ------------------------------------------------------------
ABR5MPK20-3         ------------------------------------------------------------
RON2MPK20-3         ------------------------------------------------------------
Foz1MPK20-3         ------------------------------------------------------------
Sig2MPK20-3         ------------------------------------------------------------
Tek-4MPK16          ------------------------------------------------------------
Tek-4MPK20-1        ------------------------------------------------------------
Kah-1MPK20-1        ------------------------------------------------------------
Bd1-1MPK20-5        ------------------------------------------------------------
Bd3-1MPK20-5        ------------------------------------------------------------
BdMPK20-5           ------------------------------------------------------------
ABR9MPK20-5         ------------------------------------------------------------
Bd21RefMPK20-5      ------------------------------------------------------------
Bd21-3MPK20-5       ------------------------------------------------------------
Adi-10MPK20-5       ------------------------------------------------------------
Adi-2MPK20-5        ------------------------------------------------------------
BdTR9kMPK20-5       ------------------------------------------------------------
Kah-5MPK20-5        ------------------------------------------------------------
BdTR5iMPK20-5       ------------------------------------------------------------
BdTR10cMPK20-5      ------------------------------------------------------------
BdTR11aMPK20-5      ------------------------------------------------------------
BdTR11iMPK20-5      ------------------------------------------------------------
BdTR11gMPK20-5      ------------------------------------------------------------
BdTR13cMPK20-5      ------------------------------------------------------------
BdTR13aMPK20-5      ------------------------------------------------------------
Bis-1MPK20-5        ------------------------------------------------------------
ABR7MPK20-5         ------------------------------------------------------------
Gaz-8MPK20-5        ------------------------------------------------------------
BdTR7aMPK20-5       ------------------------------------------------------------
BdTR8iMPK20-5       ------------------------------------------------------------
Tek-2MPK20-5        ------------------------------------------------------------
Tek-4MPK20-5        ------------------------------------------------------------
Bd29-1MPK20-5       ------------------------------------------------------------
Bd2-3MPK20-5        ------------------------------------------------------------
Adi-12MPK20-5       ------------------------------------------------------------
BdTR12cMPK20-5      ------------------------------------------------------------
Kah-1MPK20-5        ------------------------------------------------------------
Koz-3MPK20-5        ------------------------------------------------------------
Koz-1MPK20-5        ------------------------------------------------------------
BdTR3cMPK20-5       ------------------------------------------------------------
BdTR1iMPK20-5       ------------------------------------------------------------
BdTR2bMPK20-5       ------------------------------------------------------------
BdTR2gMPK20-5       ------------------------------------------------------------
Bd18-1MPK20-5       ------------------------------------------------------------
Arn1MPK20-5         ------------------------------------------------------------
Mon3MPK20-5         ------------------------------------------------------------
Bd30-1MPK20-5       ------------------------------------------------------------
ABR2MPK20-5         ------------------------------------------------------------
Mig3MPK20-5         ------------------------------------------------------------
Uni2MPK20-5         ------------------------------------------------------------
ABR4MPK20-5         ------------------------------------------------------------
S8iiCMPK20-5        ------------------------------------------------------------
Jer1MPK20-5         ------------------------------------------------------------
Per1MPK20-5         ------------------------------------------------------------
ABR6MPK20-5         ------------------------------------------------------------
Luc1MPK20-5         ------------------------------------------------------------
Mur1MPK20-5         ------------------------------------------------------------
ABR3MPK20-5         ------------------------------------------------------------
ABR5MPK20-5         ------------------------------------------------------------
RON2MPK20-5         ------------------------------------------------------------
Foz1MPK20-5         ------------------------------------------------------------
Sig2MPK20-5         ------------------------------------------------------------
Adi-10MPK20-2       ------------------------------------------------------------
BdTR13cMPK20-2      ------------------------------------------------------------
Gaz-8MPK20-2        ------------------------------------------------------------
Bd21-3MPK20-2       ------------------------------------------------------------
Adi-2MPK20-2        ------------------------------------------------------------
Adi-12MPK20-2       ------------------------------------------------------------
Kah-5MPK20-2        ------------------------------------------------------------
BdTR11iMPK20-2      ------------------------------------------------------------
BdTR11gMPK20-2      ------------------------------------------------------------
Koz-1MPK20-2        ------------------------------------------------------------
RON2MPK20-2         ------------------------------------------------------------
Uni2MPK20-2         ------------------------------------------------------------
ABR6MPK20-2         ------------------------------------------------------------
BdMPK20-2           ------------------------------------------------------------
Bd21RefMPK20-2      ------------------------------------------------------------
Bd30-1MPK20-2       ------------------------------------------------------------
ABR2MPK20-2         ------------------------------------------------------------
Mig3MPK20-2         ------------------------------------------------------------
ABR4MPK20-2         ------------------------------------------------------------
S8iiCMPK20-2        ------------------------------------------------------------
Per1MPK20-2         ------------------------------------------------------------
Luc1MPK20-2         ------------------------------------------------------------
Mur1MPK20-2         ------------------------------------------------------------
ABR5MPK20-2         ------------------------------------------------------------
Bis-1MPK20-2        ------------------------------------------------------------
BdTR5iMPK20-2       ------------------------------------------------------------
Bd2-3MPK20-2        ------------------------------------------------------------
Arn1MPK20-2         ------------------------------------------------------------
Mon3MPK20-2         ------------------------------------------------------------
BdTR7aMPK20-2       ------------------------------------------------------------
BdTR8iMPK20-2       ------------------------------------------------------------
Tek-2MPK20-2        ------------------------------------------------------------
Tek-4MPK20-2        ------------------------------------------------------------
Bd29-1MPK20-2       ------------------------------------------------------------
Bd1-1MPK20-2        ------------------------------------------------------------
Bd3-1MPK20-2        ------------------------------------------------------------
BdTR9kMPK20-2       ------------------------------------------------------------
BdTR12cMPK20-2      ------------------------------------------------------------
Kah-1MPK20-2        ------------------------------------------------------------
BdTR10cMPK20-2      ------------------------------------------------------------
BdTR11aMPK20-2      ------------------------------------------------------------
BdTR13aMPK20-2      ------------------------------------------------------------
Koz-3MPK20-2        ------------------------------------------------------------
BdTR3cMPK20-2       ------------------------------------------------------------
BdTR1iMPK20-2       ------------------------------------------------------------
BdTR2bMPK20-2       ------------------------------------------------------------
BdTR2gMPK20-2       ------------------------------------------------------------
Bd18-1MPK20-2       ------------------------------------------------------------
ABR7MPK20-2         ------------------------------------------------------------
Jer1MPK20-2         ------------------------------------------------------------
ABR3MPK20-2         ------------------------------------------------------------
Foz1MPK20-2         ------------------------------------------------------------
Sig2MPK20-2         ------------------------------------------------------------
ABR9MPK20-2         ------------------------------------------------------------
Bd21-3MPK20-1       ------------------------------------------------------------
Bd2-3MPK20-1        ------------------------------------------------------------
Adi-10MPK20-1       ------------------------------------------------------------
BdTR2gMPK20-1       ------------------------------------------------------------
BdTR5iMPK20-1       ------------------------------------------------------------
BdTR13cMPK20-1      ------------------------------------------------------------
Bd30-1MPK20-1       ------------------------------------------------------------
Gaz-8MPK20-1        ------------------------------------------------------------
Bd1-1MPK20-1        ------------------------------------------------------------
Arn1MPK20-1         ------------------------------------------------------------
Mon3MPK20-1         ------------------------------------------------------------
BdTR7aMPK20-1       ------------------------------------------------------------
BdTR8iMPK20-1       ------------------------------------------------------------
Tek-2MPK20-1        ------------------------------------------------------------
Bd29-1MPK20-1       ------------------------------------------------------------
ABR9MPK20-1         ------------------------------------------------------------
BdMPK20-1           ------------------------------------------------------------
Bd21RefMPK20-1      ------------------------------------------------------------
Bd3-1MPK20-1        ------------------------------------------------------------
Adi-2MPK20-1        ------------------------------------------------------------
Adi-12MPK20-1       ------------------------------------------------------------
BdTR9kMPK20-1       ------------------------------------------------------------
BdTR12cMPK20-1      ------------------------------------------------------------
Kah-5MPK20-1        ------------------------------------------------------------
BdTR10cMPK20-1      ------------------------------------------------------------
BdTR11aMPK20-1      ------------------------------------------------------------
BdTR11iMPK20-1      ------------------------------------------------------------
BdTR11gMPK20-1      ------------------------------------------------------------
BdTR13aMPK20-1      ------------------------------------------------------------
Bis-1MPK20-1        ------------------------------------------------------------
Koz-3MPK20-1        ------------------------------------------------------------
Koz-1MPK20-1        ------------------------------------------------------------
BdTR3cMPK20-1       ------------------------------------------------------------
BdTR1iMPK20-1       ------------------------------------------------------------
BdTR2bMPK20-1       ------------------------------------------------------------
Bd18-1MPK20-1       ------------------------------------------------------------
ABR7MPK20-1         ------------------------------------------------------------
ABR2MPK20-1         ------------------------------------------------------------
Mig3MPK20-1         ------------------------------------------------------------
Uni2MPK20-1         ------------------------------------------------------------
ABR4MPK20-1         ------------------------------------------------------------
S8iiCMPK20-1        ------------------------------------------------------------
Jer1MPK20-1         ------------------------------------------------------------
Per1MPK20-1         ------------------------------------------------------------
ABR6MPK20-1         ------------------------------------------------------------
Luc1MPK20-1         ------------------------------------------------------------
Mur1MPK20-1         ------------------------------------------------------------
ABR3MPK20-1         ------------------------------------------------------------
ABR5MPK20-1         ------------------------------------------------------------
RON2MPK20-1         ------------------------------------------------------------
Foz1MPK20-1         ------------------------------------------------------------
Sig2MPK20-1         ------------------------------------------------------------
Kah-1MPK20-4        ------------------------------------------------------------
Bd30-1MPK20-4       ------------------------------------------------------------
Bd3-1MPK20-4        ------------------------------------------------------------
BdTR3cMPK20-4       ------------------------------------------------------------
BdTR5iMPK20-4       ------------------------------------------------------------
Adi-10MPK20-4       ------------------------------------------------------------
BdTR9kMPK20-4       ------------------------------------------------------------
BdTR2gMPK20-4       ------------------------------------------------------------
RON2MPK20-4         ------------------------------------------------------------
ABR5MPK20-4         ------------------------------------------------------------
S8iiCMPK20-4        ------------------------------------------------------------
Uni2MPK20-4         ------------------------------------------------------------
Gaz-8MPK20-4        ------------------------------------------------------------
BdMPK20-4           ------------------------------------------------------------
Bd21RefMPK20-4      ------------------------------------------------------------
Bd21-3MPK20-4       ------------------------------------------------------------
Bd2-3MPK20-4        ------------------------------------------------------------
Adi-2MPK20-4        ------------------------------------------------------------
Adi-12MPK20-4       ------------------------------------------------------------
BdTR12cMPK20-4      ------------------------------------------------------------
Kah-5MPK20-4        ------------------------------------------------------------
BdTR10cMPK20-4      ------------------------------------------------------------
BdTR11aMPK20-4      ------------------------------------------------------------
BdTR11iMPK20-4      ------------------------------------------------------------
BdTR11gMPK20-4      ------------------------------------------------------------
BdTR13cMPK20-4      ------------------------------------------------------------
BdTR13aMPK20-4      ------------------------------------------------------------
Bis-1MPK20-4        ------------------------------------------------------------
Koz-3MPK20-4        ------------------------------------------------------------
Koz-1MPK20-4        ------------------------------------------------------------
BdTR1iMPK20-4       ------------------------------------------------------------
BdTR2bMPK20-4       ------------------------------------------------------------
Bd18-1MPK20-4       ------------------------------------------------------------
ABR7MPK20-4         ------------------------------------------------------------
ABR2MPK20-4         ------------------------------------------------------------
Mig3MPK20-4         ------------------------------------------------------------
ABR4MPK20-4         ------------------------------------------------------------
Jer1MPK20-4         ------------------------------------------------------------
Per1MPK20-4         ------------------------------------------------------------
ABR6MPK20-4         ------------------------------------------------------------
Luc1MPK20-4         ------------------------------------------------------------
Mur1MPK20-4         ------------------------------------------------------------
ABR3MPK20-4         ------------------------------------------------------------
Foz1MPK20-4         ------------------------------------------------------------
Sig2MPK20-4         ------------------------------------------------------------
Bd1-1MPK20-4        ------------------------------------------------------------
BdTR8iMPK20-4       ------------------------------------------------------------
Tek-2MPK20-4        ------------------------------------------------------------
ABR9MPK20-4         ------------------------------------------------------------
Arn1MPK20-4         ------------------------------------------------------------
Mon3MPK20-4         ------------------------------------------------------------
BdTR7aMPK20-4       ------------------------------------------------------------
Bd29-1MPK20-4       ------------------------------------------------------------
Adi-10MPK16         ------------------------------------------------------------
BdTR9kMPK16         ------------------------------------------------------------
BdTR13cMPK16        ------------------------------------------------------------
Mig3MPK16           ------------------------------------------------------------
Gaz-8MPK16          ------------------------------------------------------------
BdTR5iMPK16         ------------------------------------------------------------
Koz-3MPK16          ------------------------------------------------------------
Bd2-3MPK16          ------------------------------------------------------------
BdTR10cMPK16        ------------------------------------------------------------
Bd30-1MPK16         ------------------------------------------------------------
Bd21-3MPK16         ------------------------------------------------------------
BdTR8iMPK16         ------------------------------------------------------------
Tek-2MPK16          ------------------------------------------------------------
ABR5MPK16           ------------------------------------------------------------
BdTR7aMPK16         ------------------------------------------------------------
Bd1-1MPK16          ------------------------------------------------------------
Arn1MPK16           ------------------------------------------------------------
Bd29-1MPK16         ------------------------------------------------------------
ABR9MPK16           ------------------------------------------------------------
BdMPK16             ------------------------------------------------------------
Bd21RefMPK16        ------------------------------------------------------------
Bd3-1MPK16          ------------------------------------------------------------
Adi-2MPK16          ------------------------------------------------------------
Adi-12MPK16         ------------------------------------------------------------
BdTR12cMPK16        ------------------------------------------------------------
Kah-1MPK16          ------------------------------------------------------------
Kah-5MPK16          ------------------------------------------------------------
BdTR11aMPK16        ------------------------------------------------------------
BdTR11iMPK16        ------------------------------------------------------------
BdTR11gMPK16        ------------------------------------------------------------
BdTR13aMPK16        ------------------------------------------------------------
Bis-1MPK16          ------------------------------------------------------------
Koz-1MPK16          ------------------------------------------------------------
BdTR3cMPK16         ------------------------------------------------------------
BdTR1iMPK16         ------------------------------------------------------------
BdTR2bMPK16         ------------------------------------------------------------
BdTR2gMPK16         ------------------------------------------------------------
Bd18-1MPK16         ------------------------------------------------------------
ABR7MPK16           ------------------------------------------------------------
ABR2MPK16           ------------------------------------------------------------
Uni2MPK16           ------------------------------------------------------------
ABR4MPK16           ------------------------------------------------------------
S8iiCMPK16          ------------------------------------------------------------
Jer1MPK16           ------------------------------------------------------------
Per1MPK16           ------------------------------------------------------------
ABR6MPK16           ------------------------------------------------------------
Luc1MPK16           ------------------------------------------------------------
ABR3MPK16           ------------------------------------------------------------
RON2MPK16           ------------------------------------------------------------
Foz1MPK16           ------------------------------------------------------------
Sig2MPK16           ------------------------------------------------------------
Mon3MPK16           ------------------------------------------------------------
Mur1MPK16           ------------------------------------------------------------
Bd21-3MPK17         ------------------------------------------------------------
BdTR3cMPK17         ------------------------------------------------------------
Gaz-8MPK17          ------------------------------------------------------------
Adi-10MPK17         ------------------------------------------------------------
BdTR8iMPK17         ------------------------------------------------------------
BdTR7aMPK17         ------------------------------------------------------------
Bd1-1MPK17          ------------------------------------------------------------
Tek-2MPK17          ------------------------------------------------------------
Tek-4MPK17          ------------------------------------------------------------
Bd29-1MPK17         ------------------------------------------------------------
ABR9MPK17           ------------------------------------------------------------
BdMPK17             ------------------------------------------------------------
Bd21RefMPK17        ------------------------------------------------------------
Adi-2MPK17          ------------------------------------------------------------
BdTR13aMPK17        ------------------------------------------------------------
Mig3MPK17           ------------------------------------------------------------
Bd30-1MPK17         ------------------------------------------------------------
BdTR2bMPK17         ------------------------------------------------------------
BdTR1iMPK17         ------------------------------------------------------------
BdTR5iMPK17         ------------------------------------------------------------
Adi-12MPK17         ------------------------------------------------------------
Bd2-3MPK17          ------------------------------------------------------------
Bd3-1MPK17          ------------------------------------------------------------
BdTR10cMPK17        ------------------------------------------------------------
BdTR13cMPK17        ------------------------------------------------------------
Bis-1MPK17          ------------------------------------------------------------
BdTR9kMPK17         ------------------------------------------------------------
Arn1MPK17           ------------------------------------------------------------
Mon3MPK17           ------------------------------------------------------------
Per1MPK17           ------------------------------------------------------------
ABR6MPK17           ------------------------------------------------------------
Luc1MPK17           ------------------------------------------------------------
RON2MPK17           ------------------------------------------------------------
BdTR12cMPK17        ------------------------------------------------------------
Kah-5MPK17          ------------------------------------------------------------
BdTR11aMPK17        ------------------------------------------------------------
BdTR11iMPK17        ------------------------------------------------------------
BdTR11gMPK17        ------------------------------------------------------------
Koz-3MPK17          ------------------------------------------------------------
Koz-1MPK17          ------------------------------------------------------------
BdTR2gMPK17         ------------------------------------------------------------
Bd18-1MPK17         ------------------------------------------------------------
ABR7MPK17           ------------------------------------------------------------
ABR2MPK17           ------------------------------------------------------------
Uni2MPK17           ------------------------------------------------------------
ABR4MPK17           ------------------------------------------------------------
S8iiCMPK17          ------------------------------------------------------------
Jer1MPK17           ------------------------------------------------------------
Mur1MPK17           ------------------------------------------------------------
ABR3MPK17           ------------------------------------------------------------
ABR5MPK17           ------------------------------------------------------------
Foz1MPK17           ------------------------------------------------------------
Sig2MPK17           ------------------------------------------------------------
Sig2MPK21-1         ------------------------------------------------------------
Foz1MPK21-1         ------------------------------------------------------------
RON2MPK21-1         ------------------------------------------------------------
ABR5MPK21-1         ------------------------------------------------------------
ABR3MPK21-1         ------------------------------------------------------------
Mur1MPK21-1         ------------------------------------------------------------
Luc1MPK21-1         ------------------------------------------------------------
ABR6MPK21-1         ------------------------------------------------------------
Per1MPK21-1         ------------------------------------------------------------
Jer1MPK21-1         ------------------------------------------------------------
S8iiCMPK21-1        ------------------------------------------------------------
ABR4MPK21-1         ------------------------------------------------------------
Uni2MPK21-1         ------------------------------------------------------------
Mig3MPK21-1         ------------------------------------------------------------
ABR2MPK21-1         ------------------------------------------------------------
ABR7MPK21-1         ------------------------------------------------------------
Bd30-1MPK21-1       ------------------------------------------------------------
BdTR2gMPK21-1       ------------------------------------------------------------
BdTR2bMPK21-1       ------------------------------------------------------------
BdTR1iMPK21-1       ------------------------------------------------------------
Gaz-8MPK21-1        ------------------------------------------------------------
Koz-3MPK21-1        ------------------------------------------------------------
BdTR13cMPK21-1      ------------------------------------------------------------
BdTR11gMPK21-1      ------------------------------------------------------------
BdTR10cMPK21-1      ------------------------------------------------------------
Bd3-1MPK21-1        ------------------------------------------------------------
Arn1MPK21-1         ------------------------------------------------------------
Mon3MPK21-1         ------------------------------------------------------------
BdMPK21-1           ------------------------------------------------------------
Bd21RefMPK21-1      ------------------------------------------------------------
Bd2-3MPK21          ------------------------------------------------------------
BdTR12cMPK21-1      ------------------------------------------------------------
BdTR11aMPK21-1      ------------------------------------------------------------
BdTR11iMPK21-1      ------------------------------------------------------------
BdTR13aMPK21-1      ------------------------------------------------------------
Bis-1MPK21-1        ------------------------------------------------------------
Bd21-3MPK21-1       ------------------------------------------------------------
BdTR7aMPK21-1       ------------------------------------------------------------
Kah-1MPK21-1        ------------------------------------------------------------
BdTR9kMPK21-1       ------------------------------------------------------------
Bd1-1MPK21-1        ------------------------------------------------------------
BdTR8iMPK21-1       ------------------------------------------------------------
Tek-2MPK21-1        ------------------------------------------------------------
Tek-4MPK21-1        ------------------------------------------------------------
Bd29-1MPK21-1       ------------------------------------------------------------
ABR9MPK21-1         ------------------------------------------------------------
Adi-12MPK21-1       ------------------------------------------------------------
Kah-5MPK21-1        ------------------------------------------------------------
Koz-1MPK21-1        ------------------------------------------------------------
BdTR3cMPK21-1       ------------------------------------------------------------
Bd18-1MPK21-1       ------------------------------------------------------------
Adi-2MPK21-1        ------------------------------------------------------------
BdTR5iMPK21-1       ------------------------------------------------------------
Adi-10MPK21-1       ------------------------------------------------------------
ABR9MPK21-2         ------------------------------------------------------------
Arn1MPK21-2         ------------------------------------------------------------
ABR4MPK21-2         ------------------------------------------------------------
S8iiCMPK21-2        ------------------------------------------------------------
ABR6MPK21-2         ------------------------------------------------------------
Bd30-1MPK21-2       ------------------------------------------------------------
Tek-4MPK21-2        ------------------------------------------------------------
BdTR2gMPK21-2       ------------------------------------------------------------
Gaz-8MPK21-2        ------------------------------------------------------------
BdTR5iMPK21-2       ------------------------------------------------------------
Adi-12MPK21-2       ------------------------------------------------------------
Bd21RefMPK21-2      ------------------------------------------------------------
Bd3-1MPK21-2        ------------------------------------------------------------
Adi-10MPK21-2       ------------------------------------------------------------
Adi-2MPK21-2        ------------------------------------------------------------
BdTR12cMPK21-2      ------------------------------------------------------------
Kah-5MPK21-2        ------------------------------------------------------------
BdTR11aMPK21-2      ------------------------------------------------------------
BdTR11iMPK21-2      ------------------------------------------------------------
BdTR13cMPK21-2      ------------------------------------------------------------
BdTR13aMPK21-2      ------------------------------------------------------------
Koz-1MPK21-2        ------------------------------------------------------------
BdTR3cMPK21-2       ------------------------------------------------------------
BdTR1iMPK21-2       ------------------------------------------------------------
BdTR2bMPK21-2       ------------------------------------------------------------
Bd18-1MPK21-2       ------------------------------------------------------------
Foz1MPK21-2         ------------------------------------------------------------
Sig2MPK21-2         ------------------------------------------------------------
BdMPK21-2           ------------------------------------------------------------
Bd21-3MPK21-2       ------------------------------------------------------------
Kah-1MPK21-2        ------------------------------------------------------------
BdTR9kMPK21-2       ------------------------------------------------------------
BdTR11gMPK21-2      ------------------------------------------------------------
Bis-1MPK21-2        ------------------------------------------------------------
Koz-3MPK21-2        ------------------------------------------------------------
Mon3MPK21-2         ------------------------------------------------------------
BdTR7aMPK21-2       ------------------------------------------------------------
BdTR8iMPK21-2       ------------------------------------------------------------
Tek-2MPK21-2        ------------------------------------------------------------
Bd29-1MPK21-2       ------------------------------------------------------------
Bd1-1MPK21-2        ------------------------------------------------------------
BdTR10cMPK21-2      ------------------------------------------------------------
ABR7MPK21-2         ------------------------------------------------------------
ABR2MPK21-2         ------------------------------------------------------------
Mig3MPK21-2         ------------------------------------------------------------
Uni2MPK21-2         ------------------------------------------------------------
Jer1MPK21-2         ------------------------------------------------------------
Per1MPK21-2         ------------------------------------------------------------
Luc1MPK21-2         ------------------------------------------------------------
Mur1MPK21-2         ------------------------------------------------------------
ABR3MPK21-2         ------------------------------------------------------------
ABR5MPK21-2         ------------------------------------------------------------
RON2MPK21-2         ------------------------------------------------------------
Mig3MPK14           ------------------------------------------------------------
Gaz-8MPK14          ------------------------------------------------------------
Koz-3MPK14          ------------------------------------------------------------
Bd3-1MPK14          ------------------------------------------------------------
Bd21-3MPK14         ------------------------------------------------------------
Tek-4MPK14          ------------------------------------------------------------
Arn1MPK14           ------------------------------------------------------------
Mon3MPK14           ------------------------------------------------------------
BdTR7aMPK14         ------------------------------------------------------------
Tek-2MPK14          ------------------------------------------------------------
Bd29-1MPK14         ------------------------------------------------------------
ABR9MPK14           ------------------------------------------------------------
Bd1-1MPK14          ------------------------------------------------------------
BdMPK14             ------------------------------------------------------------
Bd21RefMPK14        ------------------------------------------------------------
Bd2-3MPK14          ------------------------------------------------------------
Adi-10MPK14         ------------------------------------------------------------
Adi-2MPK14          ------------------------------------------------------------
Adi-12MPK14         ------------------------------------------------------------
BdTR9kMPK14         ------------------------------------------------------------
BdTR12cMPK14        ------------------------------------------------------------
Kah-1MPK14          ------------------------------------------------------------
Kah-5MPK14          ------------------------------------------------------------
BdTR5iMPK14         ------------------------------------------------------------
BdTR10cMPK14        ------------------------------------------------------------
BdTR11aMPK14        ------------------------------------------------------------
BdTR11iMPK14        ------------------------------------------------------------
BdTR11gMPK14        ------------------------------------------------------------
BdTR13cMPK14        ------------------------------------------------------------
BdTR13aMPK14        ------------------------------------------------------------
Bis-1MPK14          ------------------------------------------------------------
Koz-1MPK14          ------------------------------------------------------------
BdTR3cMPK14         ------------------------------------------------------------
BdTR1iMPK14         ------------------------------------------------------------
BdTR2bMPK14         ------------------------------------------------------------
BdTR2gMPK14         ------------------------------------------------------------
Bd18-1MPK14         ------------------------------------------------------------
Bd30-1MPK14         ------------------------------------------------------------
ABR7MPK14           ------------------------------------------------------------
ABR2MPK14           ------------------------------------------------------------
Uni2MPK14           ------------------------------------------------------------
ABR4MPK14           ------------------------------------------------------------
S8iiCMPK14          ------------------------------------------------------------
Jer1MPK14           ------------------------------------------------------------
Per1MPK14           ------------------------------------------------------------
ABR6MPK14           ------------------------------------------------------------
Luc1MPK14           ------------------------------------------------------------
Mur1MPK14           ------------------------------------------------------------
ABR3MPK14           ------------------------------------------------------------
ABR5MPK14           ------------------------------------------------------------
RON2MPK14           ------------------------------------------------------------
Foz1MPK14           ------------------------------------------------------------
Sig2MPK14           ------------------------------------------------------------
BdTR8iMPK14         ------------------------------------------------------------
ABR5MPK7            ------------------------------------------------------------
ABR6MPK7            ------------------------------------------------------------
BdTR3cMPK7-1        ------------------------------------------------------------
Tek-4MPK7           ------------------------------------------------------------
BdTR10cMPK7         ------------------------------------------------------------
Bis-1MPK7           ------------------------------------------------------------
Bd18-1MPK7-1        ------------------------------------------------------------
BdTR5iMPK7          ------------------------------------------------------------
Adi-10MPK7          ------------------------------------------------------------
BdTR7aMPK7          ------------------------------------------------------------
Bd30-1MPK7          ------------------------------------------------------------
BdTR8iMPK7          ------------------------------------------------------------
Tek-2MPK7           ------------------------------------------------------------
Bd29-1MPK7          ------------------------------------------------------------
BdMPK7-1            ------------------------------------------------------------
Bd21RefMPK7-1       ------------------------------------------------------------
Mon3MPK7            ------------------------------------------------------------
Adi-12MPK7          ------------------------------------------------------------
BdTR12cMPK7         ------------------------------------------------------------
BdTR11iMPK7         ------------------------------------------------------------
BdTR11gMPK7         ------------------------------------------------------------
BdTR2bMPK7          ------------------------------------------------------------
Adi-2MPK7           ------------------------------------------------------------
BdTR9kMPK7          ------------------------------------------------------------
ABR9MPK7            ------------------------------------------------------------
Arn1MPK7            ------------------------------------------------------------
BdTR13cMPK7         ------------------------------------------------------------
BdTR2gMPK7          ------------------------------------------------------------
Mig3MPK7            ------------------------------------------------------------
Uni2MPK7            ------------------------------------------------------------
RON2MPK7            ------------------------------------------------------------
Luc1MPK7            ------------------------------------------------------------
BdTR13aMPK7         ------------------------------------------------------------
BdTR1iMPK7          ------------------------------------------------------------
ABR4MPK7            ------------------------------------------------------------
Kah-5MPK7           ------------------------------------------------------------
Koz-1MPK7           ------------------------------------------------------------
Kah-1MPK7           ------------------------------------------------------------
Gaz-8MPK7           ------------------------------------------------------------
S8iiCMPK7           EGNCCSRIVTTTEIMEVALACCDYCPKHICKLETLSDDDSEKLLLERIVVSGNQIPQQLD
Foz1MPK7            EGNCCSRIVTTTEIMEVALACCDYCPKHICKLETLSDDDSEKLLLERIVVSGNQIPQQLD
Mur1MPK7            EGNCCSRIVTTTEIMEVALACCDYCPKHICKLETLSDDDSEKLLLERIVVSGNQIPQQLD
Bd2-3MPK7           EGNCCSRIVTTTEIMEVALACCDYCPKHICKLETLSDDDSEKLLLERIVVSGNQIPQQLD
BdTR3cMPK7-2        EGNCCSRIVTTTEIMEVALACCDYCPKHICKLETLSDDDSEKLLLERIVVSGNQIPQQLD
BdMPK7-2            EGNCCSRIVTTTEIMEVALACCDYCPKHICKLETLSDDDSEKLLLERIVVSGNQIPQQLD
Bd21RefMPK7-2       EGNCCSRIVTTTEIMEVALACCDYCPKHICKLETLSDDDSEKLLLERIVVSGNQIPQQLD
Bd18-1MPK7-2        EGNCCSRIVTTTEIMEVALACCDYCPKHICKLETLSDDDSEKLLLERIVVSGNQIPQQLD
Gaz-8MPK11          ------------------------------------------------------------
Bd21-3MPK11         ------------------------------------------------------------
BdTR9kMPK11         ------------------------------------------------------------
Bd3-1MPK11          ------------------------------------------------------------
Adi-10MPK11         ------------------------------------------------------------
Koz-3MPK11          ------------------------------------------------------------
BdTR2gMPK11         ------------------------------------------------------------
Tek-4MPK11          ------------------------------------------------------------
BdTR7aMPK11         ------------------------------------------------------------
BdTR8iMPK11         ------------------------------------------------------------
Tek-2MPK11          ------------------------------------------------------------
ABR9MPK11           ------------------------------------------------------------
Bd1-1MPK11          ------------------------------------------------------------
Adi-2MPK11          ------------------------------------------------------------
BdTR10cMPK11        ------------------------------------------------------------
BdTR11aMPK11        ------------------------------------------------------------
BdTR11iMPK11        ------------------------------------------------------------
BdTR11gMPK11        ------------------------------------------------------------
Bd30-1MPK11         ------------------------------------------------------------
BdTR5iMPK11         ------------------------------------------------------------
Kah-1MPK11          ------------------------------------------------------------
Adi-12MPK11         ------------------------------------------------------------
Arn1MPK11           ------------------------------------------------------------
Mon3MPK11           ------------------------------------------------------------
Bd29-1MPK11         ------------------------------------------------------------
BdMPK11             ------------------------------------------------------------
Bd21RefMPK11        ------------------------------------------------------------
Bd2-3MPK11          ------------------------------------------------------------
BdTR12cMPK11        ------------------------------------------------------------
Kah-5MPK11          ------------------------------------------------------------
BdTR13cMPK11        ------------------------------------------------------------
BdTR13aMPK11        ------------------------------------------------------------
Bis-1MPK11          ------------------------------------------------------------
Koz-1MPK11          ------------------------------------------------------------
BdTR3cMPK11         ------------------------------------------------------------
BdTR1iMPK11         ------------------------------------------------------------
BdTR2bMPK11         ------------------------------------------------------------
Bd18-1MPK11         ------------------------------------------------------------
ABR7MPK11           ------------------------------------------------------------
ABR2MPK11           ------------------------------------------------------------
Mig3MPK11           ------------------------------------------------------------
Uni2MPK11           ------------------------------------------------------------
ABR4MPK11           ------------------------------------------------------------
S8iiCMPK11          ------------------------------------------------------------
Jer1MPK11           ------------------------------------------------------------
Per1MPK11           ------------------------------------------------------------
ABR6MPK11           ------------------------------------------------------------
Luc1MPK11           ------------------------------------------------------------
Mur1MPK11           ------------------------------------------------------------
ABR3MPK11           ------------------------------------------------------------
ABR5MPK11           ------------------------------------------------------------
RON2MPK11           ------------------------------------------------------------
Foz1MPK11           ------------------------------------------------------------
Sig2MPK11           ------------------------------------------------------------
BdMPK4              ------------------------------------------------------------
Bd21RefMPK4         ------------------------------------------------------------
BdTR10cMPK4         ------------------------------------------------------------
BdTR7aMPK4          ------------------------------------------------------------
ABR9MPK4            ------------------------------------------------------------
BdTR8iMPK4          ------------------------------------------------------------
Tek-2MPK4           ------------------------------------------------------------
Tek-4MPK4           ------------------------------------------------------------
Bd29-1MPK4          ------------------------------------------------------------
Bd30-1MPK4          ------------------------------------------------------------
BdTR2gMPK4          ------------------------------------------------------------
Bis-1MPK4           ------------------------------------------------------------
BdTR13cMPK4         ------------------------------------------------------------
BdTR5iMPK4          ------------------------------------------------------------
Kah-1MPK4           ------------------------------------------------------------
BdTR12cMPK4         ------------------------------------------------------------
Bd3-1MPK4           ------------------------------------------------------------
Bd1-1MPK4           ------------------------------------------------------------
Arn1MPK4            ------------------------------------------------------------
Mon3MPK4            ------------------------------------------------------------
Bd21-3MPK4          ------------------------------------------------------------
Bd2-3MPK4           ------------------------------------------------------------
Adi-10MPK4          ------------------------------------------------------------
Adi-2MPK4           ------------------------------------------------------------
Adi-12MPK4          ------------------------------------------------------------
BdTR9kMPK4          ------------------------------------------------------------
Kah-5MPK4           ------------------------------------------------------------
BdTR11aMPK4         ------------------------------------------------------------
BdTR11iMPK4         ------------------------------------------------------------
BdTR11gMPK4         ------------------------------------------------------------
BdTR13aMPK4         ------------------------------------------------------------
Koz-3MPK4           ------------------------------------------------------------
Koz-1MPK4           ------------------------------------------------------------
BdTR3cMPK4          ------------------------------------------------------------
Gaz-8MPK4           ------------------------------------------------------------
BdTR1iMPK4          ------------------------------------------------------------
BdTR2bMPK4          ------------------------------------------------------------
Bd18-1MPK4          ------------------------------------------------------------
ABR7MPK4            ------------------------------------------------------------
ABR2MPK4            ------------------------------------------------------------
Mig3MPK4            ------------------------------------------------------------
Uni2MPK4            ------------------------------------------------------------
ABR4MPK4            ------------------------------------------------------------
S8iiCMPK4           ------------------------------------------------------------
Jer1MPK4            ------------------------------------------------------------
Per1MPK4            ------------------------------------------------------------
ABR6MPK4            ------------------------------------------------------------
Luc1MPK4            ------------------------------------------------------------
Mur1MPK4            ------------------------------------------------------------
ABR3MPK4            ------------------------------------------------------------
ABR5MPK4            ------------------------------------------------------------
RON2MPK4            ------------------------------------------------------------
Foz1MPK4            ------------------------------------------------------------
Sig2MPK4            ------------------------------------------------------------
Gaz-8MPK3           ------------------------------------------------------------
Adi-10MPK3          ------------------------------------------------------------
Bd3-1MPK3           ------------------------------------------------------------
Mur1MPK3            ------------------------------------------------------------
Bis-1MPK3           ------------------------------------------------------------
Arn1MPK3            ------------------------------------------------------------
Mon3MPK3            ------------------------------------------------------------
Tek-2MPK3           ------------------------------------------------------------
Bd29-1MPK3          ------------------------------------------------------------
ABR9MPK3            ------------------------------------------------------------
BdMPK3              ------------------------------------------------------------
Bd21RefMPK3         ------------------------------------------------------------
Adi-2MPK3           ------------------------------------------------------------
Adi-12MPK3          ------------------------------------------------------------
BdTR9kMPK3          ------------------------------------------------------------
BdTR12cMPK3         ------------------------------------------------------------
Kah-5MPK3           ------------------------------------------------------------
BdTR11aMPK3         ------------------------------------------------------------
BdTR11gMPK3         ------------------------------------------------------------
BdTR13aMPK3         ------------------------------------------------------------
Koz-1MPK3           ------------------------------------------------------------
BdTR3cMPK3          ------------------------------------------------------------
BdTR1iMPK3          ------------------------------------------------------------
BdTR2bMPK3          ------------------------------------------------------------
BdTR2gMPK3          ------------------------------------------------------------
Bd18-1MPK3          ------------------------------------------------------------
ABR7MPK3            ------------------------------------------------------------
ABR2MPK3            ------------------------------------------------------------
Mig3MPK3            ------------------------------------------------------------
Uni2MPK3            ------------------------------------------------------------
ABR4MPK3            ------------------------------------------------------------
S8iiCMPK3           ------------------------------------------------------------
Jer1MPK3            ------------------------------------------------------------
Per1MPK3            ------------------------------------------------------------
ABR6MPK3            ------------------------------------------------------------
Luc1MPK3            ------------------------------------------------------------
ABR3MPK3            ------------------------------------------------------------
ABR5MPK3            ------------------------------------------------------------
RON2MPK3            ------------------------------------------------------------
Foz1MPK3            ------------------------------------------------------------
Sig2MPK3            ------------------------------------------------------------
BdTR8iMPK3          ------------------------------------------------------------
Kah-1MPK3           ------------------------------------------------------------
Bd21-3MPK3          ------------------------------------------------------------
Bd1-1MPK3           ------------------------------------------------------------
BdTR5iMPK3          ------------------------------------------------------------
BdTR10cMPK3         ------------------------------------------------------------
Koz-3MPK3           ------------------------------------------------------------
Bd30-1MPK3          ------------------------------------------------------------
BdTR13cMPK3         ------------------------------------------------------------
BdTR7aMPK3          ------------------------------------------------------------
Bd2-3MPK3           ------------------------------------------------------------
Tek-4MPK3           ------------------------------------------------------------
BdTR11iMPK3         ------------------------------------------------------------
Tek-4MPK6           ------------------------------------------------------------
Gaz-8MPK6           ------------------------------------------------------------
Kah-1MPK6           ------------------------------------------------------------
BdTR10cMPK6         ------------------------------------------------------------
Arn1MPK6            ------------------------------------------------------------
BdTR7aMPK6          ------------------------------------------------------------
BdTR8iMPK6          ------------------------------------------------------------
Tek-2MPK6           ------------------------------------------------------------
Bd29-1MPK6          ------------------------------------------------------------
ABR9MPK6            ------------------------------------------------------------
Bd1-1MPK6           ------------------------------------------------------------
BdMPK6              ------------------------------------------------------------
Bd21RefMPK6         ------------------------------------------------------------
Adi-10MPK6          ------------------------------------------------------------
Adi-2MPK6           ------------------------------------------------------------
Kah-5MPK6           ------------------------------------------------------------
BdTR5iMPK6          ------------------------------------------------------------
BdTR11aMPK6         ------------------------------------------------------------
BdTR11iMPK6         ------------------------------------------------------------
BdTR11gMPK6         ------------------------------------------------------------
BdTR13aMPK6         ------------------------------------------------------------
Koz-1MPK6           ------------------------------------------------------------
BdTR1iMPK6          ------------------------------------------------------------
BdTR2bMPK6          ------------------------------------------------------------
Bd18-1MPK6          ------------------------------------------------------------
ABR2MPK6            ------------------------------------------------------------
Uni2MPK6            ------------------------------------------------------------
S8iiCMPK6           ------------------------------------------------------------
Jer1MPK6            ------------------------------------------------------------
Per1MPK6            ------------------------------------------------------------
ABR6MPK6            ------------------------------------------------------------
Luc1MPK6            ------------------------------------------------------------
RON2MPK6            ------------------------------------------------------------
Sig2MPK6            ------------------------------------------------------------
Foz1MPK6            ------------------------------------------------------------
ABR5MPK6            ------------------------------------------------------------
ABR3MPK6            ------------------------------------------------------------
ABR4MPK6            ------------------------------------------------------------
Mig3MPK6            ------------------------------------------------------------
Bd30-1MPK6          ------------------------------------------------------------
BdTR3cMPK6          ------------------------------------------------------------
Koz-3MPK6           ------------------------------------------------------------
Bis-1MPK6           ------------------------------------------------------------
BdTR13cMPK6         ------------------------------------------------------------
BdTR12cMPK6         ------------------------------------------------------------
BdTR9kMPK6          ------------------------------------------------------------
Adi-12MPK6          ------------------------------------------------------------
Bd2-3MPK6           ------------------------------------------------------------
Bd21-3MPK6          ------------------------------------------------------------
Mon3MPK6            ------------------------------------------------------------
Bd3-1MPK6           ------------------------------------------------------------
BdTR2gMPK6          ------------------------------------------------------------
ABR7MPK6            ------------------------------------------------------------
                                                                                

BdTR2gMPK20-3       ------------------------------------------------------------
Jer1MPK20-3         ------------------------------------------------------------
S8iiCMPK20-3        ------------------------------------------------------------
ABR4MPK20-3         ------------------------------------------------------------
BdTR1iMPK20-3       ------------------------------------------------------------
BdTR11aMPK20-3      ------------------------------------------------------------
BdTR10cMPK20-3      ------------------------------------------------------------
BdTR5iMPK20-3       ------------------------------------------------------------
Kah-1MPK20-3        ------------------------------------------------------------
BdTR12cMPK20-3      ------------------------------------------------------------
Adi-10MPK20-3       ------------------------------------------------------------
Bd3-1MPK20-3        ------------------------------------------------------------
Tek-2MPK20-3        ------------------------------------------------------------
Arn1MPK20-3         ------------------------------------------------------------
Mon3MPK20-3         ------------------------------------------------------------
BdTR7aMPK20-3       ------------------------------------------------------------
BdTR8iMPK20-3       ------------------------------------------------------------
Tek-4MPK20-3        ------------------------------------------------------------
Bd29-1MPK20-3       ------------------------------------------------------------
ABR9MPK20-3         ------------------------------------------------------------
Bd1-1MPK20-3        ------------------------------------------------------------
BdMPK20-3           ------------------------------------------------------------
Bd21RefMPK20-3      ------------------------------------------------------------
Bd21-3MPK20-3       ------------------------------------------------------------
Bd2-3MPK20-3        ------------------------------------------------------------
Adi-2MPK20-3        ------------------------------------------------------------
Adi-12MPK20-3       ------------------------------------------------------------
BdTR9kMPK20-3       ------------------------------------------------------------
Kah-5MPK20-3        ------------------------------------------------------------
BdTR11iMPK20-3      ------------------------------------------------------------
BdTR11gMPK20-3      ------------------------------------------------------------
BdTR13cMPK20-3      ------------------------------------------------------------
BdTR13aMPK20-3      ------------------------------------------------------------
Bis-1MPK20-3        ------------------------------------------------------------
Koz-3MPK20-3        ------------------------------------------------------------
Koz-1MPK20-3        ------------------------------------------------------------
BdTR3cMPK20-3       ------------------------------------------------------------
Gaz-8MPK20-3        ------------------------------------------------------------
BdTR2bMPK20-3       ------------------------------------------------------------
Bd18-1MPK20-3       ------------------------------------------------------------
Bd30-1MPK20-3       ------------------------------------------------------------
ABR7MPK20-3         ------------------------------------------------------------
ABR2MPK20-3         ------------------------------------------------------------
Mig3MPK20-3         ------------------------------------------------------------
Uni2MPK20-3         ------------------------------------------------------------
Per1MPK20-3         ------------------------------------------------------------
ABR6MPK20-3         ------------------------------------------------------------
Luc1MPK20-3         ------------------------------------------------------------
Mur1MPK20-3         ------------------------------------------------------------
ABR3MPK20-3         ------------------------------------------------------------
ABR5MPK20-3         ------------------------------------------------------------
RON2MPK20-3         ------------------------------------------------------------
Foz1MPK20-3         ------------------------------------------------------------
Sig2MPK20-3         ------------------------------------------------------------
Tek-4MPK16          ------------------------------------------------------------
Tek-4MPK20-1        ------------------------------------------------------------
Kah-1MPK20-1        ------------------------------------------------------------
Bd1-1MPK20-5        ------------------------------------------------------------
Bd3-1MPK20-5        ------------------------------------------------------------
BdMPK20-5           ------------------------------------------------------------
ABR9MPK20-5         ------------------------------------------------------------
Bd21RefMPK20-5      ------------------------------------------------------------
Bd21-3MPK20-5       ------------------------------------------------------------
Adi-10MPK20-5       ------------------------------------------------------------
Adi-2MPK20-5        ------------------------------------------------------------
BdTR9kMPK20-5       ------------------------------------------------------------
Kah-5MPK20-5        ------------------------------------------------------------
BdTR5iMPK20-5       ------------------------------------------------------------
BdTR10cMPK20-5      ------------------------------------------------------------
BdTR11aMPK20-5      ------------------------------------------------------------
BdTR11iMPK20-5      ------------------------------------------------------------
BdTR11gMPK20-5      ------------------------------------------------------------
BdTR13cMPK20-5      ------------------------------------------------------------
BdTR13aMPK20-5      ------------------------------------------------------------
Bis-1MPK20-5        ------------------------------------------------------------
ABR7MPK20-5         ------------------------------------------------------------
Gaz-8MPK20-5        ------------------------------------------------------------
BdTR7aMPK20-5       ------------------------------------------------------------
BdTR8iMPK20-5       ------------------------------------------------------------
Tek-2MPK20-5        ------------------------------------------------------------
Tek-4MPK20-5        ------------------------------------------------------------
Bd29-1MPK20-5       ------------------------------------------------------------
Bd2-3MPK20-5        ------------------------------------------------------------
Adi-12MPK20-5       ------------------------------------------------------------
BdTR12cMPK20-5      ------------------------------------------------------------
Kah-1MPK20-5        ------------------------------------------------------------
Koz-3MPK20-5        ------------------------------------------------------------
Koz-1MPK20-5        ------------------------------------------------------------
BdTR3cMPK20-5       ------------------------------------------------------------
BdTR1iMPK20-5       ------------------------------------------------------------
BdTR2bMPK20-5       ------------------------------------------------------------
BdTR2gMPK20-5       ------------------------------------------------------------
Bd18-1MPK20-5       ------------------------------------------------------------
Arn1MPK20-5         ------------------------------------------------------------
Mon3MPK20-5         ------------------------------------------------------------
Bd30-1MPK20-5       ------------------------------------------------------------
ABR2MPK20-5         ------------------------------------------------------------
Mig3MPK20-5         ------------------------------------------------------------
Uni2MPK20-5         ------------------------------------------------------------
ABR4MPK20-5         ------------------------------------------------------------
S8iiCMPK20-5        ------------------------------------------------------------
Jer1MPK20-5         ------------------------------------------------------------
Per1MPK20-5         ------------------------------------------------------------
ABR6MPK20-5         ------------------------------------------------------------
Luc1MPK20-5         ------------------------------------------------------------
Mur1MPK20-5         ------------------------------------------------------------
ABR3MPK20-5         ------------------------------------------------------------
ABR5MPK20-5         ------------------------------------------------------------
RON2MPK20-5         ------------------------------------------------------------
Foz1MPK20-5         ------------------------------------------------------------
Sig2MPK20-5         ------------------------------------------------------------
Adi-10MPK20-2       ------------------------------------------------------------
BdTR13cMPK20-2      ------------------------------------------------------------
Gaz-8MPK20-2        ------------------------------------------------------------
Bd21-3MPK20-2       ------------------------------------------------------------
Adi-2MPK20-2        ------------------------------------------------------------
Adi-12MPK20-2       ------------------------------------------------------------
Kah-5MPK20-2        ------------------------------------------------------------
BdTR11iMPK20-2      ------------------------------------------------------------
BdTR11gMPK20-2      ------------------------------------------------------------
Koz-1MPK20-2        ------------------------------------------------------------
RON2MPK20-2         ------------------------------------------------------------
Uni2MPK20-2         ------------------------------------------------------------
ABR6MPK20-2         ------------------------------------------------------------
BdMPK20-2           ------------------------------------------------------------
Bd21RefMPK20-2      ------------------------------------------------------------
Bd30-1MPK20-2       ------------------------------------------------------------
ABR2MPK20-2         ------------------------------------------------------------
Mig3MPK20-2         ------------------------------------------------------------
ABR4MPK20-2         ------------------------------------------------------------
S8iiCMPK20-2        ------------------------------------------------------------
Per1MPK20-2         ------------------------------------------------------------
Luc1MPK20-2         ------------------------------------------------------------
Mur1MPK20-2         ------------------------------------------------------------
ABR5MPK20-2         ------------------------------------------------------------
Bis-1MPK20-2        ------------------------------------------------------------
BdTR5iMPK20-2       ------------------------------------------------------------
[truncated: 1,865,732 more chars]
