# Supplementary material for: Comparative analysis of MAPK and MKK gene families reveals differential evolutionary patterns in Brachypodium distachyon inbred lines
Source: PeerJ. 2021 Apr 6;9:e11238. doi: 10.7717/peerj.11238 (PMC8034371; doi:10.7717/peerj.11238)
Supplement: Supplemental Information 11 [file peerj-09-11238-s011.clustal]

CLUSTAL O(1.2.4) multiple sequence alignment


Bd2-3MKK5           ------------------------------------------------------------
Adi-10MKK5          ------------------------------------------------------------
BdTR13cMKK5         ------------------------------------------------------------
Kah-1MKK5           ------------------------------------------------------------
BdTR9kMKK5          ------------------------------------------------------------
BdTR8iMKK5          ------------------------------------------------------------
BdTR11aMKK5         ------------------------------------------------------------
Arn1MKK5            ------------------------------------------------------------
Mon3MKK5            ------------------------------------------------------------
Bd21-3MKK5          ------------------------------------------------------------
Bis-1MKK5           ------------------------------------------------------------
BdTR3cMKK5          ------------------------------------------------------------
BdTR2gMKK5          ------------------------------------------------------------
BdTR12cMKK5         ------------------------------------------------------------
Adi-12MKK5          ------------------------------------------------------------
Bd1-1MKK5           ------------------------------------------------------------
BdTR10cMKK5         ------------------------------------------------------------
Bd29-1MKK5          ------------------------------------------------------------
Tek-2MKK5           ------------------------------------------------------------
Tek-4MKK5           ------------------------------------------------------------
BdMKK5              ------------------------------------------------------------
Adi-2MKK5           ------------------------------------------------------------
Bd18-1MKK5          ------------------------------------------------------------
BdTR11gMKK5         ------------------------------------------------------------
BdTR11iMKK5         ------------------------------------------------------------
BdTR13aMKK5         ------------------------------------------------------------
BdTR1iMKK5          ------------------------------------------------------------
Kah-5MKK5           ------------------------------------------------------------
Koz-1MKK5           ------------------------------------------------------------
Sig2MKK5            ------------------------------------------------------------
ABR2MKK5            ------------------------------------------------------------
ABR3MKK5            ------------------------------------------------------------
ABR4MKK5            ------------------------------------------------------------
ABR6MKK5            ------------------------------------------------------------
ABR7MKK5            ------------------------------------------------------------
Luc1MKK5            ------------------------------------------------------------
Mig3MKK5            ------------------------------------------------------------
Mur1MKK5            ------------------------------------------------------------
Per1MKK5            ------------------------------------------------------------
RON2MKK5            ------------------------------------------------------------
S8iiCMKK5           ------------------------------------------------------------
Uni2MKK5            ------------------------------------------------------------
Foz1MKK5            ------------------------------------------------------------
Bd30-1MKK5          ------------------------------------------------------------
ABR5MKK5            ------------------------------------------------------------
Koz-3MKK5           ------------------------------------------------------------
BdTR2bMKK5          ------------------------------------------------------------
BdTR7aMKK5          ------------------------------------------------------------
ABR9MKK5            ------------------------------------------------------------
BdTR5iMKK5          ------------------------------------------------------------
BdTR13cMKK4         ------------------------------------------------------------
Bd29-1MKK4          ------------------------------------------------------------
Bd1-1MKK4           ------------------------------------------------------------
Per1MKK4            ------------------------------------------------------------
Sig2MKK4            ------------------------------------------------------------
Kah-1MKK4           ------------------------------------------------------------
BdTR9kMKK4          ------------------------------------------------------------
BdTR2gMKK4          ------------------------------------------------------------
BdTR12cMKK4         ------------------------------------------------------------
Adi-12MKK4          ------------------------------------------------------------
Bd3-1MKK4           ------------------------------------------------------------
Bd30-1MKK4          ------------------------------------------------------------
Koz-3MKK4           ------------------------------------------------------------
BdTR5iMKK4          ------------------------------------------------------------
Bd2-3MKK4           ------------------------------------------------------------
S8iiCMKK4           ------------------------------------------------------------
BdTR7aMKK4          ------------------------------------------------------------
Mur1MKK4            ------------------------------------------------------------
BdTR3cMKK4          ------------------------------------------------------------
Bis-1MKK4           ------------------------------------------------------------
Adi-10MKK4          ------------------------------------------------------------
BdTR10cMKK4         ------------------------------------------------------------
Bd21-3MKK4          ------------------------------------------------------------
BdTR1iMKK4          ------------------------------------------------------------
BdTR2bMKK4          ------------------------------------------------------------
BdTR11gMKK4         ------------------------------------------------------------
BdTR11aMKK4         ------------------------------------------------------------
Tek-4MKK4           ------------------------------------------------------------
ABR9MKK4            ------------------------------------------------------------
Arn1MKK4            ------------------------------------------------------------
BdTR8iMKK4          ------------------------------------------------------------
Mon3MKK4            ------------------------------------------------------------
Tek-2MKK4           ------------------------------------------------------------
BdMKK4              ------------------------------------------------------------
Adi-2MKK4           ------------------------------------------------------------
Bd18-1MKK4          ------------------------------------------------------------
BdTR11iMKK4         ------------------------------------------------------------
BdTR13aMKK4         ------------------------------------------------------------
Kah-5MKK4           ------------------------------------------------------------
Koz-1MKK4           ------------------------------------------------------------
ABR2MKK4            ------------------------------------------------------------
ABR3MKK4            ------------------------------------------------------------
ABR4MKK4            ------------------------------------------------------------
ABR5MKK4            ------------------------------------------------------------
ABR6MKK4            ------------------------------------------------------------
ABR7MKK4            ------------------------------------------------------------
Jer1MKK4            ------------------------------------------------------------
Luc1MKK4            ------------------------------------------------------------
Mig3MKK4            ------------------------------------------------------------
RON2MKK4            ------------------------------------------------------------
Uni2MKK4            ------------------------------------------------------------
Adi-10MKK10-2       ------------------------------------------------------------
Bd1-1MKK10-2        ------------------------------------------------------------
BdTR12cMKK10-2      ------------------------------------------------------------
Bd30-1MKK10-2       ------------------------------------------------------------
Kah-1MKK10-2        ------------------------------------------------------------
BdTR9kMKK10-2       ------------------------------------------------------------
Bd2-3MKK10-2        ------------------------------------------------------------
BdTR5iMKK10-2       ------------------------------------------------------------
BdTR13cMKK10-2      ------------------------------------------------------------
Foz1MKK10-2         ------------------------------------------------------------
ABR7MKK10-2         ------------------------------------------------------------
ABR5MKK10-2         ------------------------------------------------------------
Koz-3MKK10-2        ------------------------------------------------------------
Bis-1MKK10-2        ------------------------------------------------------------
BdTR2gMKK10-2       ------------------------------------------------------------
BdTR2bMKK10-2       ------------------------------------------------------------
BdTR11iMKK10-2      ------------------------------------------------------------
BdTR11gMKK10-2      ------------------------------------------------------------
Bd21-3MKK10-2       ------------------------------------------------------------
BdMKK10-2           ------------------------------------------------------------
BdTR7aMKK10-2       ------------------------------------------------------------
ABR9MKK10-2         ------------------------------------------------------------
Arn1MKK10-2         ------------------------------------------------------------
Bd29-1MKK10-2       ------------------------------------------------------------
BdTR8iMKK10-2       ------------------------------------------------------------
Mon3MKK10-2         ------------------------------------------------------------
Tek-2MKK10-2        ------------------------------------------------------------
Tek-4MKK10-2        ------------------------------------------------------------
Adi-12MKK10-2       ------------------------------------------------------------
Adi-2MKK10-2        ------------------------------------------------------------
Bd18-1MKK10-2       ------------------------------------------------------------
BdTR10cMKK10-2      ------------------------------------------------------------
BdTR11aMKK10-2      ------------------------------------------------------------
BdTR13aMKK10-2      ------------------------------------------------------------
BdTR1iMKK10-2       ------------------------------------------------------------
BdTR3cMKK10-2       ------------------------------------------------------------
Kah-5MKK10-2        ------------------------------------------------------------
Koz-1MKK10-2        ------------------------------------------------------------
Sig2MKK10-2         ------------------------------------------------------------
ABR2MKK10-2         ------------------------------------------------------------
ABR3MKK10-2         ------------------------------------------------------------
ABR4MKK10-2         ------------------------------------------------------------
ABR6MKK10-2         ------------------------------------------------------------
Jer1MKK10-2         ------------------------------------------------------------
Luc1MKK10-2         ------------------------------------------------------------
Mig3MKK10-2         ------------------------------------------------------------
Mur1MKK10-2         ------------------------------------------------------------
Per1MKK10-2         ------------------------------------------------------------
RON2MKK10-2         ------------------------------------------------------------
S8iiCMKK10-2        ------------------------------------------------------------
Uni2MKK10-2         ------------------------------------------------------------
BdTR13cMKK10-5      ------------------------------------------------------------
Bd1-1MKK10-5        ------------------------------------------------------------
Jer1MKK10-4         ------------------------------------------------------------
Mur1MKK10-5         ------------------------------------------------------------
Tek-4MKK10-4        ------------------------------------------------------------
BdTR10cMKK10-4      ------------------------------------------------------------
Kah-1MKK10-4        ------------------------------------------------------------
Sig2MKK10-4         ------------------------------------------------------------
Bd30-1MKK10-4       ------------------------------------------------------------
Bd1-1MKK10-4        ------------------------------------------------------------
Koz-3MKK10-4        ------------------------------------------------------------
BdTR5iMKK10-4       ------------------------------------------------------------
BdTR9kMKK10-4       ------------------------------------------------------------
Bd2-3MKK10-4        ------------------------------------------------------------
BdTR3cMKK10-4       ------------------------------------------------------------
BdTR8iMKK10-4       ------------------------------------------------------------
BdTR7aMKK10-4       ------------------------------------------------------------
BdTR2gMKK10-4       ------------------------------------------------------------
ABR9MKK10-4         ------------------------------------------------------------
BdTR2bMKK10-4       ------------------------------------------------------------
BdTR1iMKK10-4       ------------------------------------------------------------
Mig3MKK10-4         ------------------------------------------------------------
BdTR12cMKK10-4      ------------------------------------------------------------
Bd29-1MKK10-4       ------------------------------------------------------------
Tek-2MKK10-4        ------------------------------------------------------------
BdTR13cMKK10-4      ------------------------------------------------------------
Bd21-3MKK10-4       ------------------------------------------------------------
Adi-12MKK10-4       ------------------------------------------------------------
Bis-1MKK10-4        ------------------------------------------------------------
Arn1MKK10-4         ------------------------------------------------------------
Mon3MKK10-4         ------------------------------------------------------------
BdMKK10-4           ------------------------------------------------------------
BdTR11aMKK10-4      ------------------------------------------------------------
BdTR11gMKK10-4      ------------------------------------------------------------
BdTR11iMKK10-4      ------------------------------------------------------------
BdTR13aMKK10-4      ------------------------------------------------------------
Kah-5MKK10-4        ------------------------------------------------------------
Koz-1MKK10-4        ------------------------------------------------------------
ABR2MKK10-4         ------------------------------------------------------------
ABR3MKK10-4         ------------------------------------------------------------
ABR4MKK10-4         ------------------------------------------------------------
ABR6MKK10-4         ------------------------------------------------------------
ABR7MKK10-4         ------------------------------------------------------------
Foz1MKK10-4         ------------------------------------------------------------
Luc1MKK10-4         ------------------------------------------------------------
Mur1MKK10-4         ------------------------------------------------------------
Per1MKK10-4         ------------------------------------------------------------
RON2MKK10-4         ------------------------------------------------------------
S8iiCMKK10-4        ------------------------------------------------------------
Uni2MKK10-4         ------------------------------------------------------------
Adi-2MKK10-4        ------------------------------------------------------------
Bd18-1MKK10-4       ------------------------------------------------------------
Sig2MKK10-5         MTQAGKGGFL-------AGTGA-------PDLGVSLTTGGSFHGRPSARTTMRSRC----
Adi-10MKK10-5       ------------------------------------------------------------
Koz-3MKK10-5        ------------------------------------------------------------
Kah-1MKK10-5        ------------------------------------------------------------
BdTR3cMKK10-5       ------------------------------------------------------------
Jer1MKK10-5         ------------------------------------------------------------
BdTR10cMKK10-5      ------------------------------------------------------------
BdTR2bMKK10-5       ------------------------------------------------------------
BdTR12cMKK10-5      ------------------------------------------------------------
BdTR2gMKK10-5       ------------------------------------------------------------
Adi-12MKK10-5       ------------------------------------------------------------
BdTR5iMKK10-5       ------------------------------------------------------------
BdTR11gMKK10-5      ------------------------------------------------------------
BdTR11aMKK10-5      ------------------------------------------------------------
Bd18-1MKK10-5       ------------------------------------------------------------
BdTR7aMKK10-5       ------------------------------------------------------------
Mig3MKK10-5         ------------------------------------------------------------
ABR2MKK10-5         ------------------------------------------------------------
ABR3MKK10-5         ------------------------------------------------------------
ABR4MKK10-5         ------------------------------------------------------------
ABR5MKK10-5         ------------------------------------------------------------
ABR6MKK10-5         ------------------------------------------------------------
ABR7MKK10-5         ------------------------------------------------------------
Foz1MKK10-5         ------------------------------------------------------------
Luc1MKK10-5         ------------------------------------------------------------
Per1MKK10-5         ------------------------------------------------------------
RON2MKK10-5         ------------------------------------------------------------
S8iiCMKK10-5        ------------------------------------------------------------
Uni2MKK10-5         ------------------------------------------------------------
Bis-1MKK10-5        ------------------------------------------------------------
BdTR1iMKK10-5       ------------------------------------------------------------
ABR9MKK10-5         ------------------------------------------------------------
Arn1MKK10-5         ------------------------------------------------------------
Bd29-1MKK10-5       ------------------------------------------------------------
BdTR8iMKK10-5       ------------------------------------------------------------
Mon3MKK10-5         ------------------------------------------------------------
Tek-2MKK10-5        ------------------------------------------------------------
BdMKK10-5           ------------------------------------------------------------
Bd21-3MKK10-5       ------------------------------------------------------------
BdTR11iMKK10-5      ------------------------------------------------------------
BdTR13aMKK10-5      ------------------------------------------------------------
Kah-5MKK10-5        ------------------------------------------------------------
Koz-1MKK10-5        ------------------------------------------------------------
Adi-2MKK10-5        ------------------------------------------------------------
Bd30-1MKK10-5       ------------------------------------------------------------
Bd2-3MKK10-5        ------------------------------------------------------------
BdTR9kMKK10-5       ------------------------------------------------------------
BdTR10cMKK10-3      ------------------------------------------------------------
Bd3-1MKK10-3        ------------------------------------------------------------
Bd30-1MKK10-3       ------------------------------------------------------------
Tek-4MKK10-3        ------------------------------------------------------------
Arn1MKK10-3         ------------------------------------------------------------
Mon3MKK10-3         ------------------------------------------------------------
ABR9MKK10-3         ------------------------------------------------------------
Bd29-1MKK10-3       ------------------------------------------------------------
BdTR8iMKK10-3       ------------------------------------------------------------
Tek-2MKK10-3        ------------------------------------------------------------
Bd1-1MKK10-3        ------------------------------------------------------------
BdTR7aMKK10-3       ------------------------------------------------------------
BdTR13cMKK10-3      ------------------------------------------------------------
Bd2-3MKK10-3        ------------------------------------------------------------
BdTR5iMKK10-3       ------------------------------------------------------------
Koz-3MKK10-3        ------------------------------------------------------------
BdTR9kMKK10-3       ------------------------------------------------------------
Kah-1MKK10-3        ------------------------------------------------------------
BdTR3cMKK10-3       ------------------------------------------------------------
BdTR2gMKK10-3       ------------------------------------------------------------
Bis-1MKK10-3        ------------------------------------------------------------
BdTR1iMKK10-3       ------------------------------------------------------------
Mig3MKK10-3         ------------------------------------------------------------
Mur1MKK10-3         ------------------------------------------------------------
BdTR12cMKK10-3      ------------------------------------------------------------
Bd21-3MKK10-3       ------------------------------------------------------------
Adi-12MKK10-3       ------------------------------------------------------------
BdMKK10-3           ------------------------------------------------------------
Bd18-1MKK10-3       ------------------------------------------------------------
BdTR11aMKK10-3      ------------------------------------------------------------
BdTR11gMKK10-3      ------------------------------------------------------------
BdTR11iMKK10-3      ------------------------------------------------------------
BdTR13aMKK10-3      ------------------------------------------------------------
BdTR2bMKK10-3       ------------------------------------------------------------
Kah-5MKK10-3        ------------------------------------------------------------
Koz-1MKK10-3        ------------------------------------------------------------
Sig2MKK10-3         ------------------------------------------------------------
ABR2MKK10-3         ------------------------------------------------------------
ABR3MKK10-3         ------------------------------------------------------------
ABR4MKK10-3         ------------------------------------------------------------
ABR5MKK10-3         ------------------------------------------------------------
ABR6MKK10-3         ------------------------------------------------------------
ABR7MKK10-3         ------------------------------------------------------------
Foz1MKK10-3         ------------------------------------------------------------
Jer1MKK10-3         ------------------------------------------------------------
Luc1MKK10-3         ------------------------------------------------------------
Per1MKK10-3         ------------------------------------------------------------
RON2MKK10-3         ------------------------------------------------------------
S8iiCMKK10-3        ------------------------------------------------------------
Uni2MKK10-3         ------------------------------------------------------------
Adi-2MKK10-3        ------------------------------------------------------------
Adi-10MKK10-1       ------------------------------------------------------------
BdTR10cMKK10-1      ------------------------------------------------------------
Kah-1MKK10-1        ------------------------------------------------------------
Koz-3MKK10-1        ------------------------------------------------------------
Bd30-1MKK10-1       ------------------------------------------------------------
BdTR9kMKK10-1       ------------------------------------------------------------
BdTR12cMKK10-1      ------------------------------------------------------------
Bis-1MKK10-1        ------------------------------------------------------------
Bd1-1MKK10-1        ------------------------------------------------------------
BdTR2gMKK10-1       ------------------------------------------------------------
BdTR13cMKK10-1      ------------------------------------------------------------
Bd21-3MKK10-1       ------------------------------------------------------------
Bd2-3MKK10-1        ------------------------------------------------------------
Tek-4MKK10-1        ------------------------------------------------------------
BdTR7aMKK10-1       ------------------------------------------------------------
Bd29-1MKK10-1       ------------------------------------------------------------
ABR9MKK10-1         ------------------------------------------------------------
Adi-2MKK10-1        ------------------------------------------------------------
BdTR11aMKK10-1      ------------------------------------------------------------
BdTR11gMKK10-1      ------------------------------------------------------------
BdTR3cMKK10-1       ------------------------------------------------------------
BdTR5iMKK10-1       ------------------------------------------------------------
BdTR2bMKK10-1       ------------------------------------------------------------
Adi-12MKK10-1       ------------------------------------------------------------
BdTR8iMKK10-1       ------------------------------------------------------------
Arn1MKK10-1         ------------------------------------------------------------
Mig3MKK10-1         ------------------------------------------------------------
Mon3MKK10-1         ------------------------------------------------------------
Tek-2MKK10-1        ------------------------------------------------------------
BdMKK10-1           ------------------------------------------------------------
Bd18-1MKK10-1       ------------------------------------------------------------
BdTR11iMKK10-1      ------------------------------------------------------------
BdTR13aMKK10-1      ------------------------------------------------------------
BdTR1iMKK10-1       ------------------------------------------------------------
Kah-5MKK10-1        ------------------------------------------------------------
Koz-1MKK10-1        ------------------------------------------------------------
Sig2MKK10-1         ------------------------------------------------------------
ABR2MKK10-1         ------------------------------------------------------------
ABR3MKK10-1         ------------------------------------------------------------
ABR4MKK10-1         ------------------------------------------------------------
ABR5MKK10-1         ------------------------------------------------------------
ABR6MKK10-1         ------------------------------------------------------------
ABR7MKK10-1         ------------------------------------------------------------
Foz1MKK10-1         ------------------------------------------------------------
Jer1MKK10-1         ------------------------------------------------------------
Luc1MKK10-1         ------------------------------------------------------------
Mur1MKK10-1         ------------------------------------------------------------
Per1MKK10-1         ------------------------------------------------------------
RON2MKK10-1         ------------------------------------------------------------
S8iiCMKK10-1        ------------------------------------------------------------
Uni2MKK10-1         ------------------------------------------------------------
Bd29-1MKK3-3        ---MGWDGMGQRKRRHRAGIPIPTYPGLAASLEFCFVTAGACHTAPGPGSKIAASLFAAL
Kah-1MKK3-3         -MDGGWDGMGQRKRRHRAGIPIPTYPGLAASLEFCFVTAGACHTAPGPGSKIAASLFAAL
Tek-4MKK3-3         ------------------------------------------------------------
Gaz-8MKK3-3         -MDGGWDGMGQRKRRHRAGIPIPTYPGLAASLEFCFVTAGAGHTAPGPGSKIAASLFAAL
BdMKK3-3            -MDGGWDGMGQRKRRHRAGIPIPTYPGLAASLEFCFVTAGACHTAPGPGSKIAASLFAAL
Bd30-1MKK3-3        -MDGGWDGMGQRKRRHRAGIPIPTYPGLAASLEFCFVTAGACHTAPGPGSKIAASLFAAL
BdTR10cMKK3-3       -MDGGWDGMGQRKRRHRAGIPIPTYPGLAASLEFCFVTAGACHTAPGPGSKIAASLFAAL
Adi-10MKK3-3        -MDGGWDGMGQRKRRHRAGIPIPPYPGLAASLEFCFVTAGACHTAPGPGSKIAASLFAAL
S8iiCMKK3-3         ---MGWDGMGQRKRRHRAGIPIPTYPGLAASLEFCFVTAGACHTAPGPGSKIAASLFAAL
Bd1-1MKK3-3         ---MGWDGMGQRKRRHRAGIPIPTYPGLAASLEFCFVTAGACHTAPGPGSKIAASLFAAL
BdTR7aMKK3-3        ---MGWDGMGQRKRRHRAGIPIPTYPGLAASLEFCFVTAGACHTAPGPGSKIAASLFAAL
BdTR8iMKK3-3        ---MGWDGMGQRKRRHRAGIPIPTYPGLAASLEFCFVTAGACHTAPGPGSKIAASLFAAL
Foz1MKK3-3          ---MGWDGMGQRKRRHRAGIPIPTYPGLAASLEFCFVTAGACHTAPGPGSKIAASLFAAL
Bis-1MKK3-3         -MDGGWDGMGQRKRRHRAGIPIPTYPGLAASLEFCFVTAGACHTAPGPGSKIAASLFAAL
BdTR5iMKK3-3        -MDGGWDGMGQRKRRDRAGIPIPTYPGLAASLEFCFVTAGACHTAPGPGSKIAASLFAAL
Adi-12MKK3-3        -MDGGWDGMGQRKRRHRAGIPIPTYPGLAASLEFCFVTAGACHTAPGPGSKIAASLFAAL
Adi-2MKK3-3         -MDGGWDGMGQRKRRHRAGIPIPTYPGLAASLEFCFVTAGACHTAPGPGSKIAASLFAAL
Bd2-3MKK3-3         -MDGGWDGMGQRKRRHRAGIPIPTYPGLAASLEFCFVTAGACHTAPGPGSKIAASLFAAL
BdTR12cMKK3-3       -MDGGWDGMGQRKRRHRAGIPIPTYPGLAASLEFCFVTAGACHTAPGPGSKIAASLFAAL
BdTR13cMKK3-3       -MDGGWDGMGQRKRRHRAGIPIPTYPGLAASLEFCFVTAGACHTAPGPGSKIAASLFAAL
BdTR2bMKK3-3        -MDGGWDGMGQRKRRHRAGIPIPTYPGLAASLEFCFVTAGACHTAPGPGSKIAASLFAAL
BdTR2gMKK3-3        -MDGGWDGMGQRKRRHRAGIPIPTYPGLAASLEFCFVTAGACHTAPGPGSKIAASLFAAL
BdTR3cMKK3-3        -MDGGWDGMGQRKRRHRAGIPIPTYPGLAASLEFCFVTAGACHTAPGPGSKIAASLFAAL
BdTR9kMKK3-3        -MDGGWDGMGQRKRRHRAGIPIPTYPGLAASLEFCFVTAGACHTAPGPGSKIAASLFAAL
Koz-3MKK3-3         -MDGGWDGMGQRKRRHRAGIPIPTYPGLAASLEFCFVTAGACHTAPGPGSKIAASLFAAL
Mur1MKK3-3          ---MGWDGMGQRKRRHRAGIPIPTYPGLAASLEFCFLTAGACHTAPGPGSKIAASLFAAL
Jer1MKK3-3          ---MGWDGMGQRKRRHRAGIPIPTYPGLAASLEFCFLTAGACHTAPGPGSKIAASLFAAL
ABR6MKK3-3          ---MGWDGMGQRKRRHRAGIPIPTYPGLAASLEFCFLTAGACHTAPGPGSKIAASLFAAL
ABR4MKK3-3          -MDGGWDGMGQRKRRHRAGIPIPTYPGLAASLEFCFVTAGACHTAPGPGSKIAASLFAAL
Koz-1MKK3-3         -MDGGWDGMGQRKRRHRAGIPIPTYPGLAASLEFCFVTAGACHTAPGPGSKIAASLFAAL
Kah-5MKK3-3         -MDGGWDGMGQRKRRHRAGIPIPTYPGLAASLEFCFVTAGACHTAPGPGSKIAASLFAAL
BdTR1iMKK3-3        -MDGGWDGMGQRKRRHRAGIPIPTYPGLAASLEFCFVTAGACHTAPGPGSKIAASLFAAL
BdTR13aMKK3-3       -MDGGWDGMGQRKRRHRAGIPIPTYPGLAASLEFCFVTAGACHTAPGPGSKIAASLFAAL
BdTR11iMKK3-3       -MDGGWDGMGQRKRRHRAGIPIPTYPGLAASLEFCFVTAGACHTAPGPGSKIAASLFAAL
BdTR11gMKK3-3       -MDGGWDGMGQRKRRHRAGIPIPTYPGLAASLEFCFVTAGACHTAPGPGSKIAASLFAAL
BdTR11aMKK3-3       -MDGGWDGMGQRKRRHRAGIPIPTYPGLAASLEFCFVTAGACHTAPGPGSKIAASLFAAL
Bd3-1MKK3-3         -MDGGWDGMGQRKRRHRAGIPIPTYPGLAASLEFCFVTAGACHTAPGPGSKIAASLFAAL
Bd21-3MKK3-3        -MDGGWDGMGQRKRRHRAGIPIPTYPGLAASLEFCFVTAGACHTAPGPGSKIAASLFAAL
Bd18-1MKK3-3        -MDGGWDGMGQRKRRHRAGIPIPTYPGLAASLEFCFVTAGACHTAPGPGSKIAASLFAAL
ABR9MKK3-3          ------------------------------------------------------------
Arn1MKK3-3          ---MGWDGMGQRKRRHRAGIPIPTYPGLAASLEFCFVTAGACHTAPGPGSKIAASLFAAL
Mon3MKK3-3          ---MGWDGMGQRKRRHRAGIPIPTYPGLAASLEFCFVTAGACHTAPGPGSKIAASLFAAL
Tek-2MKK3-3         ---MGWDGMGQRKRRHRAGIPIPTYPGLAASLEFCFVTAGACHTAPGPGSKIAASLFAAL
Sig2MKK3-3          ---MGWDGMGQRKRRHRAGIPIPTYPGLAASLEFCFVTAGACHTAPGPGSKIAASLFAAL
ABR2MKK3-3          ---MGWDGMGQRKRRHRAGIPIPTYPGLAASLEFCFVTAGACHTAPGPGSKIAASLFAAL
ABR3MKK3-3          ---MGWDGMGQRKRRHRAGIPIPTYPGLAASLEFCFVTAGACHTAPGPGSKIAASLFAAL
ABR5MKK3-3          ---MGWDGMGQRKRRHRAGIPIPTYPGLAASLEFCFVTAGACHTAPGPGSKIAASLFAAL
ABR7MKK3-3          ---MGWDGMGQRKRRHRAGIPIPTYPGLAASLEFCFVTAGACHTAPGPGSKIAASLFAAL
Luc1MKK3-3          ---MGWDGMGQRKRRHRAGIPIPTYPGLAASLEFCFVTAGACHTAPGPGSKIAASLFAAL
Mig3MKK3-3          ---MGWDGMGQRKRRHRAGIPIPTYPGLAASLEFCFVTAGACHTAPGPGSKIAASLFAAL
Per1MKK3-3          ---MGWDGMGQRKRRHRAGIPIPTYPGLAASLEFCFVTAGACHTAPGPGSKIAASLFAAL
RON2MKK3-3          ---MGWDGMGQRKRRHRAGIPIPTYPGLAASLEFCFVTAGACHTAPGPGSKIAASLFAAL
Uni2MKK3-3          ---MGWDGMGQRKRRHRAGIPIPTYPGLAASLEFCFVTAGACHTAPGPGSKIAASLFAAL
Tek-4MKK3-2         ------------------------------------------------------------
Kah-1MKK3-2         ------------------------------------------------------------
BdTR12cMKK3-2       ------------------------------------------------------------
Bd21-3MKK3-2        ------------------------------------------------------------
Arn1MKK3-2          ------------------------------------------------------------
Mon3MKK3-2          ------------------------------------------------------------
Jer1MKK3-2          ------------------------------------------------------------
Mig3MKK3-2          ------------------------------------------------------------
S8iiCMKK3-2         ------------------------------------------------------------
BdMKK3-2            ------------------------------------------------------------
Adi-12MKK3-2        ------------------------------------------------------------
Adi-2MKK3-2         ------------------------------------------------------------
Bd18-1MKK3-2        ------------------------------------------------------------
Bd2-3MKK3-2         ------------------------------------------------------------
Bd3-1MKK3-2         ------------------------------------------------------------
BdTR10cMKK3-2       ------------------------------------------------------------
BdTR11aMKK3-2       ------------------------------------------------------------
BdTR11gMKK3-2       ------------------------------------------------------------
BdTR11iMKK3-2       ------------------------------------------------------------
BdTR13aMKK3-2       ------------------------------------------------------------
BdTR13cMKK3-2       ------------------------------------------------------------
BdTR2bMKK3-2        ------------------------------------------------------------
BdTR1iMKK3-2        ------------------------------------------------------------
BdTR2gMKK3-2        ------------------------------------------------------------
BdTR3cMKK3-2        ------------------------------------------------------------
BdTR5iMKK3-2        ------------------------------------------------------------
BdTR9kMKK3-2        ------------------------------------------------------------
Gaz-8MKK3-2         ------------------------------------------------------------
Kah-5MKK3-2         ------------------------------------------------------------
Koz-1MKK3-2         ------------------------------------------------------------
Sig2MKK3-2          ------------------------------------------------------------
ABR2MKK3-2          ------------------------------------------------------------
ABR3MKK3-2          ------------------------------------------------------------
ABR4MKK3-2          ------------------------------------------------------------
ABR5MKK3-2          ------------------------------------------------------------
ABR6MKK3-2          ------------------------------------------------------------
ABR7MKK3-2          ------------------------------------------------------------
Foz1MKK3-2          ------------------------------------------------------------
Luc1MKK3-2          ------------------------------------------------------------
Mur1MKK3-2          ------------------------------------------------------------
Per1MKK3-2          ------------------------------------------------------------
RON2MKK3-2          ------------------------------------------------------------
Uni2MKK3-2          ------------------------------------------------------------
Bd30-1MKK3-2        ------------------------------------------------------------
Koz-3MKK3-2         ------------------------------------------------------------
Adi-10MKK3-2        ------------------------------------------------------------
BdTR8iMKK3-2        ------------------------------------------------------------
Bd1-1MKK3-2         ------------------------------------------------------------
ABR9MKK3-2          ------------------------------------------------------------
Bd29-1MKK3-2        ------------------------------------------------------------
BdTR7aMKK3-2        ------------------------------------------------------------
Tek-2MKK3-2         ------------------------------------------------------------
Bis-1MKK3-2         ------------------------------------------------------------
Tek-4MKK3-1         ------------------------------------------------------------
BdMKK3-1            ------------------------------------------------------------
Adi-10MKK3-1        ------------------------------------------------------------
Adi-12MKK3-1        ------------------------------------------------------------
Adi-2MKK3-1         ------------------------------------------------------------
Bd18-1MKK3-1        ------------------------------------------------------------
Bd2-3MKK3-1         ------------------------------------------------------------
Bd3-1MKK3-1         ------------------------------------------------------------
BdTR10cMKK3-1       ------------------------------------------------------------
BdTR11aMKK3-1       ------------------------------------------------------------
BdTR11gMKK3-1       ------------------------------------------------------------
BdTR11iMKK3-1       ------------------------------------------------------------
BdTR13aMKK3-1       ------------------------------------------------------------
BdTR13cMKK3-1       ------------------------------------------------------------
BdTR2bMKK3-1        ------------------------------------------------------------
BdTR1iMKK3-1        ------------------------------------------------------------
BdTR2gMKK3-1        ------------------------------------------------------------
BdTR3cMKK3-1        ------------------------------------------------------------
BdTR5iMKK3-1        ------------------------------------------------------------
BdTR9kMKK3-1        ------------------------------------------------------------
Bis-1MKK3-1         ------------------------------------------------------------
Kah-1MKK3-1         ------------------------------------------------------------
Kah-5MKK3-1         ------------------------------------------------------------
Koz-1MKK3-1         ------------------------------------------------------------
Koz-3MKK3-1         ------------------------------------------------------------
Sig2MKK3-1          ------------------------------------------------------------
ABR2MKK3-1          ------------------------------------------------------------
ABR3MKK3-1          ------------------------------------------------------------
ABR4MKK3-1          ------------------------------------------------------------
ABR5MKK3-1          ------------------------------------------------------------
ABR7MKK3-1          ------------------------------------------------------------
Foz1MKK3-1          ------------------------------------------------------------
Luc1MKK3-1          ------------------------------------------------------------
Mig3MKK3-1          ------------------------------------------------------------
Mur1MKK3-1          ------------------------------------------------------------
RON2MKK3-1          ------------------------------------------------------------
Uni2MKK3-1          ------------------------------------------------------------
Mon3MKK3-1          ------------------------------------------------------------
BdTR8iMKK3-1        ------------------------------------------------------------
Arn1MKK3-1          ------------------------------------------------------------
Tek-2MKK3-1         ------------------------------------------------------------
ABR6MKK3-1          ------------------------------------------------------------
Bd30-1MKK3-1        ------------------------------------------------------------
Jer1MKK3-1          ------------------------------------------------------------
Per1MKK3-1          ------------------------------------------------------------
S8iiCMKK3-1         ------------------------------------------------------------
ABR9MKK3-1          ------------------------------------------------------------
Bd1-1MKK3-1         ------------------------------------------------------------
Bd29-1MKK3-1        ------------------------------------------------------------
BdTR7aMKK3-1        ------------------------------------------------------------
Gaz-8MKK3-1         ------------------------------------------------------------
Bd21-3MKK3-1        ------------------------------------------------------------
BdTR12cMKK3-1       ------------------------------------------------------------
ABR9MKK1            ------------------------------------------------------------
Arn1MKK1            ------------------------------------------------------------
Mon3MKK1            ------------------------------------------------------------
ABR3MKK1            ------------------------------------------------------------
Per1MKK1            ------------------------------------------------------------
Bd30-1MKK1          ------------------------------------------------------------
Tek-4MKK1           ------------------------------------------------------------
BdMKK1              ------------------------------------------------------------
Bd3-1MKK1           ------------------------------------------------------------
BdTR10cMKK1         ------------------------------------------------------------
BdTR11aMKK1         ------------------------------------------------------------
BdTR11gMKK1         ------------------------------------------------------------
BdTR11iMKK1         ------------------------------------------------------------
Adi-10MKK1          ------------------------------------------------------------
Adi-12MKK1          ------------------------------------------------------------
Adi-2MKK1           ------------------------------------------------------------
Bd2-3MKK1           ------------------------------------------------------------
Bd21-3MKK1          ------------------------------------------------------------
BdTR12cMKK1         ------------------------------------------------------------
BdTR2bMKK1          ------------------------------------------------------------
BdTR1iMKK1          ------------------------------------------------------------
BdTR2gMKK1          ------------------------------------------------------------
BdTR9kMKK1          ------------------------------------------------------------
Gaz-8MKK1           ------------------------------------------------------------
Koz-3MKK1           ------------------------------------------------------------
Bd1-1MKK1           ------------------------------------------------------------
Bd29-1MKK1          ------------------------------------------------------------
BdTR7aMKK1          ------------------------------------------------------------
Tek-2MKK1           ------------------------------------------------------------
Bd18-1MKK1          ------------------------------------------------------------
BdTR13aMKK1         ------------------------------------------------------------
BdTR13cMKK1         ------------------------------------------------------------
BdTR3cMKK1          ------------------------------------------------------------
BdTR5iMKK1          ------------------------------------------------------------
Bis-1MKK1           ------------------------------------------------------------
Kah-1MKK1           ------------------------------------------------------------
Kah-5MKK1           ------------------------------------------------------------
Koz-1MKK1           ------------------------------------------------------------
Sig2MKK1            ------------------------------------------------------------
ABR2MKK1            ------------------------------------------------------------
ABR4MKK1            ------------------------------------------------------------
ABR5MKK1            ------------------------------------------------------------
ABR6MKK1            ------------------------------------------------------------
ABR7MKK1            ------------------------------------------------------------
Foz1MKK1            ------------------------------------------------------------
Jer1MKK1            ------------------------------------------------------------
Luc1MKK1            ------------------------------------------------------------
Mig3MKK1            ------------------------------------------------------------
Mur1MKK1            ------------------------------------------------------------
RON2MKK1            ------------------------------------------------------------
S8iiCMKK1           ------------------------------------------------------------
Uni2MKK1            ------------------------------------------------------------
BdTR8iMKK1          ------------------------------------------------------------
Bd30-1MKK6          ------------------------------------------------------------
Bd2-3MKK6           ------------------------------------------------------------
ABR2MKK6            ------------------------------------------------------------
Mig3MKK6            ------------------------------------------------------------
Per1MKK6            ------------------------------------------------------------
Uni2MKK6            ------------------------------------------------------------
Bis-1MKK6           ------------------------------------------------------------
BdTR9kMKK6          ------------------------------------------------------------
Bd21-3MKK6          ------------------------------------------------------------
Adi-10MKK6          ------------------------------------------------------------
Koz-3MKK6           ------------------------------------------------------------
ABR9MKK6            ------------------------------------------------------------
Arn1MKK6            ------------------------------------------------------------
BdTR7aMKK6          ------------------------------------------------------------
Mon3MKK6            ------------------------------------------------------------
BdMKK6              ------------------------------------------------------------
Adi-12MKK6          ------------------------------------------------------------
Adi-2MKK6           ------------------------------------------------------------
Bd18-1MKK6          ------------------------------------------------------------
Bd3-1MKK6           ------------------------------------------------------------
BdTR10cMKK6         ------------------------------------------------------------
BdTR11aMKK6         ------------------------------------------------------------
BdTR11gMKK6         ------------------------------------------------------------
BdTR11iMKK6         ------------------------------------------------------------
BdTR12cMKK6         ------------------------------------------------------------
BdTR13aMKK6         ------------------------------------------------------------
BdTR13cMKK6         ------------------------------------------------------------
BdTR2bMKK6          ------------------------------------------------------------
BdTR1iMKK6          ------------------------------------------------------------
BdTR2gMKK6          ------------------------------------------------------------
BdTR3cMKK6          ------------------------------------------------------------
BdTR5iMKK6          ------------------------------------------------------------
Gaz-8MKK6           ------------------------------------------------------------
Kah-5MKK6           ------------------------------------------------------------
Koz-1MKK6           ------------------------------------------------------------
Sig2MKK6            ------------------------------------------------------------
ABR3MKK6            ------------------------------------------------------------
ABR4MKK6            ------------------------------------------------------------
ABR5MKK6            ------------------------------------------------------------
ABR6MKK6            ------------------------------------------------------------
ABR7MKK6            ------------------------------------------------------------
Foz1MKK6            ------------------------------------------------------------
Jer1MKK6            ------------------------------------------------------------
Luc1MKK6            ------------------------------------------------------------
Mur1MKK6            ------------------------------------------------------------
RON2MKK6            ------------------------------------------------------------
S8iiCMKK6           ------------------------------------------------------------
Bd1-1MKK6           ------------------------------------------------------------
Bd29-1MKK6          ------------------------------------------------------------
BdTR8iMKK6          ------------------------------------------------------------
Tek-2MKK6           ------------------------------------------------------------
Tek-4MKK6           ------------------------------------------------------------
Kah-1MKK6           ------------------------------------------------------------
                                                                                

Bd2-3MKK5           -------------------------------------------------MRPAGSL--PS
Adi-10MKK5          ------------------------------------------------------------
BdTR13cMKK5         -------------------------------------------------MRPAGSL--PS
Kah-1MKK5           -------------------------------------------------MRPAGSL--PS
BdTR9kMKK5          -------------------------------------------------MRPAGSL--PS
BdTR8iMKK5          -------------------------------------------------MRPAGSL--PS
BdTR11aMKK5         -------------------------------------------------MRPAGSL--PS
Arn1MKK5            -------------------------------------------------MRPAGSL--PS
Mon3MKK5            -------------------------------------------------MRPAGSL--PS
Bd21-3MKK5          -------------------------------------------------MRPAGSL--PS
Bis-1MKK5           -------------------------------------------------MRPAGSL--PS
BdTR3cMKK5          -------------------------------------------------MRPAGSL--PS
BdTR2gMKK5          -------------------------------------------------MRPAGSL--PS
BdTR12cMKK5         -------------------------------------------------MRPAGSL--PS
Adi-12MKK5          -------------------------------------------------MRPAGSL--PS
Bd1-1MKK5           ------------------------------------------------------------
BdTR10cMKK5         ------------------------------------------------------------
Bd29-1MKK5          -------------------------------------------------MRPAGSL--PS
Tek-2MKK5           -------------------------------------------------MRPAGSL--PS
Tek-4MKK5           -------------------------------------------------MRPAGSL--PS
BdMKK5              -------------------------------------------------MRPAGSL--PS
Adi-2MKK5           -------------------------------------------------MRPAGSL--PS
Bd18-1MKK5          -------------------------------------------------MRPAGSL--PS
BdTR11gMKK5         -------------------------------------------------MRPAGSL--PS
BdTR11iMKK5         -------------------------------------------------MRPAGSL--PS
BdTR13aMKK5         -------------------------------------------------MRPAGSL--PS
BdTR1iMKK5          -------------------------------------------------MRPAGSL--PS
Kah-5MKK5           -------------------------------------------------MRPAGSL--PS
Koz-1MKK5           -------------------------------------------------MRPAGSL--PS
Sig2MKK5            -------------------------------------------------MRPAGSL--PS
ABR2MKK5            -------------------------------------------------MRPAGSL--PS
ABR3MKK5            -------------------------------------------------MRPAGSL--PS
ABR4MKK5            -------------------------------------------------MRPAGSL--PS
ABR6MKK5            -------------------------------------------------MRPAGSL--PS
ABR7MKK5            -------------------------------------------------MRPAGSL--PS
Luc1MKK5            -------------------------------------------------MRPAGSL--PS
Mig3MKK5            -------------------------------------------------MRPAGSL--PS
Mur1MKK5            -------------------------------------------------MRPAGSL--PS
Per1MKK5            -------------------------------------------------MRPAGSL--PS
RON2MKK5            -------------------------------------------------MRPAGSL--PS
S8iiCMKK5           -------------------------------------------------MRPAGSL--PS
Uni2MKK5            -------------------------------------------------MRPAGSL--PS
Foz1MKK5            -------------------------------------------------MRPAGSL--PS
Bd30-1MKK5          ------------------------------------------------------------
ABR5MKK5            -------------------------------------------------MRPAGSL--PS
Koz-3MKK5           -------------------------------------------------MRPAGSL--PS
BdTR2bMKK5          -------------------------------------------------MRPAGSL--PS
BdTR7aMKK5          -------------------------------------------------MRPAGSL--PS
ABR9MKK5            -------------------------------------------------MRPAGSL--PS
BdTR5iMKK5          ------------------------------------------------------------
BdTR13cMKK4         -------------------------------------------------MRPGGPPNARP
Bd29-1MKK4          ------------------------------------------------------------
Bd1-1MKK4           -------------------------------------------------MRPGGPPNARP
Per1MKK4            -------------------------------------------------MRPGGPPNARP
Sig2MKK4            ------------------------------------------------------------
Kah-1MKK4           -------------------------------------------------MRPGGPPNARP
BdTR9kMKK4          ------------------------------------------------------------
BdTR2gMKK4          -------------------------------------------------MRPGGPPNARP
BdTR12cMKK4         -------------------------------------------------MRPGGPPNARP
Adi-12MKK4          ------------------------------------------------------------
Bd3-1MKK4           ------------------------------------------------------------
Bd30-1MKK4          ------------------------------------------------------------
Koz-3MKK4           -------------------------------------------------MRPGGPPNARP
BdTR5iMKK4          -------------------------------------------------MRPGGPPNARP
Bd2-3MKK4           ------------------------------------------------------------
S8iiCMKK4           -------------------------------------------------MRPGGPPNARP
BdTR7aMKK4          -------------------------------------------------MRPGGPPNARP
Mur1MKK4            ------------------------------------------------------------
BdTR3cMKK4          -------------------------------------------------MRPGGPPNARP
Bis-1MKK4           -------------------------------------------------MRPGGPPNARP
Adi-10MKK4          ------------------------------------------------------------
BdTR10cMKK4         ------------------------------------------------------------
Bd21-3MKK4          -------------------------------------------------MRPGGPPNARP
BdTR1iMKK4          -------------------------------------------------MRPGGPPNARP
BdTR2bMKK4          -------------------------------------------------MRPGGPPNARP
BdTR11gMKK4         -------------------------------------------------MRPGGPPNARP
BdTR11aMKK4         -------------------------------------------------MRPGGPPNARP
Tek-4MKK4           -------------------------------------------------MRPGGPPNARP
ABR9MKK4            -------------------------------------------------MRPGGPPNARP
Arn1MKK4            -------------------------------------------------MRPGGPPNARP
BdTR8iMKK4          -------------------------------------------------MRPGGPPNARP
Mon3MKK4            -------------------------------------------------MRPGGPPNARP
Tek-2MKK4           -------------------------------------------------MRPGGPPNARP
BdMKK4              -------------------------------------------------MRPGGPPNARP
Adi-2MKK4           -------------------------------------------------MRPGGPPNARP
Bd18-1MKK4          -------------------------------------------------MRPGGPPNARP
BdTR11iMKK4         -------------------------------------------------MRPGGPPNARP
BdTR13aMKK4         -------------------------------------------------MRPGGPPNARP
Kah-5MKK4           -------------------------------------------------MRPGGPPNARP
Koz-1MKK4           -------------------------------------------------MRPGGPPNARP
ABR2MKK4            -------------------------------------------------MRPGGPPNARP
ABR3MKK4            -------------------------------------------------MRPGGPPNARP
ABR4MKK4            -------------------------------------------------MRPGGPPNARP
ABR5MKK4            -------------------------------------------------MRPGGPPNARP
ABR6MKK4            -------------------------------------------------MRPGGPPNARP
ABR7MKK4            -------------------------------------------------MRPGGPPNARP
Jer1MKK4            -------------------------------------------------MRPGGPPNARP
Luc1MKK4            -------------------------------------------------MRPGGPPNARP
Mig3MKK4            -------------------------------------------------MRPGGPPNARP
RON2MKK4            -------------------------------------------------MRPGGPPNARP
Uni2MKK4            -------------------------------------------------MRPGGPPNARP
Adi-10MKK10-2       ------------------------------------------------------------
Bd1-1MKK10-2        ------------------------------------------------------------
BdTR12cMKK10-2      ------------------------------------------------------------
Bd30-1MKK10-2       ------------------------------------------------------------
Kah-1MKK10-2        ------------------------------------------------------------
BdTR9kMKK10-2       ------------------------------------------------------------
Bd2-3MKK10-2        ------------------------------------------------------------
BdTR5iMKK10-2       ------------------------------------------------------------
BdTR13cMKK10-2      ------------------------------------------------------------
Foz1MKK10-2         ------------------------------------------------------------
ABR7MKK10-2         ------------------------------------------------------------
ABR5MKK10-2         ------------------------------------------------------------
Koz-3MKK10-2        ------------------------------------------------------------
Bis-1MKK10-2        ------------------------------------------------------------
BdTR2gMKK10-2       ------------------------------------------------------------
BdTR2bMKK10-2       ------------------------------------------------------------
BdTR11iMKK10-2      ------------------------------------------------------------
BdTR11gMKK10-2      ------------------------------------------------------------
Bd21-3MKK10-2       ------------------------------------------------------------
BdMKK10-2           ------------------------------------------------------------
BdTR7aMKK10-2       ------------------------------------------------------------
ABR9MKK10-2         ------------------------------------------------------------
Arn1MKK10-2         ------------------------------------------------------------
Bd29-1MKK10-2       ------------------------------------------------------------
BdTR8iMKK10-2       ------------------------------------------------------------
Mon3MKK10-2         ------------------------------------------------------------
Tek-2MKK10-2        ------------------------------------------------------------
Tek-4MKK10-2        ------------------------------------------------------------
Adi-12MKK10-2       ------------------------------------------------------------
Adi-2MKK10-2        ------------------------------------------------------------
Bd18-1MKK10-2       ------------------------------------------------------------
BdTR10cMKK10-2      ------------------------------------------------------------
BdTR11aMKK10-2      ------------------------------------------------------------
BdTR13aMKK10-2      ------------------------------------------------------------
BdTR1iMKK10-2       ------------------------------------------------------------
BdTR3cMKK10-2       ------------------------------------------------------------
Kah-5MKK10-2        ------------------------------------------------------------
Koz-1MKK10-2        ------------------------------------------------------------
Sig2MKK10-2         ------------------------------------------------------------
ABR2MKK10-2         ------------------------------------------------------------
ABR3MKK10-2         ------------------------------------------------------------
ABR4MKK10-2         ------------------------------------------------------------
ABR6MKK10-2         ------------------------------------------------------------
Jer1MKK10-2         ------------------------------------------------------------
Luc1MKK10-2         ------------------------------------------------------------
Mig3MKK10-2         ------------------------------------------------------------
Mur1MKK10-2         ------------------------------------------------------------
Per1MKK10-2         ------------------------------------------------------------
RON2MKK10-2         ------------------------------------------------------------
S8iiCMKK10-2        ------------------------------------------------------------
Uni2MKK10-2         ------------------------------------------------------------
BdTR13cMKK10-5      ------------------------------------------------------------
Bd1-1MKK10-5        ------------------------------------------------------------
Jer1MKK10-4         ------------------------------------------------------------
Mur1MKK10-5         ------------------------------------------------------------
Tek-4MKK10-4        ------------------------------------------------------------
BdTR10cMKK10-4      ------------------------------------------------------------
Kah-1MKK10-4        ------------------------------------------------------------
Sig2MKK10-4         ------------------------------------------------------------
Bd30-1MKK10-4       ------------------------------------------------------------
Bd1-1MKK10-4        ------------------------------------------------------------
Koz-3MKK10-4        ------------------------------------------------------------
BdTR5iMKK10-4       ------------------------------------------------------------
BdTR9kMKK10-4       ------------------------------------------------------------
Bd2-3MKK10-4        ------------------------------------------------------------
BdTR3cMKK10-4       ------------------------------------------------------------
BdTR8iMKK10-4       ------------------------------------------------------------
BdTR7aMKK10-4       ------------------------------------------------------------
BdTR2gMKK10-4       ------------------------------------------------------------
ABR9MKK10-4         ------------------------------------------------------------
BdTR2bMKK10-4       ------------------------------------------------------------
BdTR1iMKK10-4       ------------------------------------------------------------
Mig3MKK10-4         ------------------------------------------------------------
BdTR12cMKK10-4      ------------------------------------------------------------
Bd29-1MKK10-4       ------------------------------------------------------------
Tek-2MKK10-4        ------------------------------------------------------------
BdTR13cMKK10-4      ------------------------------------------------------------
Bd21-3MKK10-4       ------------------------------------------------------------
Adi-12MKK10-4       ------------------------------------------------------------
Bis-1MKK10-4        ------------------------------------------------------------
Arn1MKK10-4         ------------------------------------------------------------
Mon3MKK10-4         ------------------------------------------------------------
BdMKK10-4           ------------------------------------------------------------
BdTR11aMKK10-4      ------------------------------------------------------------
BdTR11gMKK10-4      ------------------------------------------------------------
BdTR11iMKK10-4      ------------------------------------------------------------
BdTR13aMKK10-4      ------------------------------------------------------------
Kah-5MKK10-4        ------------------------------------------------------------
Koz-1MKK10-4        ------------------------------------------------------------
ABR2MKK10-4         ------------------------------------------------------------
ABR3MKK10-4         ------------------------------------------------------------
ABR4MKK10-4         ------------------------------------------------------------
ABR6MKK10-4         ------------------------------------------------------------
ABR7MKK10-4         ------------------------------------------------------------
Foz1MKK10-4         ------------------------------------------------------------
Luc1MKK10-4         ------------------------------------------------------------
Mur1MKK10-4         ------------------------------------------------------------
Per1MKK10-4         ------------------------------------------------------------
RON2MKK10-4         ------------------------------------------------------------
S8iiCMKK10-4        ------------------------------------------------------------
Uni2MKK10-4         ------------------------------------------------------------
Adi-2MKK10-4        ------------------------------------------------------------
Bd18-1MKK10-4       ------------------------------------------------------------
Sig2MKK10-5         ASVHESMVTERTKLMCAGSSVVAGGGGDLRGVVCGGRQRRLWWGSTTSLFAGRKGHLCRH
Adi-10MKK10-5       ------------------------------------------------------------
Koz-3MKK10-5        ------------------------------------------------------------
Kah-1MKK10-5        ------------------------------------------------------------
BdTR3cMKK10-5       ------------------------------------------------------------
Jer1MKK10-5         ------------------------------------------------------------
BdTR10cMKK10-5      ------------------------------------------------------------
BdTR2bMKK10-5       ------------------------------------------------------------
BdTR12cMKK10-5      ------------------------------------------------------------
BdTR2gMKK10-5       ------------------------------------------------------------
Adi-12MKK10-5       ------------------------------------------------------------
BdTR5iMKK10-5       ------------------------------------------------------------
BdTR11gMKK10-5      ------------------------------------------------------------
BdTR11aMKK10-5      ------------------------------------------------------------
Bd18-1MKK10-5       ------------------------------------------------------------
BdTR7aMKK10-5       ------------------------------------------------------------
Mig3MKK10-5         ------------------------------------------------------------
ABR2MKK10-5         ------------------------------------------------------------
ABR3MKK10-5         ------------------------------------------------------------
ABR4MKK10-5         ------------------------------------------------------------
ABR5MKK10-5         ------------------------------------------------------------
ABR6MKK10-5         ------------------------------------------------------------
ABR7MKK10-5         ------------------------------------------------------------
Foz1MKK10-5         ------------------------------------------------------------
Luc1MKK10-5         ------------------------------------------------------------
Per1MKK10-5         ------------------------------------------------------------
RON2MKK10-5         ------------------------------------------------------------
S8iiCMKK10-5        ------------------------------------------------------------
Uni2MKK10-5         ------------------------------------------------------------
Bis-1MKK10-5        ------------------------------------------------------------
BdTR1iMKK10-5       ------------------------------------------------------------
ABR9MKK10-5         ------------------------------------------------------------
Arn1MKK10-5         ------------------------------------------------------------
Bd29-1MKK10-5       ------------------------------------------------------------
BdTR8iMKK10-5       ------------------------------------------------------------
Mon3MKK10-5         ------------------------------------------------------------
Tek-2MKK10-5        ------------------------------------------------------------
BdMKK10-5           ------------------------------------------------------------
Bd21-3MKK10-5       ------------------------------------------------------------
BdTR11iMKK10-5      ------------------------------------------------------------
BdTR13aMKK10-5      ------------------------------------------------------------
Kah-5MKK10-5        ------------------------------------------------------------
Koz-1MKK10-5        ------------------------------------------------------------
Adi-2MKK10-5        ------------------------------------------------------------
Bd30-1MKK10-5       ------------------------------------------------------------
Bd2-3MKK10-5        ------------------------------------------------------------
BdTR9kMKK10-5       ------------------------------------------------------------
BdTR10cMKK10-3      -------------------------------------------------------MTLVK
Bd3-1MKK10-3        ------------------------------------------------------------
Bd30-1MKK10-3       ------------------------------------------------------------
Tek-4MKK10-3        ------------------------------------------------------------
Arn1MKK10-3         ------------------------------------------------------------
Mon3MKK10-3         ------------------------------------------------------------
ABR9MKK10-3         ------------------------------------------------------------
Bd29-1MKK10-3       ------------------------------------------------------------
BdTR8iMKK10-3       ------------------------------------------------------------
Tek-2MKK10-3        ------------------------------------------------------------
Bd1-1MKK10-3        ------------------------------------------------------------
BdTR7aMKK10-3       ------------------------------------------------------------
BdTR13cMKK10-3      ------------------------------------------------------------
Bd2-3MKK10-3        ------------------------------------------------------------
BdTR5iMKK10-3       ------------------------------------------------------------
Koz-3MKK10-3        ------------------------------------------------------------
BdTR9kMKK10-3       ------------------------------------------------------------
Kah-1MKK10-3        ------------------------------------------------------------
BdTR3cMKK10-3       ------------------------------------------------------------
BdTR2gMKK10-3       ------------------------------------------------------------
Bis-1MKK10-3        ------------------------------------------------------------
BdTR1iMKK10-3       ------------------------------------------------------------
Mig3MKK10-3         ------------------------------------------------------------
Mur1MKK10-3         ------------------------------------------------------------
BdTR12cMKK10-3      ------------------------------------------------------------
Bd21-3MKK10-3       ------------------------------------------------------------
Adi-12MKK10-3       ------------------------------------------------------------
BdMKK10-3           ------------------------------------------------------------
Bd18-1MKK10-3       ------------------------------------------------------------
BdTR11aMKK10-3      ------------------------------------------------------------
BdTR11gMKK10-3      ------------------------------------------------------------
BdTR11iMKK10-3      ------------------------------------------------------------
BdTR13aMKK10-3      ------------------------------------------------------------
BdTR2bMKK10-3       ------------------------------------------------------------
Kah-5MKK10-3        ------------------------------------------------------------
Koz-1MKK10-3        ------------------------------------------------------------
Sig2MKK10-3         ------------------------------------------------------------
ABR2MKK10-3         ------------------------------------------------------------
ABR3MKK10-3         ------------------------------------------------------------
ABR4MKK10-3         ------------------------------------------------------------
ABR5MKK10-3         ------------------------------------------------------------
ABR6MKK10-3         ------------------------------------------------------------
ABR7MKK10-3         ------------------------------------------------------------
Foz1MKK10-3         ------------------------------------------------------------
Jer1MKK10-3         ------------------------------------------------------------
Luc1MKK10-3         ------------------------------------------------------------
Per1MKK10-3         ------------------------------------------------------------
RON2MKK10-3         ------------------------------------------------------------
S8iiCMKK10-3        ------------------------------------------------------------
Uni2MKK10-3         ------------------------------------------------------------
Adi-2MKK10-3        ------------------------------------------------------------
Adi-10MKK10-1       ------------------------------------------------------------
BdTR10cMKK10-1      ------------------------------------------------------------
Kah-1MKK10-1        ------------------------------------------------------------
Koz-3MKK10-1        ------------------------------------------------------------
Bd30-1MKK10-1       ------------------------------------------------------------
BdTR9kMKK10-1       ------------------------------------------------------------
BdTR12cMKK10-1      ------------------------------------------------------------
Bis-1MKK10-1        ------------------------------------------------------------
Bd1-1MKK10-1        ------------------------------------------------------------
BdTR2gMKK10-1       ------------------------------------------------------------
BdTR13cMKK10-1      ------------------------------------------------------------
Bd21-3MKK10-1       ------------------------------------------------------------
Bd2-3MKK10-1        ------------------------------------------------------------
Tek-4MKK10-1        ------------------------------------------------------------
BdTR7aMKK10-1       ------------------------------------------------------------
Bd29-1MKK10-1       ------------------------------------------------------------
ABR9MKK10-1         ------------------------------------------------------------
Adi-2MKK10-1        ------------------------------------------------------------
BdTR11aMKK10-1      ------------------------------------------------------------
BdTR11gMKK10-1      ------------------------------------------------------------
BdTR3cMKK10-1       ------------------------------------------------------------
BdTR5iMKK10-1       ------------------------------------------------------------
BdTR2bMKK10-1       ------------------------------------------------------------
Adi-12MKK10-1       ------------------------------------------------------------
BdTR8iMKK10-1       ------------------------------------------------------------
Arn1MKK10-1         ------------------------------------------------------------
Mig3MKK10-1         ------------------------------------------------------------
Mon3MKK10-1         ------------------------------------------------------------
Tek-2MKK10-1        ------------------------------------------------------------
BdMKK10-1           ------------------------------------------------------------
Bd18-1MKK10-1       ------------------------------------------------------------
BdTR11iMKK10-1      ------------------------------------------------------------
BdTR13aMKK10-1      ------------------------------------------------------------
BdTR1iMKK10-1       ------------------------------------------------------------
Kah-5MKK10-1        ------------------------------------------------------------
Koz-1MKK10-1        ------------------------------------------------------------
Sig2MKK10-1         ------------------------------------------------------------
ABR2MKK10-1         ------------------------------------------------------------
ABR3MKK10-1         ------------------------------------------------------------
ABR4MKK10-1         ------------------------------------------------------------
ABR5MKK10-1         ------------------------------------------------------------
ABR6MKK10-1         ------------------------------------------------------------
ABR7MKK10-1         ------------------------------------------------------------
Foz1MKK10-1         ------------------------------------------------------------
Jer1MKK10-1         ------------------------------------------------------------
Luc1MKK10-1         ------------------------------------------------------------
Mur1MKK10-1         ------------------------------------------------------------
Per1MKK10-1         ------------------------------------------------------------
RON2MKK10-1         ------------------------------------------------------------
S8iiCMKK10-1        ------------------------------------------------------------
Uni2MKK10-1         ------------------------------------------------------------
Bd29-1MKK3-3        LFQRPPASTSRAIFFCF-----------------------------VIMAAGLE----D-
Kah-1MKK3-3         LFQRPPASTSRAIFFCF-----------------------------VIMAAGLE----D-
Tek-4MKK3-3         ------------------------------------------------------------
Gaz-8MKK3-3         LFQRPPASTSRAIFFCF-----------------------------VIMAGGVG----G-
BdMKK3-3            LFQRPPASTSRAIFFCF-----------------------------VIMAAGLE----D-
Bd30-1MKK3-3        LFQRPPASTSRAIFFCF-----------------------------VIMAGGLG----G-
BdTR10cMKK3-3       LFQRPPASTSRAIFFCF-----------------------------VIMAGGLE----G-
Adi-10MKK3-3        LFQRPPASTSRAIFFCF-----------------------------VIMAAGLE----G-
S8iiCMKK3-3         LFQRPPASTSRAIFFCF-----------------------------VIMAAGLE----D-
Bd1-1MKK3-3         LFQRPPASTSRAIFFCF-----------------------------VIMAAGLE----D-
BdTR7aMKK3-3        LFQRPPASTSRAIFFCF-----------------------------VIMAAGLE----D-
BdTR8iMKK3-3        LFQRPPASTSRAIFFCF-----------------------------VIMAAGLE----D-
Foz1MKK3-3          LFQRPPASTSRAIFFCF-----------------------------VIMAAGLE----D-
Bis-1MKK3-3         LFQRPPASTSRAIFFCF-----------------------------VIMAAGLE----D-
BdTR5iMKK3-3        LFQRPPASTSRAIFFCF-----------------------------VIMAAGLE----D-
Adi-12MKK3-3        LFQRPPASTSRAIFFCF-----------------------------VIMAAGLE----D-
Adi-2MKK3-3         LFQRPPASTSRAIFFCF-----------------------------VIMAAGLE----D-
Bd2-3MKK3-3         LFQRPPASTSRAIFFCF-----------------------------VIMAAGLE----D-
BdTR12cMKK3-3       LFQRPPASTSRAIFFCF-----------------------------VIMAAGLE----D-
BdTR13cMKK3-3       LFQRPPASTSRAIFFCF-----------------------------VIMAAGLE----D-
BdTR2bMKK3-3        LFQRPPASTSRAIFFCF-----------------------------VIMAAGLE----D-
BdTR2gMKK3-3        LFQRPPASTSRAIFFCF-----------------------------VIMAAGLE----D-
BdTR3cMKK3-3        LFQRPPASTSRAIFFCF-----------------------------VIMAAGLE----D-
BdTR9kMKK3-3        LFQRPPASTSRAIFFCF-----------------------------VIMAAGLE----D-
Koz-3MKK3-3         LFQRPPASTSRAIFFCF-----------------------------VIMAAGLE----D-
Mur1MKK3-3          LFQRPPASTSRAIFFCF-----------------------------GIMAAGLE----D-
Jer1MKK3-3          LFQRPPASTSRAIFFCF-----------------------------GIMAAGLE----D-
ABR6MKK3-3          LFQRPPASTSRAIFFCF-----------------------------GIMAAGLE----D-
ABR4MKK3-3          LFQRPPASTSRAIFFCF-----------------------------VIMAAGLE----D-
Koz-1MKK3-3         LFQRPPASTSRAIFFCF-----------------------------VIMAAGLE----D-
Kah-5MKK3-3         LFQRPPASTSRAIFFCF-----------------------------VIMAAGLE----D-
BdTR1iMKK3-3        LFQRPPASTSRAIFFCF-----------------------------VIMAAGLE----D-
BdTR13aMKK3-3       LFQRPPASTSRAIFFCF-----------------------------VIMAAGLE----D-
BdTR11iMKK3-3       LFQRPPASTSRAIFFCF-----------------------------VIMAAGLE----D-
BdTR11gMKK3-3       LFQRPPASTSRAIFFCF-----------------------------VIMAAGLE----D-
BdTR11aMKK3-3       LFQRPPASTSRAIFFCF-----------------------------VIMAAGLE----D-
Bd3-1MKK3-3         LFQRPPASTSRAIFFCF-----------------------------VIMAAGLE----D-
Bd21-3MKK3-3        LFQRPPASTSRAIFFCF-----------------------------VIMAAGLE----D-
Bd18-1MKK3-3        LFQRPPASTSRAIFFCF-----------------------------VIMAAGLE----D-
ABR9MKK3-3          ------------------------------------------------MAAGLE----D-
Arn1MKK3-3          LFQRPPASTSRAIFFCF-----------------------------VIMAAGLE----D-
Mon3MKK3-3          LFQRPPASTSRAIFFCF-----------------------------VIMAAGLE----D-
Tek-2MKK3-3         LFQRPPASTSRAIFFCF-----------------------------VIMAAGLE----D-
Sig2MKK3-3          LFQRPPASTSRAIFFCF-----------------------------VIMAAGLE----D-
ABR2MKK3-3          LFQRPPASTSRAIFFCF-----------------------------VIMAAGLE----D-
ABR3MKK3-3          LFQRPPASTSRAIFFCF-----------------------------VIMAAGLE----D-
ABR5MKK3-3          LFQRPPASTSRAIFFCF-----------------------------VIMAAGLE----D-
ABR7MKK3-3          LFQRPPASTSRAIFFCF-----------------------------VIMAAGLE----D-
Luc1MKK3-3          LFQRPPASTSRAIFFCF-----------------------------VIMAAGLE----D-
Mig3MKK3-3          LFQRPPASTSRAIFFCF-----------------------------VIMAAGLE----D-
Per1MKK3-3          LFQRPPASTSRAIFFCF-----------------------------VIMAAGLE----D-
RON2MKK3-3          LFQRPPASTSRAIFFCF-----------------------------VIMAAGLE----D-
Uni2MKK3-3          LFQRPPASTSRAIFFCF-----------------------------VIMAAGLE----D-
Tek-4MKK3-2         ------------------------------------------------------------
Kah-1MKK3-2         -------------------------------------------------MAGLG----G-
BdTR12cMKK3-2       -------------------------------------------------MAGLE----E-
Bd21-3MKK3-2        -------------------------------------------------MAGLE----E-
Arn1MKK3-2          -------------------------------------------------MAGLE----E-
Mon3MKK3-2          -------------------------------------------------MAGLE----E-
Jer1MKK3-2          -------------------------------------------------MAGLE----E-
Mig3MKK3-2          -------------------------------------------------MAGLE----E-
S8iiCMKK3-2         -------------------------------------------------MAGLE----E-
BdMKK3-2            -------------------------------------------------MAGLE----E-
Adi-12MKK3-2        -------------------------------------------------MAGLE----E-
Adi-2MKK3-2         -------------------------------------------------MAGLE----E-
Bd18-1MKK3-2        -------------------------------------------------MAGLE----E-
Bd2-3MKK3-2         -------------------------------------------------MAGLE----E-
Bd3-1MKK3-2         -------------------------------------------------MAGLE----E-
BdTR10cMKK3-2       -------------------------------------------------MAGLE----E-
BdTR11aMKK3-2       -------------------------------------------------MAGLE----E-
BdTR11gMKK3-2       -------------------------------------------------MAGLE----E-
BdTR11iMKK3-2       -------------------------------------------------MAGLE----E-
BdTR13aMKK3-2       -------------------------------------------------MAGLE----E-
BdTR13cMKK3-2       -------------------------------------------------MAGLE----E-
BdTR2bMKK3-2        -------------------------------------------------MAGLE----E-
BdTR1iMKK3-2        -------------------------------------------------MAGLE----E-
BdTR2gMKK3-2        -------------------------------------------------MAGLE----E-
BdTR3cMKK3-2        -------------------------------------------------MAGLE----E-
BdTR5iMKK3-2        -------------------------------------------------MAGLE----E-
BdTR9kMKK3-2        -------------------------------------------------MAGLE----E-
Gaz-8MKK3-2         -------------------------------------------------MAGLE----E-
Kah-5MKK3-2         -------------------------------------------------MAGLE----E-
Koz-1MKK3-2         -------------------------------------------------MAGLE----E-
Sig2MKK3-2          -------------------------------------------------MAGLE----E-
ABR2MKK3-2          -------------------------------------------------MAGLE----E-
ABR3MKK3-2          -------------------------------------------------MAGLE----E-
ABR4MKK3-2          -------------------------------------------------MAGLE----E-
ABR5MKK3-2          -------------------------------------------------MAGLE----E-
ABR6MKK3-2          -------------------------------------------------MAGLE----E-
ABR7MKK3-2          -------------------------------------------------MAGLE----E-
Foz1MKK3-2          -------------------------------------------------MAGLE----E-
Luc1MKK3-2          -------------------------------------------------MAGLE----E-
Mur1MKK3-2          -------------------------------------------------MAGLE----E-
Per1MKK3-2          -------------------------------------------------MAGLE----E-
RON2MKK3-2          -------------------------------------------------MAGLE----E-
Uni2MKK3-2          -------------------------------------------------MAGLE----E-
Bd30-1MKK3-2        -------------------------------------------------MAGLG----E-
Koz-3MKK3-2         -------------------------------------------------MAGLG----G-
Adi-10MKK3-2        -------------------------------------------------MAGLG----E-
BdTR8iMKK3-2        -------------------------------------------------MAGLG----E-
Bd1-1MKK3-2         -------------------------------------------------MAGLE----E-
ABR9MKK3-2          -------------------------------------------------MAGLE----E-
Bd29-1MKK3-2        -------------------------------------------------MAGLE----E-
BdTR7aMKK3-2        -------------------------------------------------MAGLE----E-
Tek-2MKK3-2         -------------------------------------------------MAGLE----E-
Bis-1MKK3-2         ------------------------------------------------------------
Tek-4MKK3-1         ------------------------------------------------------------
BdMKK3-1            -------------------------------------------------MAGLE----E-
Adi-10MKK3-1        -------------------------------------------------MAGLE----E-
Adi-12MKK3-1        -------------------------------------------------MAGLE----E-
Adi-2MKK3-1         -------------------------------------------------MAGLE----E-
Bd18-1MKK3-1        -------------------------------------------------MAGLE----E-
Bd2-3MKK3-1         -------------------------------------------------MAGLE----E-
Bd3-1MKK3-1         -------------------------------------------------MAGLE----E-
BdTR10cMKK3-1       -------------------------------------------------MAGLE----E-
BdTR11aMKK3-1       -------------------------------------------------MAGLE----E-
BdTR11gMKK3-1       -------------------------------------------------MAGLE----E-
BdTR11iMKK3-1       -------------------------------------------------MAGLE----E-
BdTR13aMKK3-1       -------------------------------------------------MAGLE----E-
BdTR13cMKK3-1       -------------------------------------------------MAGLE----E-
BdTR2bMKK3-1        -------------------------------------------------MAGLE----E-
BdTR1iMKK3-1        -------------------------------------------------MAGLE----E-
BdTR2gMKK3-1        -------------------------------------------------MAGLE----E-
BdTR3cMKK3-1        -------------------------------------------------MAGLE----E-
BdTR5iMKK3-1        -------------------------------------------------MAGLE----E-
BdTR9kMKK3-1        -------------------------------------------------MAGLE----E-
Bis-1MKK3-1         -------------------------------------------------MAGLE----E-
Kah-1MKK3-1         -------------------------------------------------MAGLE----E-
Kah-5MKK3-1         -------------------------------------------------MAGLE----E-
Koz-1MKK3-1         -------------------------------------------------MAGLE----E-
Koz-3MKK3-1         -------------------------------------------------MAGLE----E-
Sig2MKK3-1          -------------------------------------------------MAGLE----E-
ABR2MKK3-1          -------------------------------------------------MAGLE----E-
ABR3MKK3-1          -------------------------------------------------MAGLE----E-
ABR4MKK3-1          -------------------------------------------------MAGLE----E-
ABR5MKK3-1          -------------------------------------------------MAGLE----E-
ABR7MKK3-1          -------------------------------------------------MAGLE----E-
Foz1MKK3-1          -------------------------------------------------MAGLE----E-
Luc1MKK3-1          -------------------------------------------------MAGLE----E-
Mig3MKK3-1          -------------------------------------------------MAGLE----E-
Mur1MKK3-1          -------------------------------------------------MAGLE----E-
RON2MKK3-1          -------------------------------------------------MAGLE----E-
Uni2MKK3-1          -------------------------------------------------MAGLE----E-
Mon3MKK3-1          -------------------------------------------------MAGLE----E-
BdTR8iMKK3-1        -------------------------------------------------MAGLE----E-
Arn1MKK3-1          -------------------------------------------------MAGLE----E-
Tek-2MKK3-1         -------------------------------------------------MAGLE----E-
ABR6MKK3-1          -------------------------------------------------MAGLE----E-
Bd30-1MKK3-1        -------------------------------------------------MAGLE----E-
Jer1MKK3-1          -------------------------------------------------MAGLE----E-
Per1MKK3-1          -------------------------------------------------MAGLE----E-
S8iiCMKK3-1         -------------------------------------------------MAGLE----E-
ABR9MKK3-1          -------------------------------------------------MAGLE----E-
Bd1-1MKK3-1         -------------------------------------------------MAGLE----E-
Bd29-1MKK3-1        -------------------------------------------------MAGLE----E-
BdTR7aMKK3-1        -------------------------------------------------MAGLE----E-
Gaz-8MKK3-1         -------------------------------------------------MAGLE----E-
Bd21-3MKK3-1        -------------------------------------------------MAGLE----G-
BdTR12cMKK3-1       ------------------------------------------------------------
ABR9MKK1            ------------------------------------------------------------
Arn1MKK1            ------------------------------------------------------------
Mon3MKK1            ------------------------------------------------------------
ABR3MKK1            ------------------------------------------------------------
Per1MKK1            ------------------------------------------------------------
Bd30-1MKK1          ------------------------------------------------------------
Tek-4MKK1           ------------------------------------------------------------
BdMKK1              ------------------------------------------------------------
Bd3-1MKK1           ------------------------------------------------------------
BdTR10cMKK1         ------------------------------------------------------------
BdTR11aMKK1         ------------------------------------------------------------
BdTR11gMKK1         ------------------------------------------------------------
BdTR11iMKK1         ------------------------------------------------------------
Adi-10MKK1          ------------------------------------------------------------
Adi-12MKK1          ------------------------------------------------------------
Adi-2MKK1           ------------------------------------------------------------
Bd2-3MKK1           ------------------------------------------------------------
Bd21-3MKK1          ------------------------------------------------------------
BdTR12cMKK1         ------------------------------------------------------------
BdTR2bMKK1          ------------------------------------------------------------
BdTR1iMKK1          ------------------------------------------------------------
BdTR2gMKK1          ------------------------------------------------------------
BdTR9kMKK1          ------------------------------------------------------------
Gaz-8MKK1           --MSTSLQTSTTSF--F-----------------------------VMNMAGXF----SP
Koz-3MKK1           ------------------------------------------------------------
Bd1-1MKK1           ------------------------------------------------------------
Bd29-1MKK1          ------------------------------------------------------------
BdTR7aMKK1          ------------------------------------------------------------
Tek-2MKK1           ------------------------------------------------------------
Bd18-1MKK1          ------------------------------------------------------------
BdTR13aMKK1         ------------------------------------------------------------
BdTR13cMKK1         ------------------------------------------------------------
BdTR3cMKK1          ------------------------------------------------------------
BdTR5iMKK1          ------------------------------------------------------------
Bis-1MKK1           ------------------------------------------------------------
Kah-1MKK1           ------------------------------------------------------------
Kah-5MKK1           ------------------------------------------------------------
Koz-1MKK1           ------------------------------------------------------------
Sig2MKK1            ------------------------------------------------------------
ABR2MKK1            ------------------------------------------------------------
ABR4MKK1            ------------------------------------------------------------
ABR5MKK1            ------------------------------------------------------------
ABR6MKK1            ------------------------------------------------------------
ABR7MKK1            ------------------------------------------------------------
Foz1MKK1            ------------------------------------------------------------
Jer1MKK1            ------------------------------------------------------------
Luc1MKK1            ------------------------------------------------------------
Mig3MKK1            ------------------------------------------------------------
Mur1MKK1            ------------------------------------------------------------
RON2MKK1            ------------------------------------------------------------
S8iiCMKK1           ------------------------------------------------------------
Uni2MKK1            ------------------------------------------------------------
BdTR8iMKK1          ------------------------------------------------------------
Bd30-1MKK6          ------------------------------------------------------------
Bd2-3MKK6           ------------------------------------------------------------
ABR2MKK6            ------------------------------------------------------------
Mig3MKK6            ------------------------------------------------------------
Per1MKK6            ------------------------------------------------------------
Uni2MKK6            ------------------------------------------------------------
Bis-1MKK6           ------------------------------------------------------------
BdTR9kMKK6          ------------------------------------------------------------
Bd21-3MKK6          ------------------------------------------------------------
Adi-10MKK6          ------------------------------------------------------------
Koz-3MKK6           ------------------------------------------------------------
ABR9MKK6            ------------------------------------------------------------
Arn1MKK6            ------------------------------------------------------------
BdTR7aMKK6          ------------------------------------------------------------
Mon3MKK6            ------------------------------------------------------------
BdMKK6              ------------------------------------------------------------
Adi-12MKK6          ------------------------------------------------------------
Adi-2MKK6           ------------------------------------------------------------
Bd18-1MKK6          ------------------------------------------------------------
Bd3-1MKK6           ------------------------------------------------------------
BdTR10cMKK6         ------------------------------------------------------------
BdTR11aMKK6         ------------------------------------------------------------
BdTR11gMKK6         ------------------------------------------------------------
BdTR11iMKK6         ------------------------------------------------------------
BdTR12cMKK6         ------------------------------------------------------------
BdTR13aMKK6         ------------------------------------------------------------
BdTR13cMKK6         ------------------------------------------------------------
BdTR2bMKK6          ------------------------------------------------------------
BdTR1iMKK6          ------------------------------------------------------------
BdTR2gMKK6          ------------------------------------------------------------
BdTR3cMKK6          ------------------------------------------------------------
BdTR5iMKK6          ------------------------------------------------------------
Gaz-8MKK6           ------------------------------------------------------------
Kah-5MKK6           ------------------------------------------------------------
Koz-1MKK6           ------------------------------------------------------------
Sig2MKK6            ------------------------------------------------------------
ABR3MKK6            ------------------------------------------------------------
ABR4MKK6            ------------------------------------------------------------
ABR5MKK6            ------------------------------------------------------------
ABR6MKK6            ------------------------------------------------------------
ABR7MKK6            ------------------------------------------------------------
Foz1MKK6            ------------------------------------------------------------
Jer1MKK6            ------------------------------------------------------------
Luc1MKK6            ------------------------------------------------------------
Mur1MKK6            ------------------------------------------------------------
RON2MKK6            ------------------------------------------------------------
S8iiCMKK6           ------------------------------------------------------------
Bd1-1MKK6           ------------------------------------------------------------
Bd29-1MKK6          ------------------------------------------------------------
BdTR8iMKK6          ------------------------------------------------------------
Tek-2MKK6           ------------------------------------------------------------
Tek-4MKK6           ------------------------------------------------------------
Kah-1MKK6           ------------------------------------------------------------
                                                                                

Bd2-3MKK5           PQPGTPGRPRRRPDLPLPMPQR---PDVSSSLAVPLPLPPPSSLGL--------------
Adi-10MKK5          ------------------------------------------------------------
BdTR13cMKK5         PQPGTPGRPRRRPDLTLPMPQR---PDVSSSLA---------------------------
Kah-1MKK5           PQPGTPGRPRRRPDLPLPMPQR---PDVSSSLAVPLPLPPPSSLGL--------------
BdTR9kMKK5          PQPGTPGRPRRRPDLTLPMPQR---PDVSSSLA---------------------------
BdTR8iMKK5          PQPGTPGRPRRRPDLTLPMPQR---PDVSSSLAVPLPLPPPSSLGL--------------
BdTR11aMKK5         PQPGTPGRPRRRPDLTLPMPQR---PDVSSSLAVPLPLPPPSSLGL--------------
Arn1MKK5            PQPGTPGRPRRRPDLTLPMPQR---PDVSSSLAVPLPLPPPSSLGL--------------
Mon3MKK5            PQPGTPGRPRRRPDLTLPMPQR---PDVSSSLAVPLPLPPPSSLGL--------------
Bd21-3MKK5          PQPGTPGRPRRRPDLTLPMPQR---PDVSSSLAVPLPLPPPSSLGL--------------
Bis-1MKK5           PQPGTPGRPRRRPDLTLPMPQR---PDVSSSLAVPLPLPPPSSLGL--------------
BdTR3cMKK5          PQPGTPGRPRRRPDLTLPMPQR---PDVSSSLAVPLPLPPPSSLGL--------------
BdTR2gMKK5          PQPGTPGRPRRRPDLTLPMPQR---PDVSSSLAVPLPLPPPSSLGL--------------
BdTR12cMKK5         PQPGTPGRPRRRPDLTLPMPQR---PDVSSS-----------------------------
Adi-12MKK5          PQPGTPGRPRRRPDLTLPMPQR---PDVSSSLA---------------------------
Bd1-1MKK5           ------------------------------------------------------------
BdTR10cMKK5         ------------------------------------------------------------
Bd29-1MKK5          PQPGTPGRPRRRPDLTLPMPQR---PDVSSSLAVPLPLPPPSSLGL--------------
Tek-2MKK5           PQPGTPGRPRRRPDLTLPMPQR---PDVSSSLAVPLPLPPPSSLGL--------------
Tek-4MKK5           PQPGTPGRPRRRPDLTLPMPQR---PDVSSSLAVPLPLPPPSSLGL--------------
BdMKK5              PQPGTPGRPRRRPDLTLPMPQR---PDVSSSLAVPLPLPPPSSLGL--------------
Adi-2MKK5           PQPGTPGRPRRRPDLTLPMPQR---PDVSSSLAVPLPLPPPSSLGL--------------
Bd18-1MKK5          PQPGTPGRPRRRPDLTLPMPQR---PDVSSSLAVPLPLPPPSSLGL--------------
BdTR11gMKK5         PQPGTPGRPRRRPDLTLPMPQR---PDVSSSLAVPLPLPPPSSLGL--------------
BdTR11iMKK5         PQPGTPGRPRRRPDLTLPMPQR---PDVSSSLAVPLPLPPPSSLGL--------------
BdTR13aMKK5         PQPGTPGRPRRRPDLTLPMPQR---PDVSSSLAVPLPLPPPSSLGL--------------
BdTR1iMKK5          PQPGTPGRPRRRPDLTLPMPQR---PDVSSSLAVPLPLPPPSSLGL--------------
Kah-5MKK5           PQPGTPGRPRRRPDLTLPMPQR---PDVSSSLAVPLPLPPPSSLGL--------------
Koz-1MKK5           PQPGTPGRPRRRPDLTLPMPQR---PDVSSSLAVPLPLPPPSSLGL--------------
Sig2MKK5            PQPGTPGRPRRRPDLTLPMPQR---PDVSSSLAVPLPLPPPSSLGL--------------
ABR2MKK5            PQPGTPGRPRRRPDLTLPMPQR---PDVSSSLAVPLPLPPPSSLGL--------------
ABR3MKK5            PQPGTPGRPRRRPDLTLPMPQR---PDVSSSLAVPLPLPPPSSLGL--------------
ABR4MKK5            PQPGTPGRPRRRPDLTLPMPQR---PDVSSSLAVPLPLPPPSSLGL--------------
ABR6MKK5            PQPGTPGRPRRRPDLTLPMPQR---PDVSSSLAVPLPLPPPSSLGL--------------
ABR7MKK5            PQPGTPGRPRRRPDLTLPMPQR---PDVSSSLAVPLPLPPPSSLGL--------------
Luc1MKK5            PQPGTPGRPRRRPDLTLPMPQR---PDVSSSLAVPLPLPPPSSLGL--------------
Mig3MKK5            PQPGTPGRPRRRPDLTLPMPQR---PDVSSSLAVPLPLPPPSSLGL--------------
Mur1MKK5            PQPGTPGRPRRRPDLTLPMPQR---PDVSSSLAVPLPLPPPSSLGL--------------
Per1MKK5            PQPGTPGRPRRRPDLTLPMPQR---PDVSSSLAVPLPLPPPSSLGL--------------
RON2MKK5            PQPGTPGRPRRRPDLTLPMPQR---PDVSSSLAVPLPLPPPSSLGL--------------
S8iiCMKK5           PQPGTPGRPRRRPDLTLPMPQR---PDVSSSLAVPLPLPPPSSLGL--------------
Uni2MKK5            PQPGTPGRPRRRPDLTLPMPQR---PDVSSSLAVPLPLPPPSSLGL--------------
Foz1MKK5            PQPGTPGRPRRRPDLTLPMPQR---PDVSSSLA---------------------------
Bd30-1MKK5          ------------------MGMR---PDVSSSLAVPLPLPPPSSLGL--------------
ABR5MKK5            PQPGTPGRPRRRPDLTLPMPQR---PDVSSSLA---------------------------
Koz-3MKK5           PQPGTPGRPRRRPDLTLPMPQR---PDVSSSLAVPLPLPPPSSLGL--------------
BdTR2bMKK5          PQPGTPGRPRRRPDLTLPMPQR---PDVSSSLAVPLPLPPPSPLGL--------------
BdTR7aMKK5          PQPGTPGRPRRRPDLTLPMPQR---PDVSSSLAVPLPLPPPSSLGL--------------
ABR9MKK5            PQPGTPGRPRRRPDLTLPMPQR---PDVSSSLAVPLPLPPPSSLGL--------------
BdTR5iMKK5          ------------------------------------------------------------
BdTR13cMKK4         QQPGTPGRARRRPDLTLPLPQR---DLT--SLAVPLPLPPPPSSAPSSASSSGSSL----
Bd29-1MKK4          ------------------------------------------------------------
Bd1-1MKK4           QQPGPPGRARRRPDLTLPLPQR---DLT--SLAVPLPLPPPPSSAPSSASSSGSSL----
Per1MKK4            QQPGTPGRARRRPDLTLPLPQR---DLT--SLAVPLPLPPPPSSAPSSASSSGSSL----
Sig2MKK4            ------------------------------------------------------------
Kah-1MKK4           QQPGTPGRARRRPDLTLPLPQR---ALT--SLAVPLPLPPPPSSAPSSASSSGSSL----
BdTR9kMKK4          ------------------------------------------------------------
BdTR2gMKK4          QQPGPPGRARRRPDLPLPLPQR---ALT--SLAVPLPLPPPPSSAPSSASSSGSSL----
BdTR12cMKK4         QQPGTPGRARRRPDLTLPLPQR---DLT--SLAVPLPLP---------------------
Adi-12MKK4          ---------------MLYISGG---R------XGSAPPP---------------------
Bd3-1MKK4           ------------------------------------------------------------
Bd30-1MKK4          ------------------------------------------------------------
Koz-3MKK4           QQPGTPGRARRRPDLPLPLPQR---DLT--SLAVPLPLPPPPSSAPSSASSSGSSL----
BdTR5iMKK4          QQPGTPGRARRRPDLTLPLPQR---DLT--SLAVPLPLPPPPSSAPSSASSSGSSL----
Bd2-3MKK4           ------------------------------------------------------------
S8iiCMKK4           QQPGTPGXXXXX--XXXXXPQR---DLT--SLAVPLPLPPPPSSAPSSASSSGSSL----
BdTR7aMKK4          QQPGPPGRARRRPDLPLPLPQR---DLT--SLAVPLPLPPPPSSAPSSASSSGSSL----
Mur1MKK4            ------------------------------------------------------------
BdTR3cMKK4          QQPGTPGRARRRPDLTLPLPQR---DLT--SLAVPLPLPPPPSSAPSSASSSGSSL----
Bis-1MKK4           QQPGTPGRARRRPDLPLPLPQR---DLT--SLAVPLPLPPPPSSAPSSASSSGSSL----
Adi-10MKK4          ------------------------------------------------------------
BdTR10cMKK4         ------------------------------------------------------------
Bd21-3MKK4          QQPGTPGRARRRPDLTLPLPQR---DLT--SLAVPLPLPPPPSSAPSSASSSGSSL----
BdTR1iMKK4          QQPGTPGRARRRPDLTLPLPQR---DLT--SLAVPLPLPPPPSSAPSSASSSGSSL----
BdTR2bMKK4          QQPGTPGRARRRPDLPLPLPQR---DLT--SLAVPLPLPPPPSSAPSSASSSGSSL----
BdTR11gMKK4         QQPGTPGRARRRPDLTLPLPQR---DLT--SLAVPLPLPPPPSSAPSSASSSGSSL----
BdTR11aMKK4         QQPGTPGRARRRPDLTLPLPQR---DLT--SLAVPLPLPPPPSSAPSSASSSGSSL----
Tek-4MKK4           QQPGTPGRARRRPDLTLPLPQR---DLT--SLAVPLPLPPPPSSAPSSASSSGSSL----
ABR9MKK4            QQPGTPGRARRRPDLTLPLPQR---DLT--SLAVPLPLPPPPSSAPSSASSSGSSL----
Arn1MKK4            QQPGTPGRARRRPDLTLPLPQR---DLT--SLAVPLPLPPPPSSAPSSASSSGSSL----
BdTR8iMKK4          QQPGTPGRARRRPDLTLPLPQR---DLT--SLAVPLPLPPPPSSAPSSASSSGSSL----
Mon3MKK4            QQPGTPGRARRRPDLTLPLPQR---DLT--SLAVPLPLPPPPSSAPSSASSSGSSL----
Tek-2MKK4           QQPGTPGRARRRPDLTLPLPQR---DLT--SLAVPLPLPPPPSSAPSSASSSGSSL----
BdMKK4              QQPGTPGRARRRPDLTLPLPQR---DLT--SLAVPLPLPPPPSSAPSSASSSGSSL----
Adi-2MKK4           QQPGTPGRARRRPDLTLPLPQR---DLT--SLAVPLPLPPPPSSAPSSASSSGSSL----
Bd18-1MKK4          QQPGTPGRARRRPDLTLPLPQR---DLT--SLAVPLPLPPPPSSAPSSASSSGSSL----
BdTR11iMKK4         QQPGTPGRARRRPDLTLPLPQR---DLT--SLAVPLPLPPPPSSAPSSASSSGSSL----
BdTR13aMKK4         QQPGTPGRARRRPDLTLPLPQR---DLT--SLAVPLPLPPPPSSAPSSASSSGSSL----
Kah-5MKK4           QQPGTPGRARRRPDLTLPLPQR---DLT--SLAVPLPLPPPPSSAPSSASSSGSSL----
Koz-1MKK4           QQPGTPGRARRRPDLTLPLPQR---DLT--SLAVPLPLPPPPSSAPSSASSSGSSL----
ABR2MKK4            QQPGTPGRARRRPDLTLPLPQR---DLT--SLAVPLPLPPPPSSAPSSASSSGSSL----
ABR3MKK4            QQPGTPGRARRRPDLTLPLPQR---DLT--SLAVPLPLPPPPSSAPSSASSSGSSL----
ABR4MKK4            QQPGTPGRARRRPDLTLPLPQR---DLT--SLAVPLPLPPPPSSAPSSASSSGSSL----
ABR5MKK4            QQPGTPGRARRRPDLTLPLPQR---DLT--SLAVPLPLPPPPSSAPSSASSSGSSL----
ABR6MKK4            QQPGTPGRARRRPDLTLPLPQR---DLT--SLAVPLPLPPPPSSAPSSASSSGSSL----
ABR7MKK4            QQPGTPGRARRRPDLTLPLPQR---DLT--SLAVPLPLPPPPSSAPSSASSSGSSL----
Jer1MKK4            QQPGTPGRARRRPDLTLPLPQR---DLT--SLAVPLPLPPPPSSAPSSASSSGSSL----
Luc1MKK4            QQPGTPGRARRRPDLTLPLPQR---DLT--SLAVPLPLPPPPSSAPSSASSSGSSL----
Mig3MKK4            QQPGTPGRARRRPDLTLPLPQR---DLT--SLAVPLPLPPPPSSAPSSASSSGSSL----
RON2MKK4            QQPGTPGRARRRPDLTLPLPQR---DLT--SLAVPLPLPPPPSSAPSSASSSGSSL----
Uni2MKK4            QQPGTPGRARRRPDLTLPLPQR---DLT--SLAVPLPLPPPPSSAPSSASSSGSSL----
Adi-10MKK10-2       --MALVRQRRQLPHLTLPLDH----------FAL-RPPPAPA------------------
Bd1-1MKK10-2        --MALVRQRRQLPHLPLPLAP----------FAL-RPPPVPAPAP-PV------------
BdTR12cMKK10-2      --MALVRQRRQLPHLTPPLDH----------FAL-RPPPVPAPAP-PV------------
Bd30-1MKK10-2       --MALVRQRRQLPHLTLPLDP----------SAL-RPPPVPAPAP-PV------------
Kah-1MKK10-2        --MALVRQRRQLPHLTLPLDH----------FAL-RPPPAP--AP-TV------------
BdTR9kMKK10-2       --MALVRQRRQLPHLPLPLDH----------FAL-RPPPVPAPAP-TV------------
Bd2-3MKK10-2        --MALVRQRRQLPHLPLPLDH----------FAL-RPPPAP--AP-TV------------
BdTR5iMKK10-2       --MALVRQRRQLPHLTLPLDH----------FAL-RPPPVPAPAP-TV------------
BdTR13cMKK10-2      --MALVRQRRQLPHLTLPLDH----------FAL-RPPPVPAPAP-TV------------
Foz1MKK10-2         --MALVRQRRQLPHLPLPLDH----------FAL-RPPPVPAPAP-TV------------
ABR7MKK10-2         --MALVRQRRQLPHLTLPLDH----------FAL-RPPPVPASAP-TV------------
ABR5MKK10-2         --MALVRQRRQLPHLTLPLDH----------FAL-RPPPVPAPAP-TV------------
Koz-3MKK10-2        --MALVRQRRQLPHLPPPLDH----------FAL-RPPPVPAPAP-PV------------
Bis-1MKK10-2        --MALVRQRRQLPHLTLPLDH----------FAL-RPPPVPAPAP-TV------------
BdTR2gMKK10-2       --MALVRQRRQLPHLTLPLDH----------FAL-RPPPVPAPAP-TV------------
BdTR2bMKK10-2       --MALVRQRRQLPHLTLPLDH----------FAL-RPPPVPAPAP-TV------------
BdTR11iMKK10-2      --MALVRQRRQLPHLTLPLDH----------FAL-RPPPVPAPAP-TV------------
BdTR11gMKK10-2      --MALVRQRRQLPHLPLPLDH----------FAL-RPPPVPAPAP-TV------------
Bd21-3MKK10-2       --MALVRQRRQLPHLTLPLDH----------FAL-RPPPAP--AP-TV------------
BdMKK10-2           --MALVRQRRQLPHLTLPLDH----------FAL-RPPPAP--AP-TV------------
BdTR7aMKK10-2       --MALVRQRRQLPHLTLPLDH----------FAL-RPPPVPAPAP-TV------------
ABR9MKK10-2         --MALVRQRRQLPHLTLPLDH----------FAL-RPPPVPAPAP-TV------------
Arn1MKK10-2         --MALVRQRRQLPHLTLPLDH----------FAL-RPPPVPAPAP-TV------------
Bd29-1MKK10-2       --MALVRQRRQLPHLTLPLDH----------FAL-RPPPVPAPAP-TV------------
BdTR8iMKK10-2       --MALVRQRRQLPHLTLPLDH----------FAL-RPPPVPAPAP-TV------------
Mon3MKK10-2         --MALVRQRRQLPHLTLPLDH----------FAL-RPPPVPAPAP-TV------------
Tek-2MKK10-2        --MALVRQRRQLPHLTLPLDH----------FAL-RPPPVPAPAP-TV------------
Tek-4MKK10-2        ------------------------------------------------------------
Adi-12MKK10-2       --MALVRQRRQLPHLTLPLDH----------FAL-RPPPVPAPAP-TV------------
Adi-2MKK10-2        --MALVRQRRQLPHLTLPLDH----------FAL-RPPPVPAPAP-TV------------
Bd18-1MKK10-2       --MALVRQRRQLPHLTLPLDH----------FAL-RPPPVPAPAP-TV------------
BdTR10cMKK10-2      ------------------------------------------------------------
BdTR11aMKK10-2      --MALVRQRRQLPHLTLPLDH----------FAL-RPPPVPAPAP-TV------------
BdTR13aMKK10-2      --MALVRQRRQLPHLTLPLDH----------FAL-RPPPVPAPAP-TV------------
BdTR1iMKK10-2       --MALVRQRRQLPHLTLPLDH----------FAL-RPPPVPAPAP-TV------------
BdTR3cMKK10-2       --MALVRQRRQLPHLTLPLDH----------FAL-RPPPVPAPAP-TV------------
Kah-5MKK10-2        --MALVRQRRQLPHLTLPLDH----------FAL-RPPPVPAPAP-TV------------
Koz-1MKK10-2        --MALVRQRRQLPHLTLPLDH----------FAL-RPPPVPAPAP-TV------------
Sig2MKK10-2         --MALVRQRRQLPHLTLPLDH----------FAL-RPPPVPAPAP-TV------------
ABR2MKK10-2         --MALVRQRRQLPHLTLPLDH----------FAL-RPPPVPAPAP-TV------------
ABR3MKK10-2         --MALVRQRRQLPHLTLPLDH----------FAL-RPPPVPAPAP-TV------------
ABR4MKK10-2         --MALVRQRRQLPHLTLPLDH----------FAL-RPPPVPAPAP-TV------------
ABR6MKK10-2         --MALVRQRRQLPHLTLPLDH----------FAL-RPPPVPAPAP-TV------------
Jer1MKK10-2         --MALVRQRRQLPHLTLPLDH----------FAL-RPPPVPAPAP-TV------------
Luc1MKK10-2         --MALVRQRRQLPHLTLPLDH----------FAL-RPPPVPAPAP-TV------------
Mig3MKK10-2         --MALVRQRRQLPHLTLPLDH----------FAL-RPPPVPAPAP-TV------------
Mur1MKK10-2         --MALVRQRRQLPHLTLPLDH----------FAL-RPPPVPAPAP-TV------------
Per1MKK10-2         --MALVRQRRQLPHLTLPLDH----------FAL-RPPPVPAPAP-TV------------
RON2MKK10-2         --MALVRQRRQLPHLTLPLDH----------FAL-RPPPVPAPAP-TV------------
S8iiCMKK10-2        --MALVRQRRQLPHLTLPLDH----------FAL-RPPPVPAPAP-TV------------
Uni2MKK10-2         --MALVRQRRQLPHLTLPLDH----------FAL-RPPPVPAPAP-TV------------
BdTR13cMKK10-5      --MALTVRQRRLPQLHI------SLDLPSCSFRCPTPPV---------------------
Bd1-1MKK10-5        --MALTVRQRRLPQLHI------SLDLPSCSFRCPNPPV---------------------
Jer1MKK10-4         --MALTVRQRRLPQLHI------SLDLPSCSFRCPNPPV---------------------
Mur1MKK10-5         --MALTVRQRRLPQLHI------SLDLPSCSFRCPNPPV---------------------
Tek-4MKK10-4        ------------------------------------------------------------
BdTR10cMKK10-4      ------------------------------------------------------------
Kah-1MKK10-4        ---MASAKERRLPQLPL------KLDVPPCAFRCAAPAPAPATAATPA------------
Sig2MKK10-4         ---MASAKERRLPQLHL------KLDVPTCAFRCAAPAPAPATAATPA------------
Bd30-1MKK10-4       ---MASAKERRLPQLHL------KLDVPPCAFRCAAPAPAPATAATPA------------
Bd1-1MKK10-4        ---MASAKERRLPQLHL------KLDVPTCAFRCAAPAPAPATAATPA------------
Koz-3MKK10-4        ---MASAKERRLPQLHL------KLDVPTCAFRCAAPAPAPATAAPPA------------
BdTR5iMKK10-4       ---MASAKERRLPQLHL------KLDVPTCAFRCAAPAPAPATAATPA------------
BdTR9kMKK10-4       ---MASAKERRLPQLHL------KLDVPTCAFRCAAPAPAPATAATPA------------
Bd2-3MKK10-4        ---MASAKERRLPQLHL------KLDVPTCAFRCAAPAPAPATAATPA------------
BdTR3cMKK10-4       ---MASAKERRLPQLHL------KLDVPTCAFRCAAPAPAPATAAPPA------------
BdTR8iMKK10-4       ---MASAKERRLPQLPL------KLDVPPCAFRCAAPAPAPATAATPA------------
BdTR7aMKK10-4       ---MASAKERRLPQLHL------KLDVPTCAFRCAAPAPAPATAATPA------------
BdTR2gMKK10-4       ---MASAKERRLPQLHL------KLDVPTCAFRCAAPAPAPATAATPA------------
ABR9MKK10-4         ---MASAKERRLPQLHL------KLDVPTCAFRCAAPAPAPATAATPA------------
BdTR2bMKK10-4       ---MASAKERRLPQLHL------KLDVPTCAFRCAAPAPAPATAATPA------------
BdTR1iMKK10-4       ---MASAKERRLPQLHL------KLDVPTCAFRCAAPAPAPATAATPA------------
Mig3MKK10-4         ---MASAKERRLPQLHL------KLDVPTCAFRCAAPAPAPATAATPA------------
BdTR12cMKK10-4      ---MASAKERRLPQLHL------KLDVPTCAFRCAAPAPAPATAATPA------------
Bd29-1MKK10-4       ---MASAKERRLPQLHL------KLDVPTCAFRCAAPAPAPATAATPA------------
Tek-2MKK10-4        ---MASAKERRLPQLHL------KLDVPTCAFRCAAPAPAPATAATPA------------
BdTR13cMKK10-4      ---MASAKERRLPQLHL------KLDVPPCAFRCAAPAPAPATAATPA------------
Bd21-3MKK10-4       ---MASAKERRLPQLHL------KLDVPPGAFRCAAPAPAPATAATPA------------
Adi-12MKK10-4       ---MASAKERRLPQLHL------KLDVPPCAFRCAAPAPAPATAAPPA------------
Bis-1MKK10-4        ---MASAKERRLPQLHL------KLDVPTCAFRCAAPAPAPATAATPA------------
Arn1MKK10-4         ---MASAKERRLPQLHL------KLDVPTCAFRCAAPAPAPATAATPA------------
Mon3MKK10-4         ---MASAKERRLPQLHL------KLDVPTCAFRCAAPAPAPATAATPA------------
BdMKK10-4           ---MASAKERRLPQLHL------KLDVPTCAFRCAAPAPAPATAATPA------------
BdTR11aMKK10-4      ---MASAKERRLPQLHL------KLDVPTCAFRCAAPAPAPATAATPA------------
BdTR11gMKK10-4      ---MASAKERRLPQLHL------KLDVPTCAFRCAAPAPAPATAATPA------------
BdTR11iMKK10-4      ---MASAKERRLPQLHL------KLDVPTCAFRCAAPAPAPATAATPA------------
BdTR13aMKK10-4      ---MASAKERRLPQLHL------KLDVPTCAFRCAAPAPAPATAATPA------------
Kah-5MKK10-4        ---MASAKERRLPQLHL------KLDVPTCAFRCAAPAPAPATAATPA------------
Koz-1MKK10-4        ---MASAKERRLPQLHL------KLDVPTCAFRCAAPAPAPATAATPA------------
ABR2MKK10-4         ---MASAKERRLPQLHL------KLDVPTCAFRCAAPAPAPATAATPA------------
ABR3MKK10-4         ---MASAKERRLPQLHL------KLDVPTCAFRCAAPAPAPATAATPA------------
ABR4MKK10-4         ---MASAKERRLPQLHL------KLDVPTCAFRCAAPAPAPATAATPA------------
ABR6MKK10-4         ---MASAKERRLPQLHL------KLDVPTCAFRCAAPAPAPATAATPA------------
ABR7MKK10-4         ---MASAKERRLPQLHL------KLDVPTCAFRCAAPAPAPATAATPA------------
Foz1MKK10-4         ---MASAKERRLPQLHL------KLDVPTCAFRCAAPAPAPATAATPA------------
Luc1MKK10-4         ---MASAKERRLPQLHL------KLDVPTCAFRCAAPAPAPATAATPA------------
Mur1MKK10-4         ---MASAKERRLPQLHL------KLDVPTCAFRCAAPAPAPATAATPA------------
Per1MKK10-4         ---MASAKERRLPQLHL------KLDVPTCAFRCAAPAPAPATAATPA------------
RON2MKK10-4         ---MASAKERRLPQLHL------KLDVPTCAFRCAAPAPAPATAATPA------------
S8iiCMKK10-4        ---MASAKERRLPQLHL------KLDVPTCAFRCAAPAPAPATAATPA------------
Uni2MKK10-4         ---MASAKERRLPQLHL------KLDVPTCAFRCAAPAPAPATAATPA------------
Adi-2MKK10-4        ---MASAKERRLPQLHL------KLDVPPCAFRCAAPAPAPATAATPA------------
Bd18-1MKK10-4       ---MASAKERRLPQLHL------KLDVPPCAFRCAAPAPAPATAATPA------------
Sig2MKK10-5         RQRCVPVQSNSHSRVLLPFPSGRSRRLHSAALLCRASPP---------------------
Adi-10MKK10-5       ------------------------------------------------------------
Koz-3MKK10-5        --MALTVRQRRLPQLHI------SLDLPSCSFRCPNPPV---------------------
Kah-1MKK10-5        --MALTVRQRRLPQLHI------SLDLPSCSFRCPNPPV---------------------
BdTR3cMKK10-5       --MALTVRQRRLPQLHI------SLDLPSCSFRCPNPPV---------------------
Jer1MKK10-5         MSRCATRRARRCARPES---ACAATSATAASGRNPPPPT---------------------
BdTR10cMKK10-5      ------------------------------------------------------------
BdTR2bMKK10-5       MA--LTVRQRRLPQLHI------SLDLPSCSFRCPNPPV---------------------
BdTR12cMKK10-5      MA--LTVRQRRLPQLHI------SLDLPSCSFRCPNPPV---------------------
BdTR2gMKK10-5       MA--LTVRQRRLPQLHI------SLDLPSCSFRCPNPPV---------------------
Adi-12MKK10-5       MA--LTVRQRRLPQLHI------SLDLPSCSFRCPTPPV---------------------
BdTR5iMKK10-5       MA--LTVRQRRLPQLHI------SLDLPSCSFRCPNPPV---------------------
BdTR11gMKK10-5      MA--LTVRQRRLPQLHI------SLDLPSCSFRCPTPPV---------------------
BdTR11aMKK10-5      MA--LTVRQRRLPQLHI------SLDLPSCSFRCPTPPV---------------------
Bd18-1MKK10-5       MA--LTVRQRRLPQLHI------SLDLPSCSFRCPNPPV---------------------
BdTR7aMKK10-5       MA--LTVRQRRLPQLHI------SLALPSCSFRCPNPPV---------------------
Mig3MKK10-5         MA--LTVRQRRLPQLHI------SLDLPSCSFRCPNPPV---------------------
ABR2MKK10-5         MA--LTVRQRRLPQLHI------SLDLPSCSFRCPNPPV---------------------
ABR3MKK10-5         MA--LTVRQRRLPQLHI------SLDLPSCSFRCPNPPV---------------------
ABR4MKK10-5         MA--LTVRQRRLPQLHI------SLDLPSCSFRCPNPPV---------------------
ABR5MKK10-5         MA--LTVRQRRLPQLHI------SLDLPSCSFRCPNPPV---------------------
ABR6MKK10-5         MA--LTVRQRRLPQLHI------SLDLPSCSFRCPNPPV---------------------
ABR7MKK10-5         MA--LTVRQRRLPQLHI------SLDLPSCSFRCPNPPV---------------------
Foz1MKK10-5         MA--LTVRQRRLPQLHI------SLDLPSCSFRCPNPPV---------------------
Luc1MKK10-5         MA--LTVRQRRLPQLHI------SLDLPSCSFRCPNPPV---------------------
Per1MKK10-5         MA--LTVRQRRLPQLHI------SLDLPSCSFRCPNPPV---------------------
RON2MKK10-5         MA--LTVRQRRLPQLHI------SLDLPSCSFRCPNPPV---------------------
S8iiCMKK10-5        MA--LTVRQRRLPQLHI------SLDLPSCSFRCPNPPV---------------------
Uni2MKK10-5         MA--LTVRQRRLPQLHI------SLDLPSCSFRCPNPPV---------------------
Bis-1MKK10-5        MA--LTVRQRRLPQLHI------SLDLPSCSFRCPNPPV---------------------
BdTR1iMKK10-5       MA--LTVRQRRLPQLHI------SLDLPSCSFRCPNPPV---------------------
ABR9MKK10-5         MA--LTVRQRRLPQLHI------SLDLPSCSFRCPNPPV---------------------
Arn1MKK10-5         MA--LTVRQRRLPQLHI------SLDLPSCSFRCPNPPV---------------------
Bd29-1MKK10-5       MA--LTVRQRRLPQLHI------SLDLPSCSFRCPNPPV---------------------
BdTR8iMKK10-5       MA--LTVRQRRLPQLHI------SLDLPSCSFRCPNPPV---------------------
Mon3MKK10-5         MA--LTVRQRRLPQLHI------SLDLPSCSFRCPNPPV---------------------
Tek-2MKK10-5        MA--LTVRQRRLPQLHI------SLDLPSCSFRCPNPPV---------------------
BdMKK10-5           MA--LTVRQRRLPQLHI------SLDLPSCSFRCPNPPV---------------------
Bd21-3MKK10-5       MA--LTVRQRRLPQLHI------SLDLPSCSFRCPNPPV---------------------
BdTR11iMKK10-5      MA--LTVRQRRLPQLHI------SLDLPSCSFRCPNPPV---------------------
BdTR13aMKK10-5      MA--LTVRQRRLPQLHI------SLDLPSCSFRCPNPPV---------------------
Kah-5MKK10-5        MA--LTVRQRRLPQLHI------SLDLPSCSFRCPNPPV---------------------
Koz-1MKK10-5        MA--LTVRQRRLPQLHI------SLDLPSCSFRCPNPPV---------------------
Adi-2MKK10-5        MA--LTVRQRRLPQLHI------SLDLPSCSFRCPNPPV---------------------
Bd30-1MKK10-5       --MALTVRQRRLPQLHI------SLDPPSCSFGCPNPPG---------------------
Bd2-3MKK10-5        --MALTVRQRRLPQLHI------SLAPPSCSFGCPTPPV---------------------
BdTR9kMKK10-5       ------------------------------------------------------------
BdTR10cMKK10-3      ATPTEIRQKRLQLSLHVPTRAAEALD--AVH-----RRPNP-------------------
Bd3-1MKK10-3        --MALLREKRLQLSLHVPTRAAEALD--AAP-----RRPNPVAATLAA------------
Bd30-1MKK10-3       --MALLREKRLQLSLHVPTRAAEALD--AVH-----RRPNPVAATLAA------------
Tek-4MKK10-3        --MALLREKRLQLSLHVPTRAAEALD--AAH-----RRPTPVAATLAA------------
Arn1MKK10-3         --MALLREKRLQLSLHVPTRAAEALD--AAH-----RRPNPVAATLAA------------
Mon3MKK10-3         --MALLREKRLQLSLHVPTRAAEALD--AAH-----RRPNPVAATLAA------------
ABR9MKK10-3         --MALLREKRLQLSLHVPTRAAEALD--AAH-----RRPNPVAATLAA------------
Bd29-1MKK10-3       --MALLREKRLQLSLHVPTRAAEALD--AAH-----RRPNPVAATLAA------------
BdTR8iMKK10-3       --MALLREKRLQLSLHVPTRAAEALD--AAH-----RRPNPVAATLAA------------
Tek-2MKK10-3        --MALLREKRLQLSLHVPTRAAEALD--AAH-----RRPNPVAATLAA------------
Bd1-1MKK10-3        --MALLREKRLQLSLHVPTRAAEALD--AAH-----RRPNPVAAPLAA------------
BdTR7aMKK10-3       --MALLREKRLQLSLHVPTRAAEALD--AAH-----RRPNPVAATLAA------------
BdTR13cMKK10-3      -------------------------------------MAMPK--SATL------------
Bd2-3MKK10-3        --MALLREKRLQLSLHVPTRAAEALD--AVH-----RRPNPVAATLAA------------
BdTR5iMKK10-3       ------------------------------------------------------------
Koz-3MKK10-3        --MALLREKRLQLSLHVPTRAAEALD--AVH-----RRPNPVAATLAA------------
BdTR9kMKK10-3       --MALLREKRLQLSLHVPTRAAEALD--AVH-----RRPNPVAATLAA------------
Kah-1MKK10-3        --MALLREKRLQLSLHVPTRAAEALD--AVH-----RRPNPVAAPLAA------------
BdTR3cMKK10-3       --MALLREKRLQLSLHVPTRAAEALD--AVH-----RRPNPVAATLAA------------
BdTR2gMKK10-3       --MALLREKRLQLSLHVPTRAAEALD--AVH-----RRPNPVAATLAA------------
Bis-1MKK10-3        --MALLREKRLQLSLHVPTRAAEALD--AVH-----RRPNPVAATLAA------------
BdTR1iMKK10-3       --MALLREKRLQLSLHVPTRAAEALD--AVH-----RRPNPVAATLAA------------
Mig3MKK10-3         --MALLREKRLQLSLHVPTRAAEALD--AVH-----RRPNPVAATLAA------------
Mur1MKK10-3         --MALLREKRLQLSLHVPTRAAEALD--AVH-----RRPNPVAATLAA------------
BdTR12cMKK10-3      --MALLREKRLQLSLHVPTRAAEALD--AVH-----RRPNPVAATLAA------------
Bd21-3MKK10-3       --MALLREKRLQLSLHVPTRAAEALD--AVH-----RRPNPVAATLAA------------
Adi-12MKK10-3       --MALLREKRLQLSLHVPTRAAEALD--AVH-----RRPNPVAATLAA------------
BdMKK10-3           --MALLREKRLQLSLHVPTRAAEALD--AVH-----RRPNPVAATLAA------------
Bd18-1MKK10-3       --MALLREKRLQLSLHVPTRAAEALD--AVH-----RRPNPVAATLAA------------
BdTR11aMKK10-3      --MALLREKRLQLSLHVPTRAAEALD--AVH-----RRPNPVAATLAA------------
BdTR11gMKK10-3      --MALLREKRLQLSLHVPTRAAEALD--AVH-----RRPNPVAATLAA------------
BdTR11iMKK10-3      --MALLREKRLQLSLHVPTRAAEALD--AVH-----RRPNPVAATLAA------------
BdTR13aMKK10-3      --MALLREKRLQLSLHVPTRAAEALD--AVH-----RRPNPVAATLAA------------
BdTR2bMKK10-3       --MALLREKRLQLSLHVPTRAAEALD--AVH-----RRPNPVAATLAA------------
Kah-5MKK10-3        --MALLREKRLQLSLHVPTRAAEALD--AVH-----RRPNPVAATLAA------------
Koz-1MKK10-3        --MALLREKRLQLSLHVPTRAAEALD--AVH-----RRPNPVAATLAA------------
Sig2MKK10-3         --MALLREKRLQLSLHVPTRAAEALD--AVH-----RRPNPVAATLAA------------
ABR2MKK10-3         --MALLREKRLQLSLHVPTRAAEALD--AVH-----RRPNPVAATLAA------------
ABR3MKK10-3         --MALLREKRLQLSLHVPTRAAEALD--AVH-----RRPNPVAATLAA------------
ABR4MKK10-3         --MALLREKRLQLSLHVPTRAAEALD--AVH-----RRPNPVAATLAA------------
ABR5MKK10-3         --MALLREKRLQLSLHVPTRAAEALD--AVH-----RRPNPVAATLAA------------
ABR6MKK10-3         --MALLREKRLQLSLHVPTRAAEALD--AVH-----RRPNPVAATLAA------------
ABR7MKK10-3         --MALLREKRLQLSLHVPTRAAEALD--AVH-----RRPNPVAATLAA------------
Foz1MKK10-3         --MALLREKRLQLSLHVPTRAAEALD--AVH-----RRPNPVAATLAA------------
Jer1MKK10-3         --MALLREKRLQLSLHVPTRAAEALD--AVH-----RRPNPVAATLAA------------
Luc1MKK10-3         --MALLREKRLQLSLHVPTRAAEALD--AVH-----RRPNPVAATLAA------------
Per1MKK10-3         --MALLREKRLQLSLHVPTRAAEALD--AVH-----RRPNPVAATLAA------------
RON2MKK10-3         --MALLREKRLQLSLHVPTRAAEALD--AVH-----RRPNPVAATLAA------------
S8iiCMKK10-3        --MALLREKRLQLSLHVPTRAAEALD--AVH-----RRPNPVAATLAA------------
Uni2MKK10-3         --MALLREKRLQLSLHVPTRAAEALD--AVH-----RRPNPVAATLAA------------
Adi-2MKK10-3        --MALLREKRLQLSLHVPTRAAEALD--AVH-----RRPTPVAATLAA------------
Adi-10MKK10-1       ----------MDPSASPPSVFSRRRR--GSVGRRKKGRREEEVAAPVG------------
BdTR10cMKK10-1      ------------------------------------------------------------
Kah-1MKK10-1        --MALLREKRLQLSLHVPTRAADAQE--AGLHR----RPNPAAALPLA------------
Koz-3MKK10-1        --MALLREKRLQLSLHVPTRAADAQE--AGLHR----RPNPAAALPLA------------
Bd30-1MKK10-1       --MALLREKRLQLSLHVPPRAADAQE--AGLHR----RPNPAAALPRA------------
BdTR9kMKK10-1       --MALLREKRLQLSLHVPTRAADAQE--AGLHR----RPNPAAALPLA------------
BdTR12cMKK10-1      --MALLREKRLQLSLHVPTRAADAQE--AGLHR----RPNPAAALPLA------------
Bis-1MKK10-1        --MALLREKRLQLSLHVPTRAADAQE--AGLHR----RPNPAAALPLA------------
Bd1-1MKK10-1        --MALLREKRLQLSLHVPTRAADAQE--AGLPR----RPTPAAALPLA------------
BdTR2gMKK10-1       --MALLREKRLQLSLHVPTRAADAQE--AGLHR----RPNPAAALPLA------------
BdTR13cMKK10-1      --MALLREKRLQLSLHVPTRAADAQE--AGLHR----RPNPAAALPLA------------
Bd21-3MKK10-1       --MALLREKRLQLSLHAPTRAADAQE--AGLHR----RPNPAAALPLA------------
Bd2-3MKK10-1        --MALLREKRLQLSLHVPTRAADAQE--AGLHR----RPNPAAALPLA------------
Tek-4MKK10-1        --MALLREKRLQLSLHVPTRAADAQE--AGLHR----RPNPAAALPRA------------
BdTR7aMKK10-1       --MALLREKRLQLSLHVPTRAADAQE--AGLHR----RPNPAAALPLA------------
Bd29-1MKK10-1       --MALLREKRLQLSLHVPTRAADAQE--AGLHR----RPNPAAALPLA------------
ABR9MKK10-1         --MALLREKRLQLSLHVPTRAADAQE--AGLHR----RPNPAAALPLA------------
Adi-2MKK10-1        --MALLREKRLQLSLHVPTRAADAQE--AGLHR----RPNPAAALPLA------------
BdTR11aMKK10-1      --MALLREKRLQLSLHVPTRAADAQE--AGLHR----RPNPAAALPLA------------
BdTR11gMKK10-1      --MALLREKRLQLSLHVPTRAADAQE--AGLHR----RPNPAAALPLA------------
BdTR3cMKK10-1       --MALLREKRLQLSLHVPTRAADAQE--AGLHR----RPNPAAALPLA------------
BdTR5iMKK10-1       --MALLREKRLQLSLHVPTRAADAQE--AGLHR----RPNPAAALPLA------------
BdTR2bMKK10-1       --MALLREKRLQLSLHVPTRAADAQE--AGLHR----RPNPAAALPLA------------
Adi-12MKK10-1       --MALLREKRLQLSLHVPTRAADAQE--AGLHR----RPNPAAALPLA------------
BdTR8iMKK10-1       --MALLREKRLQLSLHVPPRAADAQE--AGLHR----RPNPAAALPLA------------
Arn1MKK10-1         --MALLREKRLQLSLHVPTRAADAQE--AGLHR----RPNPAAALPLA------------
Mig3MKK10-1         --MALLREKRLQLSLHVPTRAADAQE--AGLHR----RPNPAAALPLA------------
Mon3MKK10-1         --MALLREKRLQLSLHVPTRAADAQE--AGLHR----RPNPAAALPLA------------
Tek-2MKK10-1        --MALLREKRLQLSLHVPTRAADAQE--AGLHR----RPNPAAALPLA------------
BdMKK10-1           --MALLREKRLQLSLHVPTRAADAQE--AGLHR----RPNPAAALPLA------------
Bd18-1MKK10-1       --MALLREKRLQLSLHVPTRAADAQE--AGLHR----RPNPAAALPLA------------
BdTR11iMKK10-1      --MALLREKRLQLSLHVPTRAADAQE--AGLHR----RPNPAAALPLA------------
BdTR13aMKK10-1      --MALLREKRLQLSLHVPTRAADAQE--AGLHR----RPNPAAALPLA------------
BdTR1iMKK10-1       --MALLREKRLQLSLHVPTRAADAQE--AGLHR----RPNPAAALPLA------------
Kah-5MKK10-1        --MALLREKRLQLSLHVPTRAADAQE--AGLHR----RPNPAAALPLA------------
Koz-1MKK10-1        --MALLREKRLQLSLHVPTRAADAQE--AGLHR----RPNPAAALPLA------------
Sig2MKK10-1         --MALLREKRLQLSLHVPTRAADAQE--AGLHR----RPNPAAALPLA------------
ABR2MKK10-1         --MALLREKRLQLSLHVPTRAADAQE--AGLHR----RPNPAAALPLA------------
ABR3MKK10-1         --MALLREKRLQLSLHVPTRAADAQE--AGLHR----RPNPAAALPLA------------
ABR4MKK10-1         --MALLREKRLQLSLHVPTRAADAQE--AGLHR----RPNPAAALPLA------------
ABR5MKK10-1         --MALLREKRLQLSLHVPTRAADAQE--AGLHR----RPNPAAALPLA------------
ABR6MKK10-1         --MALLREKRLQLSLHVPTRAADAQE--AGLHR----RPNPAAALPLA------------
ABR7MKK10-1         --MALLREKRLQLSLHVPTRAADAQE--AGLHR----RPNPAAALPLA------------
Foz1MKK10-1         --MALLREKRLQLSLHVPTRAADAQE--AGLHR----RPNPAAALPLA------------
Jer1MKK10-1         --MALLREKRLQLSLHVPTRAADAQE--AGLHR----RPNPAAALPLA------------
Luc1MKK10-1         --MALLREKRLQLSLHVPTRAADAQE--AGLHR----RPNPAAALPLA------------
Mur1MKK10-1         --MALLREKRLQLSLHVPTRAADAQE--AGLHR----RPNPAAALPLA------------
Per1MKK10-1         --MALLREKRLQLSLHVPTRAADAQE--AGLHR----RPNPAAALPLA------------
RON2MKK10-1         --MALLREKRLQLSLHVPTRAADAQE--AGLHR----RPNPAAALPLA------------
S8iiCMKK10-1        --MALLREKRLQLSLHVPTRAADAQE--AGLHR----RPNPAAALPLA------------
Uni2MKK10-1         --MALLREKRLQLSLHVPTRAADAQE--AGLHR----RPNPAAALPLA------------
Bd29-1MKK3-3        ------LRRRVQPI-FFDADGN----------VMPAPD----D---DSEVLDGGTINLLS
Kah-1MKK3-3         ------LRRRGQPI-FFDADGN----------VMPAPD----D---DSEVLDGGTINLLS
Tek-4MKK3-3         ------------------------------------------------------------
Gaz-8MKK3-3         ------LRRGVQPI-FFDADGN----------VMPAPD----D---DSEVLDGGTINLLS
BdMKK3-3            ------LRRRVQPI-FFDADGN----------VMPAPD----D---DSEVLDGGTINLLS
Bd30-1MKK3-3        ------LRRGGQPI-FFDADGN----------VMPAPD----D---DSEVLDGGTINLLS
BdTR10cMKK3-3       ------LRRRVQPI-FFDADGN----------VMPAPD----D---DSEVLDGGTINLLS
Adi-10MKK3-3        ------LRRRGQPI-FFDADGN----------VMPAPD----D---DSEVLDGGTINLLS
S8iiCMKK3-3         ------LRRRVQPI-FFDADGN----------VMPAPD----D---DSEVLDGGTINLLS
Bd1-1MKK3-3         ------LRRRGQPI-FFDADGN----------VMPAPD----D---DSEVLDGGTINLLS
BdTR7aMKK3-3        ------LRRRGQPI-FFDADGN----------VMPAPD----D---DSEVLDGGTINLLS
BdTR8iMKK3-3        ------LRRRGQPI-FFDADGN----------VMPAPD----D---DSEVLDGGTINLLS
Foz1MKK3-3          ------LRRRGQPI-FFDADGN----------VMPAPD----D---DSEVLDGGTINLLS
Bis-1MKK3-3         ------LRRRGQPI-FFDADGN----------VMPAPD----D---DSEVLDGGTINLLS
BdTR5iMKK3-3        ------LRRRGQPI-FFDADGN----------VMPAPD----D---DSEVLDGGTINLLS
Adi-12MKK3-3        ------LRRRGQPI-FFDADGN----------VMPAPD----D---DSEVLDGGTINLLS
Adi-2MKK3-3         ------LRRRGQPI-FFDADGN----------VMPAPD----D---DSEVLDGGTINLLS
Bd2-3MKK3-3         ------LRRRGQPI-FFDADGN----------VMPAPD----D---DSEVLDGGTINLLS
BdTR12cMKK3-3       ------LRRRGQPI-FFDADGN----------VMPAPD----D---DSEVLDGGTINLLS
BdTR13cMKK3-3       ------LRRRGQPI-FFDADGN----------VMPAPD----D---DSEVLDGGTINLLS
BdTR2bMKK3-3        ------LRRRGQPI-FFDADGN----------VMPAPD----D---DSEVLDGGTINLLS
BdTR2gMKK3-3        ------LRRRGQPI-FFDADGN----------VMPAPD----D---DSEVLDGGTINLLS
BdTR3cMKK3-3        ------LRRRGQPI-FFDADGN----------VMPAPD----D---DSEVLDGGTINLLS
BdTR9kMKK3-3        ------LRRRGQPI-FFDADGN----------VMPAPD----D---DSEVLDGGTINLLS
Koz-3MKK3-3         ------LRRRGQPI-FFDADGN----------VMPAPD----D---DSEVLDGGTINLLS
Mur1MKK3-3          ------LRRRVQPI-FFDADGN----------VMPAPD----D---DSEVLDGGTINLLS
Jer1MKK3-3          ------LRRRVQPI-FFDADGN----------VMPAPD----D---DSEVLDGGTINLLS
ABR6MKK3-3          ------LRRRVQPI-FFDADGN----------VMPAPD----D---DSEVLDGGTINLLS
ABR4MKK3-3          ------LRRRVQPI-FFDADGN----------VMPAPD----D---DSEVLDGGTINLLS
Koz-1MKK3-3         ------LRRRVQPI-FFDADGN----------VMPAPD----D---DSEVLDGGTINLLS
Kah-5MKK3-3         ------LRRRVQPI-FFDADGN----------VMPAPD----D---DSEVLDGGTINLLS
BdTR1iMKK3-3        ------LRRRVQPI-FFDADGN----------VMPAPD----D---DSEVLDGGTINLLS
BdTR13aMKK3-3       ------LRRRVQPI-FFDADGN----------VMPAPD----D---DSEVLDGGTINLLS
BdTR11iMKK3-3       ------LRRRVQPI-FFDADGN----------VMPAPD----D---DSEVLDGGTINLLS
BdTR11gMKK3-3       ------LRRRVQPI-FFDADGN----------VMPAPD----D---DSEVLDGGTINLLS
BdTR11aMKK3-3       ------LRRRVQPI-FFDADGN----------VMPAPD----D---DSEVLDGGTINLLS
Bd3-1MKK3-3         ------LRRRVQPI-FFDADGN----------VMPAPD----D---DSEVLDGGTINLLS
Bd21-3MKK3-3        ------LRRRVQPI-FFDADGN----------VMPAPD----D---DSEVLDGGTINLLS
Bd18-1MKK3-3        ------LRRRVQPI-FFDADGN----------VMPAPD----D---DSEVLDGGTINLLS
ABR9MKK3-3          ------LRRRVQPI-FFDADGN----------VMPAPD----D---DSEVLDGGTINLLS
Arn1MKK3-3          ------LRRRVQPI-FFDADGN----------VMPAPD----D---DSEVLDGGTINLLS
Mon3MKK3-3          ------LRRRVQPI-FFDADGN----------VMPAPD----D---DSEVLDGGTINLLS
Tek-2MKK3-3         ------LRRRVQPI-FFDADGN----------VMPAPD----D---DSEVLDGGTINLLS
Sig2MKK3-3          ------LRRRVQPI-FFDADGN----------VMPAPD----D---DSEVLDGGTINLLS
ABR2MKK3-3          ------LRRRVQPI-FFDADGN----------VMPAPD----D---DSEVLDGGTINLLS
ABR3MKK3-3          ------LRRRVQPI-FFDADGN----------VMPAPD----D---DSEVLDGGTINLLS
ABR5MKK3-3          ------LRRRVQPI-FFDADGN----------VMPAPD----D---DSEVLDGGTINLLS
ABR7MKK3-3          ------LRRRVQPI-FFDADGN----------VMPAPD----D---DSEVLDGGTINLLS
Luc1MKK3-3          ------LRRRVQPI-FFDADGN----------VMPAPD----D---DSEVLDGGTINLLS
Mig3MKK3-3          ------LRRRVQPI-FFDADGN----------VMPAPD----D---DSEVLDGGTINLLS
Per1MKK3-3          ------LRRRVQPI-FFDADGN----------VMPAPD----D---DSEVLDGGTINLLS
RON2MKK3-3          ------LRRRVQPI-FFDADGN----------VMPAPD----D---DSEVLDGGTINLLS
Uni2MKK3-3          ------LRRRVQPI-FFDADGN----------VMPAPD----D---DSEVLDGGTINLLS
Tek-4MKK3-2         ------------------------------------------------------------
Kah-1MKK3-2         ------LKKKLQPL-MFNDPDKD-----GFSTRVPFPE----DTCDSYVVSDGGTINLLS
BdTR12cMKK3-2       ------LKKKLQPL-MFNDPDKD-----GFSTRVPFPE----DTCDSYVVSDGGTINLLS
Bd21-3MKK3-2        ------LKKKLQPL-MFNDPDKD-----GFSTRVPFPE----DTCDSYVVSDGGTINLLS
Arn1MKK3-2          ------LKKKLQPL-MFNDPDKD-----GVSTRVPFPE----DTCDSYVVSDGGTINLLS
Mon3MKK3-2          ------LKKKLQPL-MFNDPDKD-----GVSTRVPFPE----DTCDSYVVSDGGTINLLS
Jer1MKK3-2          ------LKKKLQPL-MFNDPDKD-----GFSTRVPFPE----DTCDSYVVSDGGTINLLS
Mig3MKK3-2          ------LKKKLQPL-MFNDPDKD-----GFSTRVPFPE----DTCDSYVVSDGGTINLLS
S8iiCMKK3-2         ------LKKKLQPL-MFNDPDKD-----GFSTRVPFPE----DTCDSYVVSDGGTINLLS
BdMKK3-2            ------LKKKLQPL-MFNDPDKD-----GFSTRVPFPE----DTCDSYVVSDGGTINLLS
Adi-12MKK3-2        ------LKKKLQPL-MFNDPDKD-----GFSTRVPFPE----DTCDSYVVSDGGTINLLS
Adi-2MKK3-2         ------LKKKLQPL-MFNDPDKD-----GFSTRVPFPE----DTCDSYVVSDGGTINLLS
Bd18-1MKK3-2        ------LKKKLQPL-MFNDPDKD-----GFSTRVPFPE----DTCDSYVVSDGGTINLLS
Bd2-3MKK3-2         ------LKKKLQPL-MFNDPDKD-----GFSTRVPFPE----DTCDSYVVSDGGTINLLS
Bd3-1MKK3-2         ------LKKKLQPL-MFNDPDKD-----GFSTRVPFPE----DTCDSYVVSDGGTINLLS
BdTR10cMKK3-2       ------LKKKLQPL-MFNDPDKD-----GFSTRVPFPE----DTCDSYVVSDGGTINLLS
BdTR11aMKK3-2       ------LKKKLQPL-MFNDPDKD-----GFSTRVPFPE----DTCDSYVVSDGGTINLLS
BdTR11gMKK3-2       ------LKKKLQPL-MFNDPDKD-----GFSTRVPFPE----DTCDSYVVSDGGTINLLS
BdTR11iMKK3-2       ------LKKKLQPL-MFNDPDKD-----GFSTRVPFPE----DTCDSYVVSDGGTINLLS
BdTR13aMKK3-2       ------LKKKLQPL-MFNDPDKD-----GFSTRVPFPE----DTCDSYVVSDGGTINLLS
BdTR13cMKK3-2       ------LKKKLQPL-MFNDPDKD-----GFSTRVPFPE----DTCDSYVVSDGGTINLLS
BdTR2bMKK3-2        ------LKKKLQPL-MFNDPDKD-----GFSTRVPFPE----DTCDSYVVSDGGTINLLS
BdTR1iMKK3-2        ------LKKKLQPL-MFNDPDKD-----GFSTRVPFPE----DTCDSYVVSDGGTINLLS
BdTR2gMKK3-2        ------LKKKLQPL-MFNDPDKD-----GFSTRVPFPE----DTCDSYVVSDGGTINLLS
BdTR3cMKK3-2        ------LKKKLQPL-MFNDPDKD-----GFSTRVPFPE----DTCDSYVVSDGGTINLLS
BdTR5iMKK3-2        ------LKKKLQPL-MFNDPDKD-----GFSTRVPFPE----DTCDSYVVSDGGTINLLS
BdTR9kMKK3-2        ------LKKKLQPL-MFNDPDKD-----GFSTRVPFPE----DTCDSYVVSDGGTINLLS
Gaz-8MKK3-2         ------LKKKLQPL-MFNDPDKD-----GFSTRVPFPE----DTCDSYVVSDGGTINLLS
Kah-5MKK3-2         ------LKKKLQPL-MFNDPDKD-----GFSTRVPFPE----DTCDSYVVSDGGTINLLS
Koz-1MKK3-2         ------LKKKLQPL-MFNDPDKD-----GFSTRVPFPE----DTCDSYVVSDGGTINLLS
Sig2MKK3-2          ------LKKKLQPL-MFNDPDKD-----GFSTRVPFPE----DTCDSYVVSDGGTINLLS
ABR2MKK3-2          ------LKKKLQPL-MFNDPDKD-----GFSTRVPFPE----DTCDSYVVSDGGTINLLS
ABR3MKK3-2          ------LKKKLQPL-MFNDPDKD-----GFSTRVPFPE----DTCDSYVVSDGGTINLLS
ABR4MKK3-2          ------LKKKLQPL-MFNDPDKD-----GFSTRVPFPE----DTCDSYVVSDGGTINLLS
ABR5MKK3-2          ------LKKKLQPL-MFNDPDKD-----GFSTRVPFPE----DTCDSYVVSDGGTINLLS
ABR6MKK3-2          ------LKKKLQPL-MFNDPDKD-----GFSTRVPFPE----DTCDSYVVSDGGTINLLS
ABR7MKK3-2          ------LKKKLQPL-MFNDPDKD-----GFSTRVPFPE----DTCDSYVVSDGGTINLLS
Foz1MKK3-2          ------LKKKLQPL-MFNDPDKD-----GFSTRVPFPE----DTCDSYVVSDGGTINLLS
Luc1MKK3-2          ------LKKKLQPL-MFNDPDKD-----GFSTRVPFPE----DTCDSYVVSDGGTINLLS
Mur1MKK3-2          ------LKKKLQPL-MFNDPDKD-----GFSTRVPFPE----DTCDSYVVSDGGTINLLS
Per1MKK3-2          ------LKKKLQPL-MFNDPDKD-----GFSTRVPFPE----DTCDSYVVSDGGTINLLS
RON2MKK3-2          ------LKKKLQPL-MFNDPDKD-----GFSTRVPFPE----DTCDSYVVSDGGTINLLS
Uni2MKK3-2          ------LKKKLQPL-MFNDPDKD-----GFSTRVPFPE----DTCDSYVVSDGGTINLLS
Bd30-1MKK3-2        ------VKKKLQPL-MFNDPDKD-----GVSTRVPFPE----DTCDSYVVSDGGTINLLS
Koz-3MKK3-2         ------LKKKLQPL-MFNDPDKD-----GFSTRVPFPE----DTCDSYVVSDGGTINLLS
Adi-10MKK3-2        ------LKKKLQPL-MFNDPDKD-----GFSTRVPFPE----DTCDSYVVSDGGTINLLS
BdTR8iMKK3-2        ------LKKKLQPL-MFNDPDKD-----GVSTRVPFPE----DTCDSYVVSDGGTINLLS
Bd1-1MKK3-2         ------LKKKVQPL-MFNDPDKD-----GVSTRVPFPE----DTCDSYVVSDGGTINLLS
ABR9MKK3-2          ------LKKKLQPL-MFNDPDKD-----GVSTRVPFPE----DTCDSYVVSDGGTINLLS
Bd29-1MKK3-2        ------LKKKLQPL-MFNDPDKD-----GVSTRVPFPE----DTCDSYVVSDGGTINLLS
BdTR7aMKK3-2        ------LKKKLQPL-MFNDPDKD-----GVSTRVPFPE----DTCDSYVVSDGGTINLLS
Tek-2MKK3-2         ------LKKKLQPL-MFNDPDKD-----GVSTRVPFPE----DTCDSYVVSDGGTINLLS
Bis-1MKK3-2         ------------------------------------------------------------
Tek-4MKK3-1         ------------------------------------------------------------
BdMKK3-1            ------LKKKLQPL-LFDDPDKD-----GISTRVPFLE----DNCDSYVVSDGGTINLLS
Adi-10MKK3-1        ------LKKKLQPL-LFDDPDKD-----GISTRVPFLE----DNCDSYVVSDGGTINLLS
Adi-12MKK3-1        ------LKKKLQPL-LFDDPDKD-----GISTRVPFLE----DNCDSYVVSDGGTINLLS
Adi-2MKK3-1         ------LKKKLQPL-LFDDPDKD-----GISTRVPFLE----DNCDSYVVSDGGTINLLS
Bd18-1MKK3-1        ------LKKKLQPL-LFDDPDKD-----GISTRVPFLE----DNCDSYVVSDGGTINLLS
Bd2-3MKK3-1         ------LKKKLQPL-LFDDPDKD-----GISTRVPFLE----DNCDSYVVSDGGTINLLS
Bd3-1MKK3-1         ------LKKKLQPL-LFDDPDKD-----GISTRVPFLE----DNCDSYVVSDGGTINLLS
BdTR10cMKK3-1       ------LKKKLQPL-LFDDPDKD-----GISTRVPFLE----DNCDSYVVSDGGTINLLS
BdTR11aMKK3-1       ------LKKKLQPL-LFDDPDKD-----GISTRVPFLE----DNCDSYVVSDGGTINLLS
BdTR11gMKK3-1       ------LKKKLQPL-LFDDPDKD-----GISTRVPFLE----DNCDSYVVSDGGTINLLS
BdTR11iMKK3-1       ------LKKKLQPL-LFDDPDKD-----GISTRVPFLE----DNCDSYVVSDGGTINLLS
BdTR13aMKK3-1       ------LKKKLQPL-LFDDPDKD-----GISTRVPFLE----DNCDSYVVSDGGTINLLS
BdTR13cMKK3-1       ------LKKKLQPL-LFDDPDKD-----GISTRVPFLE----DNCDSYVVSDGGTINLLS
BdTR2bMKK3-1        ------LKKKLQPL-LFDDPDKD-----GISTRVPFLE----DNCDSYVVSDGGTINLLS
BdTR1iMKK3-1        ------LKKKLQPL-LFDDPDKD-----GISTRVPFLE----DNCDSYVVSDGGTINLLS
BdTR2gMKK3-1        ------LKKKLQPL-LFDDPDKD-----GISTRVPFLE----DNCDSYVVSDGGTINLLS
BdTR3cMKK3-1        ------LKKKLQPL-LFDDPDKD-----GISTRVPFLE----DNCDSYVVSDGGTINLLS
BdTR5iMKK3-1        ------LKKKLQPL-LFDDPDKD-----GISTRVPFLE----DNCDSYVVSDGGTINLLS
BdTR9kMKK3-1        ------LKKKLQPL-LFDDPDKD-----GISTRVPFLE----DNCDSYVVSDGGTINLLS
Bis-1MKK3-1         ------LKKKLQPL-LFDDPDKD-----GISTRVPFLE----DNCDSYVVSDGGTINLLS
Kah-1MKK3-1         ------LKKKLQPL-LFDDPDKD-----GISTRVPFLE----DNCDSYVVSDGGTINLLS
Kah-5MKK3-1         ------LKKKLQPL-LFDDPDKD-----GISTRVPFLE----DNCDSYVVSDGGTINLLS
Koz-1MKK3-1         ------LKKKLQPL-LFDDPDKD-----GISTRVPFLE----DNCDSYVVSDGGTINLLS
Koz-3MKK3-1         ------LKKKLQPL-LFDDPDKD-----GISTRVPFLE----DNCDSYVVSDGGTINLLS
Sig2MKK3-1          ------LKKKLQPL-LFDDPDKD-----GISTRVPFLE----DNCDSYVVSDGGTINLLS
ABR2MKK3-1          ------LKKKLQPL-LFDDPDKD-----GISTRVPFLE----DNCDSYVVSDGGTINLLS
ABR3MKK3-1          ------LKKKLQPL-LFDDPDKD-----GISTRVPFLE----DNCDSYVVSDGGTINLLS
ABR4MKK3-1          ------LKKKLQPL-LFDDPDKD-----GISTRVPFLE----DNCDSYVVSDGGTINLLS
ABR5MKK3-1          ------LKKKLQPL-LFDDPDKD-----GISTRVPFLE----DNCDSYVVSDGGTINLLS
ABR7MKK3-1          ------LKKKLQPL-LFDDPDKD-----GISTRVPFLE----DNCDSYVVSDGGTINLLS
Foz1MKK3-1          ------LKKKLQPL-LFDDPDKD-----GISTRVPFLE----DNCDSYVVSDGGTINLLS
Luc1MKK3-1          ------LKKKLQPL-LFDDPDKD-----GISTRVPFLE----DNCDSYVVSDGGTINLLS
Mig3MKK3-1          ------LKKKLQPL-LFDDPDKD-----GISTRVPFLE----DNCDSYVVSDGGTINLLS
Mur1MKK3-1          ------LKKKLQPL-LFDDPDKD-----GISTRVPFLE----DNCDSYVVSDGGTINLLS
RON2MKK3-1          ------LKKKLQPL-LFDDPDKD-----GISTRVPFLE----DNCDSYVVSDGGTINLLS
Uni2MKK3-1          ------LKKKLQPL-LFDDPDKD-----GISTRVPFLE----DNCDSYVVSDGGTINLLS
Mon3MKK3-1          ------LKKKLQPL-LFDDPDKD-----GISTRVPFPE----DNCDSYVVSDGGTINLLS
BdTR8iMKK3-1        ------LKKKLQPL-LFDDPDKD-----GISTRVPFPE----DNCDSYVVSDGGTINLLS
Arn1MKK3-1          ------LKKKLQPL-LFDDPDKD-----GISTRVPFPE----DNCDSYVVSDGGTINLLS
Tek-2MKK3-1         ------LKKKLQPL-LFDDPDKD-----GISTRVPFPE----DNCDSYVVSDGGTINLLS
ABR6MKK3-1          ------LKKKLQPL-LFDDPDKD-----GISTRVPFPE----DNCDSYVVSDGGTINLLS
Bd30-1MKK3-1        ------LKKKLQPL-LFDDPDKD-----GISTRVPFPE----DNCDSYVVSDGGTINLLS
Jer1MKK3-1          ------LKKKLQPL-LFDDPDKD-----GISTRVPFPE----DNCDSYVVSDGGTINLLS
Per1MKK3-1          ------LKKKLQPL-LFDDPDKD-----GISTRVPFPE----DNCDSYVVSDGGTINLLS
S8iiCMKK3-1         ------LKKKLQPL-LFDDPDKD-----GISTRVPFPE----DNCDSYVVSDGGTINLLS
ABR9MKK3-1          ------LKKKLQPL-LFDDPDKD-----SISTRVPFPE----DNCDSYVVSDGGTINLLS
Bd1-1MKK3-1         ------LKKKLQPL-LFDDPDKD-----GISTRVPFPE----DNCDSYVVSDGGTINLLS
Bd29-1MKK3-1        ------LKKKLQPL-LFDDPDKD-----GISTRVPFPE----DNCDSYVVSDGGTINLLS
BdTR7aMKK3-1        ------LKKKLQPL-LFDDPDKD-----GISTRVPFPE----DNCDSYVVSDGGTINLLS
Gaz-8MKK3-1         ------VKKKVQPL-LFDDPDKD-----GISTRVPFLE----DNCDSYVVSDGGTINLLS
Bd21-3MKK3-1        ------VKKKLQPL-LFDDPDKD-----GISTRVPFLE----DNCDSYVVSDGGTINLLS
BdTR12cMKK3-1       ------------------------------------------------------------
ABR9MKK1            --------------------MRK-----PGKLALPSHE----STIGKFLTQSG-TF----
Arn1MKK1            --------------------MRK-----PGKLALPSHE----STIGKFLTQSG-TF----
Mon3MKK1            --------------------MRK-----PGKLALPSHE----STIGKFLTQSG-TF----
ABR3MKK1            --------------------MRK-----PGKLALPSHE----STIGKFLTQSG-TF----
Per1MKK1            --------------------MRK-----PGKLALPSHE----STIGKFLTQSG-TF----
Bd30-1MKK1          --------------------MRK-----PGKLALPSHE----STIGKFLTQSG-TF----
Tek-4MKK1           --------------------MRK-----PGKLALPSHE----STIGKFLTQSG-TF----
BdMKK1              --------------------MRK-----PGKLALPSHE----STIGKFLTQSG-TF----
Bd3-1MKK1           --------------------MRK-----PGKLALPSHE----STIGKFLTQSG-TF----
BdTR10cMKK1         --------------------MRK-----PGKLALPSHE----STIGKFLTQSG-TF----
BdTR11aMKK1         --------------------MRK-----PGKLALPSHE----STIGKFLTQSG-TF----
BdTR11gMKK1         --------------------MRK-----PGKLALPSHE----STIGKFLTQSG-TF----
BdTR11iMKK1         --------------------MRK-----PGKLALPSHE----STIGKFLTQSG-TF----
Adi-10MKK1          --------------------MRK-----PGKLALPSHE----STIGKFLTQSG-TF----
Adi-12MKK1          --------------------MRK-----PGKLALPSHE----STIGKFLTQSG-TF----
Adi-2MKK1           --------------------MRK-----PGKLALPSHE----STIGKFLTQSG-TF----
Bd2-3MKK1           --------------------MRK-----PGKLALPSHE----STIGKFLTQSG-TF----
Bd21-3MKK1          --------------------MRK-----PGKLALPSHE----STIGKFLTQSG-TF----
BdTR12cMKK1         --------------------MRK-----PGKLALPSHE----STIGKFLTQSG-TF----
BdTR2bMKK1          --------------------MRK-----PGKLALPSHE----STIGKFLTQSG-TF----
BdTR1iMKK1          --------------------MRK-----PGKLALPSHE----STIGKFLTQSG-TF----
BdTR2gMKK1          --------------------MRK-----PGKLALPSHE----STIGKFLTQSG-TF----
BdTR9kMKK1          --------------------MRK-----PGKLALPSHE----STIGKFLTQSG-TF----
Gaz-8MKK1           PAASLSLRPSTQTSARRPPPMRK-----PGKLALPSHE----STIGKFLTQSG-TF----
Koz-3MKK1           --------------------MRK-----PGKLALPSHE----STIGKFLTQSG-TF----
Bd1-1MKK1           --------------------MRK-----PGKLALPSHE----STIGKFLTQSG-TF----
Bd29-1MKK1          --------------------MRK-----PGKLALPSHE----STIGKFLTQSG-TF----
BdTR7aMKK1          --------------------MRK-----PGKLALPSHE----STIGKFLTQSG-TF----
Tek-2MKK1           --------------------MRK-----PGKLALPSHE----STIGKFLTQSG-TF----
Bd18-1MKK1          --------------------MRK-----PGKLALPSHE----STIGKFLTQSG-TF----
BdTR13aMKK1         --------------------MRK-----PGKLALPSHE----STIGKFLTQSG-TF----
BdTR13cMKK1         --------------------MRK-----PGKLALPSHE----STIGKFLTQSG-TF----
BdTR3cMKK1          --------------------MRK-----PGKLALPSHE----STIGKFLTQSG-TF----
BdTR5iMKK1          --------------------MRK-----PGKLALPSHE----STIGKFLTQSG-TF----
Bis-1MKK1           --------------------MRK-----PGKLALPSHE----STIGKFLTQSG-TF----
Kah-1MKK1           --------------------MRK-----PGKLALPSHE----STIGKFLTQSG-TF----
Kah-5MKK1           --------------------MRK-----PGKLALPSHE----STIGKFLTQSG-TF----
Koz-1MKK1           --------------------MRK-----PGKLALPSHE----STIGKFLTQSG-TF----
Sig2MKK1            --------------------MRK-----PGKLALPSHE----STIGKFLTQSG-TF----
ABR2MKK1            --------------------MRK-----PGKLALPSHE----STIGKFLTQSG-TF----
ABR4MKK1            --------------------MRK-----PGKLALPSHE----STIGKFLTQSG-TF----
ABR5MKK1            --------------------MRK-----PGKLALPSHE----STIGKFLTQSG-TF----
ABR6MKK1            --------------------MRK-----PGKLALPSHE----STIGKFLTQSG-TF----
ABR7MKK1            --------------------MRK-----PGKLALPSHE----STIGKFLTQSG-TF----
Foz1MKK1            --------------------MRK-----PGKLALPSHE----STIGKFLTQSG-TF----
Jer1MKK1            --------------------MRK-----PGKLALPSHE----STIGKFLTQSG-TF----
Luc1MKK1            --------------------MRK-----PGKLALPSHE----STIGKFLTQSG-TF----
Mig3MKK1            --------------------MRK-----PGKLALPSHE----STIGKFLTQSG-TF----
Mur1MKK1            --------------------MRK-----PGKLALPSHE----STIGKFLTQSG-TF----
RON2MKK1            --------------------MRK-----PGKLALPSHE----STIGKFLTQSG-TF----
S8iiCMKK1           --------------------MRK-----PGKLALPSHE----STIGKFLTQSG-TF----
Uni2MKK1            --------------------MRK-----PGKLALPSHE----STIGKFLTQSG-TF----
BdTR8iMKK1          --------------------MRK-----PGKLALPSHE----STIGKFLTQSG-TF----
Bd30-1MKK6          ---------------MRGKKPLK-----ELKLSVPAQE----TSVDKFLTASG-TF----
Bd2-3MKK6           ------------------------------------------------------------
ABR2MKK6            ---------------MRGKKPLK-----ELKLSVPAQE----TSVDKFLTASG-TF----
Mig3MKK6            ---------------MRGKKPLK-----ELKLSVPAQE----TSVDKFLTASG-TF----
Per1MKK6            ---------------MRGKKPLK-----ELKLSVPAQE----TSVDKFLTASG-TF----
Uni2MKK6            ---------------MRGKKPLK-----ELKLSVPAQE----TSVDKFLTASG-TF----
Bis-1MKK6           ---------------MRGKKPLK-----ELKLSVPAQE----TSVDKFLTASG-TF----
BdTR9kMKK6          ---------------MRGKKPLK-----ELKLSVPAQE----TSVDKFLTASG-TF----
Bd21-3MKK6          ---------------MRGKKPLK-----ELKLSVPAQE----TSVDKFLTASG-TF----
Adi-10MKK6          ---------------MRGKKPLK-----ELKLSVPAQE----TSVDKFLTASG-TF----
Koz-3MKK6           ---------------MRGKKPLK-----ELKLSVPAQE----TSVDKFLTASG-TF----
ABR9MKK6            ---------------MRGKKPLK-----ELKLSVPAQE----TSVDKFLTASG-TF----
Arn1MKK6            ---------------MRGKKPLK-----ELKLSVPAQE----TSVDKFLTASG-TF----
BdTR7aMKK6          ---------------MRGKKPLK-----ELKLSVPAQE----TSVDKFLTASG-TF----
Mon3MKK6            ---------------MRGKKPLK-----ELKLSVPAQE----TSVDKFLTASG-TF----
BdMKK6              ---------------MRGKKPLK-----ELKLSVPAQE----TSVDKFLTASG-TF----
Adi-12MKK6          ---------------MRGKKPLK-----ELKLSVPAQE----TSVDKFLTASG-TF----
Adi-2MKK6           ---------------MRGKKPLK-----ELKLSVPAQE----TSVDKFLTASG-TF----
Bd18-1MKK6          ---------------MRGKKPLK-----ELKLSVPAQE----TSVDKFLTASG-TF----
Bd3-1MKK6           ---------------MRGKKPLK-----ELKLSVPAQE----TSVDKFLTASG-TF----
BdTR10cMKK6         ---------------MRGKKPLK-----ELKLSVPAQE----TSVDKFLTASG-TF----
BdTR11aMKK6         ---------------MRGKKPLK-----ELKLSVPAQE----TSVDKFLTASG-TF----
BdTR11gMKK6         ---------------MRGKKPLK-----ELKLSVPAQE----TSVDKFLTASG-TF----
BdTR11iMKK6         ---------------MRGKKPLK-----ELKLSVPAQE----TSVDKFLTASG-TF----
BdTR12cMKK6         ---------------MRGKKPLK-----ELKLSVPAQE----TSVDKFLTASG-TF----
BdTR13aMKK6         ---------------MRGKKPLK-----ELKLSVPAQE----TSVDKFLTASG-TF----
BdTR13cMKK6         ---------------MRGKKPLK-----ELKLSVPAQE----TSVDKFLTASG-TF----
BdTR2bMKK6          ---------------MRGKKPLK-----ELKLSVPAQE----TSVDKFLTASG-TF----
BdTR1iMKK6          ---------------MRGKKPLK-----ELKLSVPAQE----TSVDKFLTASG-TF----
BdTR2gMKK6          ---------------MRGKKPLK-----ELKLSVPAQE----TSVDKFLTASG-TF----
BdTR3cMKK6          ---------------MRGKKPLK-----ELKLSVPAQE----TSVDKFLTASG-TF----
BdTR5iMKK6          ---------------MRGKKPLK-----ELKLSVPAQE----TSVDKFLTASG-TF----
Gaz-8MKK6           ---------------MRGKKPLK-----ELKLSVPAQE----TSVDKFLTASG-TF----
Kah-5MKK6           ---------------MRGKKPLK-----ELKLSVPAQE----TSVDKFLTASG-TF----
Koz-1MKK6           ---------------MRGKKPLK-----ELKLSVPAQE----TSVDKFLTASG-TF----
Sig2MKK6            ---------------MRGKKPLK-----ELKLSVPAQE----TSVDKFLTASG-TF----
ABR3MKK6            ---------------MRGKKPLK-----ELKLSVPAQE----TSVDKFLTASG-TF----
ABR4MKK6            ---------------MRGKKPLK-----ELKLSVPAQE----TSVDKFLTASG-TF----
ABR5MKK6            ---------------MRGKKPLK-----ELKLSVPAQE----TSVDKFLTASG-TF----
ABR6MKK6            ---------------MRGKKPLK-----ELKLSVPAQE----TSVDKFLTASG-TF----
ABR7MKK6            ---------------MRGKKPLK-----ELKLSVPAQE----TSVDKFLTASG-TF----
Foz1MKK6            ---------------MRGKKPLK-----ELKLSVPAQE----TSVDKFLTASG-TF----
Jer1MKK6            ---------------MRGKKPLK-----ELKLSVPAQE----TSVDKFLTASG-TF----
Luc1MKK6            ---------------MRGKKPLK-----ELKLSVPAQE----TSVDKFLTASG-TF----
Mur1MKK6            ---------------MRGKKPLK-----ELKLSVPAQE----TSVDKFLTASG-TF----
RON2MKK6            ---------------MRGKKPLK-----ELKLSVPAQE----TSVDKFLTASG-TF----
S8iiCMKK6           ---------------MRGKKPLK-----ELKLSVPAQE----TSVDKFLTASG-TF----
Bd1-1MKK6           ---------------MRGKKPLK-----ELKLSVPAQE----TSVDKFLTASG-TF----
Bd29-1MKK6          ---------------MRGKKPLK-----ELKLSVPAQE----TSVDKFLTASG-TF----
BdTR8iMKK6          ---------------MRGKKPLK-----ELKLSVPAQE----TSVDKFLTASG-TF----
Tek-2MKK6           ---------------MRGKKPLK-----ELKLSVPAQE----TSVDKFLTASG-TF----
Tek-4MKK6           ---------------MRGKKPLK-----ELKLSVPAQE----TSVDKFLTASG-TF----
Kah-1MKK6           ---------------MRGKKPLK-----ELKLSVPAQE----TSVDKFLTASG-TF----
                                                                                

Bd2-3MKK5           -----------------A--QPPAA---------------ALERVRRVGSGAGGTVWMVR
Adi-10MKK5          ------------------------------------------------------------
BdTR13cMKK5         -----------------------------------------LERVRRVGSGAGGTVWMGR
Kah-1MKK5           -----------------A--QPPAAAA--AAAAPPPPPLGELERVRRVGSGAGGTVWMVR
BdTR9kMKK5          -----------------------------------------LERVRRVGSGAGGTVWMGR
BdTR8iMKK5          -----------------A--QPPAAAA--AAAAPPPPPLGELGRVRRVGSGAGGTVWMVR
BdTR11aMKK5         -----------------A--QPPAAAA--AAAAPPPPPLGELERVRRVGSGAGGTVWMVR
Arn1MKK5            -----------------A--QPPAAAAAAAAAAPPPPPLGELERVRRVGSGAGGTVWMVR
Mon3MKK5            -----------------A--QPPAAAAAAAAAAPPPPPLGELERVRRVGSGAGGTVWMVR
Bd21-3MKK5          -----------------A--QPPAAAA--AAAAPPPPPLGELERVRRVGSGAGGTVWMVR
Bis-1MKK5           -----------------A--QPPAAAA--AAAAPPPPPLGELERVRRVGSGAGGTVWMVR
BdTR3cMKK5          -----------------A--QPPAAAP--AAAAPPPPPLGELERVRRVGSGAGGTVWMVR
BdTR2gMKK5          -----------------A--QPPAAAA--AAAAPPPPPLGELERVRRVGSGAGGTVWMGR
BdTR12cMKK5         -----------------------------------------LARVRRVGSGAGGTVWMGR
Adi-12MKK5          -----------------------------------------LERVRRVGSGAGGTVWMVR
Bd1-1MKK5           ---------------------------------------------------------MGR
BdTR10cMKK5         ------------------------------------------------------------
Bd29-1MKK5          -----------------A--QPPAAAA--AAAAPPPPPLGELERVRRVGSGAGGTVWMVR
Tek-2MKK5           -----------------A--QPPAAAA--AAAAPPPPPLGELERVRRVGSGAGGTVWMVR
Tek-4MKK5           -----------------A--QPPAAAA--AAAAPPPPPLGELERVRRVGSGAGGTVWMVR
BdMKK5              -----------------A--QPPAAAA--AAAAPPPPPLGELERVRRVGSGAGGTVWMVR
Adi-2MKK5           -----------------A--QPPAAAA--AAAAPPPPPLGELERVRRVGSGAGGTVWMVR
Bd18-1MKK5          -----------------A--QPPAAAA--AAAAPPPPPLGELERVRRVGSGAGGTVWMVR
BdTR11gMKK5         -----------------A--QPPAAAA--AAAAPPPPPLGELERVRRVGSGAGGTVWMVR
BdTR11iMKK5         -----------------A--QPPAAAA--AAAAPPPPPLGELERVRRVGSGAGGTVWMVR
BdTR13aMKK5         -----------------A--QPPAAAA--AAAAPPPPPLGELERVRRVGSGAGGTVWMVR
BdTR1iMKK5          -----------------A--QPPAAAA--AAAAPPPPPLGELERVRRVGSGAGGTVWMVR
Kah-5MKK5           -----------------A--QPPAAAA--AAAAPPPPPLGELERVRRVGSGAGGTVWMVR
Koz-1MKK5           -----------------A--QPPAAAA--AAAAPPPPPLGELERVRRVGSGAGGTVWMVR
Sig2MKK5            -----------------A--QPPAAAA--AAAAPPPPPLGELERVRRVGSGAGGTVWMVR
ABR2MKK5            -----------------A--QPPAAAA--AAAAPPPPPLGELERVRRVGSGAGGTVWMVR
ABR3MKK5            -----------------A--QPPAAAA--AAAAPPPPPLGELERVRRVGSGAGGTVWMVR
ABR4MKK5            -----------------A--QPPAAAA--AAAAPPPPPLGELERVRRVGSGAGGTVWMVR
ABR6MKK5            -----------------A--QPPAAAA--AAAAPPPPPLGELERVRRVGSGAGGTVWMVR
ABR7MKK5            -----------------A--QPPAAAA--AAAAPPPPPLGELERVRRVGSGAGGTVWMVR
Luc1MKK5            -----------------A--QPPAAAA--AAAAPPPPPLGELERVRRVGSGAGGTVWMVR
Mig3MKK5            -----------------A--QPPAAAA--AAAAPPPPPLGELERVRRVGSGAGGTVWMVR
Mur1MKK5            -----------------A--QPPAAAA--AAAAPPPPPLGELERVRRVGSGAGGTVWMVR
Per1MKK5            -----------------A--QPPAAAA--AAAAPPPPPLGELERVRRVGSGAGGTVWMVR
RON2MKK5            -----------------A--QPPAAAA--AAAAPPPPPLGELERVRRVGSGAGGTVWMVR
S8iiCMKK5           -----------------A--QPPAAAA--AAAAPPPPPLGELERVRRVGSGAGGTVWMVR
Uni2MKK5            -----------------A--QPPAAAA--AAAAPPPPPLGELERVRRVGSGAGGTVWMVR
Foz1MKK5            ---------------------PPAAAA--AAAAPPPPPLGELERVRRVGSGAGGTVWMVR
Bd30-1MKK5          -----------------A--QPPAAAP--AAAAPPPPPLGELERVRRVGSGAGGTVWMGG
ABR5MKK5            -----------------------------------------LERVRRVGSGAGGTVWMVR
Koz-3MKK5           -----------------A--QPPA-------AAPPPPPLGELERVRRVGSGAGGTVWMGR
BdTR2bMKK5          -----------------A--QPPAAAA--AAAAPPPPPLGELERVRRVGSGAGGTVWMVR
BdTR7aMKK5          -----------------A--QPPAAAA--AAAAPPPPPLGELERVRRVGSGAGGTGWMVR
ABR9MKK5            -----------------A--QPPAAAA--ATAAPPPPPLGELERVRRVGSGAGGTVWMVR
BdTR5iMKK5          ------------------------------------------------------------
BdTR13cMKK4         ---------------SSM--GAPTPPNSAGSAPPPPPPLAELERARRIGSGAGGTVWMVR
Bd29-1MKK4          ------------------------------------------------------------
Bd1-1MKK4           ---------------SSM--GAPPPPTPAGSAPPPPPPLAELERVRRIGSGAGGTGWMVR
Per1MKK4            ---------------SSM--GAPTPPNSAGSAPPPPPPLAELERVRRIGSGAGGTV----
Sig2MKK4            ------------------------------------------------------------
Kah-1MKK4           ---------------SSM--GAPTPPNSAGSAPPPPPPLAELERARRIGSGAGGTVWMVR
BdTR9kMKK4          ---------------------------------------------------------MVR
BdTR2gMKK4          ---------------SSM--GAPTPPNSAGSAPPPPPPLAGLGRVRRIGSGAGGTVWMVR
BdTR12cMKK4         -----------------------------------PPPS----SAPSSASSSGGTVWMVR
Adi-12MKK4          -----------------------------------PPPLAELERVRRIGSGAGGTVWMVR
Bd3-1MKK4           ------------------------------------------------------------
Bd30-1MKK4          ---------------------------------------------------------MGR
Koz-3MKK4           ---------------SSM--GAPTPPNSAGSAPPPPPPPAELERVRRIGSGAGGTVWMVR
BdTR5iMKK4          ---------------SSM--GAPTPPNSAGSAPPPPPPPAELERVRRIGSGAGGTVWMVR
Bd2-3MKK4           -----------------M--GAPTPPNSAGSAPPPPPPLAELERVRRIGSGAGGTVWMGR
S8iiCMKK4           ---------------SSM--GAPTPPNSAGSAPPPPPPLAELERVRRIGSGAGGTVWMVR
BdTR7aMKK4          ---------------SSM--GAPTPPNSAGSAPPPPPPLAELERVRRIGSGAGGTVWMVR
Mur1MKK4            -----------------M--GAPTPPNSAGSAPPPPPPLAELERVRRIGSGAGGTVWMVR
BdTR3cMKK4          ---------------SSM--GAPTPPNSAGSAPPPPPPLAERERVRRIGSGAGGTVWMVR
Bis-1MKK4           ---------------SSM--GAPTPPNSAGPAPPPPPPLAELERVRRIGSGAGGTVWMVR
Adi-10MKK4          ------------------------------------------------------------
BdTR10cMKK4         ---------------------------------------------------------MVR
Bd21-3MKK4          ---------------SSM--GAPTPPNSAGSAPPPPPPLAELERVRRIGSGAGGTVWMVR
BdTR1iMKK4          ---------------SSM--GAPTPPNSAGSAPPPPPPLAELERVRRIGSGAGGTVWMVR
BdTR2bMKK4          ---------------SSM--GAPTPPNSAGSAPPPPPPLAELERVRRIGSGAGGTVWMVR
BdTR11gMKK4         ---------------SSM--GAPPPPNSAGSAPPPPPPLAELERVRRIGSGAGGTVWMVR
BdTR11aMKK4         ---------------SSM--GAPPPPNSAGSAPPPPPPLAELERVRRIGSGAGGTVWMVR
Tek-4MKK4           ---------------SSM--GAPTPPNSAGSAPPPPPPLAELERVRRIGSGAGGTVWMVR
ABR9MKK4            ---------------SSM--GAPTPPNSAGSAPPPPPPLAELERVRRIGSGAGGTVWMVR
Arn1MKK4            ---------------SSM--GAPTPPNSAGSAPPPPPPLAELERVRRIGSGAGGTVWMVR
BdTR8iMKK4          ---------------SSM--GAPTPPNSAGSAPPPPPPLAELERVRRIGSGAGGTVWMVR
Mon3MKK4            ---------------SSM--GAPTPPNSAGSAPPPPPPLAELERVRRIGSGAGGTVWMVR
Tek-2MKK4           ---------------SSM--GAPTPPNSAGSAPPPPPPLAELERVRRIGSGAGGTVWMVR
BdMKK4              ---------------SSM--GAPTPPNSAGSAPPPPPPLAELERVRRIGSGAGGTVWMVR
Adi-2MKK4           ---------------SSM--GAPTPPNSAGSAPPPPPPLAELERVRRIGSGAGGTVWMVR
Bd18-1MKK4          ---------------SSM--GAPTPPNSAGSAPPPPPPLAELERVRRIGSGAGGTVWMVR
BdTR11iMKK4         ---------------SSM--GAPTPPNSAGSAPPPPPPLAELERVRRIGSGAGGTVWMVR
BdTR13aMKK4         ---------------SSM--GAPTPPNSAGSAPPPPPPLAELERVRRIGSGAGGTVWMVR
Kah-5MKK4           ---------------SSM--GAPTPPNSAGSAPPPPPPLAELERVRRIGSGAGGTVWMVR
Koz-1MKK4           ---------------SSM--GAPTPPNSAGSAPPPPPPLAELERVRRIGSGAGGTVWMVR
ABR2MKK4            ---------------SSM--GAPTPPNSAGSAPPPPPPLAELERVRRIGSGAGGTVWMVR
ABR3MKK4            ---------------SSM--GAPTPPNSAGSAPPPPPPLAELERVRRIGSGAGGTVWMVR
ABR4MKK4            ---------------SSM--GAPTPPNSAGSAPPPPPPLAELERVRRIGSGAGGTVWMVR
ABR5MKK4            ---------------SSM--GAPTPPNSAGSAPPPPPPLAELERVRRIGSGAGGTVWMVR
ABR6MKK4            ---------------SSM--GAPTPPNSAGSAPPPPPPLAELERVRRIGSGAGGTVWMVR
ABR7MKK4            ---------------SSM--GAPTPPNSAGSAPPPPPPLAELERVRRIGSGAGGTVWMVR
Jer1MKK4            ---------------SSM--GAPTPPNSAGSAPPPPPPLAELERVRRIGSGAGGTVWMVR
Luc1MKK4            ---------------SSM--GAPTPPNSAGSAPPPPPPLAELERVRRIGSGAGGTVWMVR
Mig3MKK4            ---------------SSM--GAPTPPNSAGSAPPPPPPLAELERVRRIGSGAGGTVWMVR
RON2MKK4            ---------------SSM--GAPTPPNSAGSAPPPPPPLAELERVRRIGSGAGGTVWMVR
Uni2MKK4            ---------------SSM--GAPTPPNSAGSAPPPPPPLAELERVRRIGSGAGGTVWMVR
Adi-10MKK10-2       ------------------------------------------------------------
Bd1-1MKK10-2        --------------------------AASPSSEAAGLRLSDFERISLLGQGNGGTVYKAR
BdTR12cMKK10-2      --------------------------AASTSSEAAGLRLSDFERISLLGQGNGGTVYKAR
Bd30-1MKK10-2       --------------------------AASPSSEAAGPRLSDFERISLLGQGNGGTVYKAR
Kah-1MKK10-2        --------------------------AAPPPPEAAGPRLSDFERISLLGQGNGGTVYKAR
BdTR9kMKK10-2       --------------------------AASTSSEAAGLRLSDFERISLLGQGNGGTVYKAR
Bd2-3MKK10-2        --------------------------AASTSSEAAGLRLSDFERISLLGQGNGGTVYKGR
BdTR5iMKK10-2       --------------------------AASPSSEAAGLRLSDFERISLLGQGNGGTVYKAR
BdTR13cMKK10-2      --------------------------AASTSSEAAGLRLSDFERISLLGQGNGGTVYKAR
Foz1MKK10-2         --------------------------AASTSSEAAGLRLSDFERISLLGQGNGGTVYKAR
ABR7MKK10-2         --------------------------AASTSSEAAGLRLSDFERISLLGQGNGGTVYKAR
ABR5MKK10-2         --------------------------A------AAGLRLSDFERISLLGQGNGGTVYKAR
Koz-3MKK10-2        --------------------------AASTSSEAAGLRLSDFERISLLGQGNGGTVYKAR
Bis-1MKK10-2        --------------------------AASPSSEAAGLRLSDFERISLLGQGNGGTVYKAR
BdTR2gMKK10-2       --------------------------AASTSSEAAGLRLSDFERISLLGQGNGGTVYKAR
BdTR2bMKK10-2       --------------------------AASPSSEAAGLRLSDFERISLLGQGNGGTVYKAR
BdTR11iMKK10-2      --------------------------AASTSSEAAGLRLSDFERISLLGQGNGGTVYKAR
BdTR11gMKK10-2      --------------------------AASTSSEAAGLRLSDFERISLLGQGNGGTVYKAR
Bd21-3MKK10-2       --------------------------AASTSSEAAGLRLSDFERISLLGQGNGGTVYKAR
BdMKK10-2           --------------------------AASTSSEAAGLRLSDFERISLLGQGNGGTVYKAR
BdTR7aMKK10-2       --------------------------AASPSSEAAGLRLSDFERISLLGQGNGGTVYKAR
ABR9MKK10-2         --------------------------AASTSSEAAGLRLSDFERISLLGQGNGGTVYKAR
Arn1MKK10-2         --------------------------AASTSSEAAGLRLSDFERISLLGQGNGGTVYKAR
Bd29-1MKK10-2       --------------------------AASTSSEAAGLRLSDFERISLLGQGNGGTVYKAR
BdTR8iMKK10-2       --------------------------AASTSSEAAGLRLSDFERISLLGQGNGGTVYKAR
Mon3MKK10-2         --------------------------AASTSSEAAGLRLSDFERISLLGQGNGGTVYKAR
Tek-2MKK10-2        --------------------------AASTSSEAAGLRLSDFERISLLGQGNGGTVYKAR
Tek-4MKK10-2        ------------------------------------------------------------
Adi-12MKK10-2       --------------------------AASTSSEAAGLRLSDFERISLLGQGNGGTVYKAR
Adi-2MKK10-2        --------------------------AASTSSEAAGLRLSDFERISLLGQGNGGTVYKAR
Bd18-1MKK10-2       --------------------------AASTSSEAAGLRLSDFERISLLGQGNGGTVYKAR
BdTR10cMKK10-2      ------------------------------------------------------------
BdTR11aMKK10-2      --------------------------AASTSSEAAGLRLSDFERISLLGQGNGGTVYKAR
BdTR13aMKK10-2      --------------------------AASTSSEAAGLRLSDFERISLLGQGNGGTVYKAR
BdTR1iMKK10-2       --------------------------AASTSSEAAGLRLSDFERISLLGQGNGGTVYKAR
BdTR3cMKK10-2       --------------------------AASTSSEAAGLRLSDFERISLLGQGNGGTVYKAR
Kah-5MKK10-2        --------------------------AASTSSEAAGLRLSDFERISLLGQGNGGTVYKAR
Koz-1MKK10-2        --------------------------AASTSSEAAGLRLSDFERISLLGQGNGGTVYKAR
Sig2MKK10-2         --------------------------AASTSSEAAGLRLSDFERISLLGQGNGGTVYKAR
ABR2MKK10-2         --------------------------AASTSSEAAGLRLSDFERISLLGQGNGGTVYKAR
ABR3MKK10-2         --------------------------AASTSSEAAGLRLSDFERISLLGQGNGGTVYKAR
ABR4MKK10-2         --------------------------AASTSSEAAGLRLSDFERISLLGQGNGGTVYKAR
ABR6MKK10-2         --------------------------AASTSSEAAGLRLSDFERISLLGQGNGGTVYKAR
Jer1MKK10-2         --------------------------AASTSSEAAGLRLSDFERISLLGQGNGGTVYKAR
Luc1MKK10-2         --------------------------AASTSSEAAGLRLSDFERISLLGQGNGGTVYKAR
Mig3MKK10-2         --------------------------AASTSSEAAGLRLSDFERISLLGQGNGGTVYKAR
Mur1MKK10-2         --------------------------AASTSSEAAGLRLSDFERISLLGQGNGGTVYKAR
Per1MKK10-2         --------------------------AASTSSEAAGLRLSDFERISLLGQGNGGTVYKAR
RON2MKK10-2         --------------------------AASTSSEAAGLRLSDFERISLLGQGNGGTVYKAR
S8iiCMKK10-2        --------------------------AASTSSEAAGLRLSDFERISLLGQGNGGTVYKAR
Uni2MKK10-2         --------------------------AASTSSEAAGLRLSDFERISLLGQGNGGTVYKAR
BdTR13cMKK10-5      ---------------------------AATASTSGEFRASDFERLAVLGRGNGGTVYKVA
Bd1-1MKK10-5        ---------------------------AATASTSGEFRASDFERLAVPGRGNGGTVYKVA
Jer1MKK10-4         ---------------------------AATASTSGEFRASDFEPLAVLGRGNGGTVYKVA
Mur1MKK10-5         ---------------------------AATASTSGEFRASDFEPLAVLGRGNGGTVYKVA
Tek-4MKK10-4        --------------------------------MVRKRRARDLVAQLAPRDHGPDRAAHVS
BdTR10cMKK10-4      ------------------------------------------------------------
Kah-1MKK10-4        --------------------------TSASRPPHGEFRLNDFDRLSVLGRGNGGSVYKVS
Sig2MKK10-4         --------------------------TSASRPPHGEFRLNDFDRLSVLGRGNGGSVYKVS
Bd30-1MKK10-4       --------------------------TSASRPPHGEFRLNDFDRLSVLGRGNGGSVYKVS
Bd1-1MKK10-4        --------------------------TSASRPPHGEFRLNDFDRLSVLGRGNGGSVYKVS
Koz-3MKK10-4        --------------------------TSASRPPHGEFRLNDFDRLSVLGRGNGGSVYKVS
BdTR5iMKK10-4       --------------------------TSASRPPHGEFRLNDFDRLSVLGRGNGGSVYKVS
BdTR9kMKK10-4       --------------------------TSASRPPHGEFRLNDFDRLSVLGRGNGGSVYKVS
Bd2-3MKK10-4        --------------------------TSASRPPHGEFRLNDFDRLSVLGRGNGGSVYKVS
BdTR3cMKK10-4       --------------------------TSASRPPHGEFRLNDFDRLSVLGRGNGGSVYKVS
BdTR8iMKK10-4       --------------------------TSASRPPHGEFRLNDFDRLSVLGRGNGGSVYKVS
BdTR7aMKK10-4       --------------------------TSASRPPHGEFRLNDFDRLSVLGRGNGGSVYKVS
BdTR2gMKK10-4       --------------------------TSASRPPHGEFRLNDFDRLSVLGRGNGGSVYKVS
ABR9MKK10-4         --------------------------TSASRPPHGEFRLNDFDRLSVLGRGNGGSVYKVS
BdTR2bMKK10-4       --------------------------TSASRPPHGEFRLNDFDRLSVLGRGNGGSVYKVS
BdTR1iMKK10-4       --------------------------TSASRPPHGEFRLNDFDRLSVLGRGNGGSVYKVS
Mig3MKK10-4         --------------------------TSASRPPHGEFRLNDFDRLSVLGRGNGGSVYKVS
BdTR12cMKK10-4      --------------------------TSASRPPHGEFRLNDFDRLSVLGRGNGGSVYKVS
Bd29-1MKK10-4       --------------------------TSASRPPHGEFRLNDFDRLSVLGRGNGGSVYKVS
Tek-2MKK10-4        --------------------------TSASRPPHGEFRLNDFDRLSVLGRGNGGSVYKVS
BdTR13cMKK10-4      --------------------------TSASRPPHGEFRLNDFDRLSVLGRGNGGSVYKVS
Bd21-3MKK10-4       --------------------------TSASRPPHGEFRLNDFDRLSVLGRGNGGSVYKVS
Adi-12MKK10-4       --------------------------TSASRPPHGEFRLNDFDRLSVLGRGNGGSVYKVS
Bis-1MKK10-4        --------------------------TSASRPPHGEFRLNDFDRLSVLGRGNGGSVYKVS
Arn1MKK10-4         --------------------------TSASRPPHGEFRLNDFDRLSVLGRGNGGSVYKVS
Mon3MKK10-4         --------------------------TSASRPPHGEFRLNDFDRLSVLGRGNGGSVYKVS
BdMKK10-4           --------------------------TSASRPPHGEFRLNDFDRLSVLGRGNGGSVYKVS
BdTR11aMKK10-4      --------------------------TSASRPPHGEFRLNDFDRLSVLGRGNGGSVYKVS
BdTR11gMKK10-4      --------------------------TSASRPPHGEFRLNDFDRLSVLGRGNGGSVYKVS
BdTR11iMKK10-4      --------------------------TSASRPPHGEFRLNDFDRLSVLGRGNGGSVYKVS
BdTR13aMKK10-4      --------------------------TSASRPPHGEFRLNDFDRLSVLGRGNGGSVYKVS
Kah-5MKK10-4        --------------------------TSASRPPHGEFRLNDFDRLSVLGRGNGGSVYKVS
Koz-1MKK10-4        --------------------------TSASRPPHGEFRLNDFDRLSVLGRGNGGSVYKVS
ABR2MKK10-4         --------------------------TSASRPPHGEFRLNDFDRLSVLGRGNGGSVYKVS
ABR3MKK10-4         --------------------------TSASRPPHGEFRLNDFDRLSVLGRGNGGSVYKVS
ABR4MKK10-4         --------------------------TSASRPPHGEFRLNDFDRLSVLGRGNGGSVYKVS
ABR6MKK10-4         --------------------------TSASRPPHGEFRLNDFDRLSVLGRGNGGSVYKVS
ABR7MKK10-4         --------------------------TSASRPPHGEFRLNDFDRLSVLGRGNGGSVYKVS
Foz1MKK10-4         --------------------------TSASRPPHGEFRLNDFDRLSVLGRGNGGSVYKVS
Luc1MKK10-4         --------------------------TSASRPPHGEFRLNDFDRLSVLGRGNGGSVYKVS
Mur1MKK10-4         --------------------------TSASRPPHGEFRLNDFDRLSVLGRGNGGSVYKVS
Per1MKK10-4         --------------------------TSASRPPHGEFRLNDFDRLSVLGRGNGGSVYKVS
RON2MKK10-4         --------------------------TSASRPPHGEFRLNDFDRLSVLGRGNGGSVYKVS
S8iiCMKK10-4        --------------------------TSASRPPHGEFRLNDFDRLSVLGRGNGGSVYKVS
Uni2MKK10-4         --------------------------TSASRPPHGEFRLNDFDRLSVLGRGNGGSVYKVS
Adi-2MKK10-4        --------------------------TSASRPPHGEFRLNDFDRLSVLGRGNGGSVYKVS
Bd18-1MKK10-4       --------------------------TSASRPPHGEFRLNDFDRLSVLGRGNGGSVYKVS
Sig2MKK10-5         ---------------------------RLLAPAIRATRHHHLPRLAAVGHTTSVGGAAAS
Adi-10MKK10-5       ------------------------------------------------------------
Koz-3MKK10-5        ---------------------------AATASTSGEFRASDFERLAVLGRGNGGTVYKVA
Kah-1MKK10-5        ---------------------------AATASTSGEFRASDFERLAGLGRGNGGTVYKVA
BdTR3cMKK10-5       ---------------------------AATASTSGEFRASDFERLAALGRGNGGTVYKVA
Jer1MKK10-5         ---------------------------SESSEPPS----------TSSRSKAAASPDAVA
BdTR10cMKK10-5      ------------------------------------------------------------
BdTR2bMKK10-5       ---------------------------AATASTSGEFRASDFERLAVLGRGNGGTVYKVA
BdTR12cMKK10-5      ---------------------------AATASTSGEFRASDFERLAVLGRGNGGTVYKVA
BdTR2gMKK10-5       ---------------------------AATASTSGEFRASDFERLAVPGRGNGGTVYKVA
Adi-12MKK10-5       ---------------------------AATASTSGEFRASDFERLPVLGRGNGGTVYKVA
BdTR5iMKK10-5       ---------------------------AATASTSGEVRASDFERLAVLGRGNGGTVYKVA
BdTR11gMKK10-5      ---------------------------AATASTSGEFRASDFERLAVLGRGNGGTVYKGA
BdTR11aMKK10-5      ---------------------------AATASTSGEFRASDFERLAGLGRGNGGTVYKVA
Bd18-1MKK10-5       ---------------------------AATASTSGEFRASDFERLAVLGRGDGGTVYKGA
BdTR7aMKK10-5       ---------------------------AATASTSGEFRASDFERLAVLGRGNGGTVYKVA
Mig3MKK10-5         ---------------------------AATASTSGEFRASDFEPLAVLGRGNGGTVYKVA
ABR2MKK10-5         ---------------------------AATASTSGEFRASDFEPLAVLGRGNGGTVYKVA
ABR3MKK10-5         ---------------------------AATASTSGEFRASDFEPLAVLGRGNGGTVYKVA
ABR4MKK10-5         ---------------------------AATASTSGEFRASDFEPLAVLGRGNGGTVYKVA
ABR5MKK10-5         ---------------------------AATASTSGEFRASDFEPLAVLGRGNGGTVYKVA
ABR6MKK10-5         ---------------------------AATASTSGEFRASDFEPLAVLGRGNGGTVYKVA
ABR7MKK10-5         ---------------------------AATASTSGEFRASDFEPLAVLGRGNGGTVYKVA
Foz1MKK10-5         ---------------------------AATASTSGEFRASDFEPLAVLGRGNGGTVYKVA
Luc1MKK10-5         ---------------------------AATASTSGEFRASDFEPLAVLGRGNGGTVYKVA
Per1MKK10-5         ---------------------------AATASTSGEFRASDFEPLAVLGRGNGGTVYKVA
RON2MKK10-5         ---------------------------AATASTSGEFRASDFEPLAVLGRGNGGTVYKVA
S8iiCMKK10-5        ---------------------------AATASTSGEFRASDFEPLAVLGRGNGGTVYKVA
Uni2MKK10-5         ---------------------------AATASTSGEFRASDFEPLAVLGRGNGGTVYKVA
Bis-1MKK10-5        ---------------------------AATASTSGEFRASDFERLAVPGRGNGGTVYKVA
BdTR1iMKK10-5       ---------------------------AATASTSGEFRASDFERLAVLGRGNGGTVYKVA
ABR9MKK10-5         ---------------------------AATASTSGEFRASDFERLAVLGRGNGGTVYKVA
Arn1MKK10-5         ---------------------------AATASTSGEFRASDFERLAVLGRGNGGTVYKVA
Bd29-1MKK10-5       ---------------------------AATASTSGEFRASDFERLAVLGRGNGGTVYKVA
BdTR8iMKK10-5       ---------------------------AATASTSGEFRASDFERLAVLGRGNGGTVYKVA
Mon3MKK10-5         ---------------------------AATASTSGEFRASDFERLAVLGRGNGGTVYKVA
Tek-2MKK10-5        ---------------------------AATASTSGEFRASDFERLAVLGRGNGGTVYKVA
BdMKK10-5           ---------------------------AATASTSGEFRASDFERLAVLGRGNGGTVYKVA
Bd21-3MKK10-5       ---------------------------AATASTSGEFRASDFERLAVLGRGNGGTVYKVA
BdTR11iMKK10-5      ---------------------------AATASTSGEFRASDFERLAVLGRGNGGTVYKVA
BdTR13aMKK10-5      ---------------------------AATASTSGEFRASDFERLAVLGRGNGGTVYKVA
Kah-5MKK10-5        ---------------------------AATASTSGEFRASDFERLAVLGRGNGGTVYKVA
Koz-1MKK10-5        ---------------------------AATASTSGEFRASDFERLAVLGRGNGGTVYKVA
Adi-2MKK10-5        ---------------------------AATASTSGEFRASDFERLAVLGRGNGGTVYKVA
Bd30-1MKK10-5       ---------------------------AATASTSGEFRASAFEPLAVLGRGNGGTVYKVA
Bd2-3MKK10-5        ---------------------------AATASTSGEFRASDFERLAVLGRGNGGTVYKVA
BdTR9kMKK10-5       ------------------------------------------------------------
BdTR10cMKK10-3      ------------------------------------FRLADFDKLTVLGRGNGGTVYKVR
Bd3-1MKK10-3        --------------------------STPAAAGGSQFRLADFDKLTVLGRGNGGTVYKVR
Bd30-1MKK10-3       --------------------------PTPAGARSSQFRLADFDKLTVLGRGNGGTVYKVR
Tek-4MKK10-3        --------------------------STPAAARSSQFRLADFDKLTVLGRGNGGTVYKVR
Arn1MKK10-3         --------------------------STPAAARSSQFRLADFDKLTVLGRGNGGTVYKVR
Mon3MKK10-3         --------------------------STPAAARSSQFRLADFDKLTVLGRGNGGTVYKVR
ABR9MKK10-3         --------------------------STPAAARSSQFRLADFDKLTVLGRGNGGTVYKVR
Bd29-1MKK10-3       --------------------------STPAAARSSQFRLADFDKLTVLGRGNGGTVYKVR
BdTR8iMKK10-3       --------------------------STPAAARSSQFRLADFDKLTVLGRGNGGTVYKVR
Tek-2MKK10-3        --------------------------STPAAARSSQFRLADFDKLTVLGRGNGGTVYKVR
Bd1-1MKK10-3        --------------------------STPAAAGASQFRLADFDKLTVLGRGNGGTVYKVR
BdTR7aMKK10-3       --------------------------STPAAAGASQFRLADFDKLTVLGRGNGGTVYKVR
BdTR13cMKK10-3      --------------------------TPPAPLTRSQFRLADFDKLTVLGRGNGGTVYKVR
Bd2-3MKK10-3        --------------------------STPAAA--RQFRLADFDKLTVLGRGNGGTVYKVR
BdTR5iMKK10-3       -----------------------------------QFRLADFDKLTVLGRGNGGTVYKVR
Koz-3MKK10-3        --------------------------STPAAARASQFRLADFDKLTVLGRGNGGTVYKVR
BdTR9kMKK10-3       --------------------------STPAGARASQFRPADFDKLTVLGRGNGGTVYKVR
Kah-1MKK10-3        --------------------------STPAAARGSQFRLADFDKLTVLGRGNGGTVYKVR
BdTR3cMKK10-3       --------------------------ATPAAARWSQFRLADFDKLTVLGRGNGGTVYKVR
BdTR2gMKK10-3       --------------------------STPAAAGWSQFRLADFDKLTVLGRGNGGTVYKVR
Bis-1MKK10-3        --------------------------STPAAARSSQFRLADFDKLTVLGRGNGGTVYKVR
BdTR1iMKK10-3       --------------------------STPAAARASQFRLADFDKLTVLGRGNGGTVYKVR
Mig3MKK10-3         --------------------------STPAAARASQFRLADFDKLTVLGRGNGGTVYKVR
Mur1MKK10-3         --------------------------STPAAARASQFRLADFDKLTVLGRGNGGTVYKVR
BdTR12cMKK10-3      --------------------------STPAAARGSQFRLADFDKLTVLGRGNGGTVYKVR
Bd21-3MKK10-3       --------------------------STPAAARWSQFRLADFDKLTVLGRGNGGTVYKVR
Adi-12MKK10-3       --------------------------STPAAARSSQFRLADFDKLTVLGRGNGGTVYKVR
BdMKK10-3           --------------------------STPAAARSSQFRLADFDKLTVLGRGNGGTVYKVR
Bd18-1MKK10-3       --------------------------STPAAARSSQFRLADFDKLTVLGRGNGGTVYKVR
BdTR11aMKK10-3      --------------------------STPAAARSSQFRLADFDKLTVLGRGNGGTVYKVR
BdTR11gMKK10-3      --------------------------STPAAARSSQFRLADFDKLTVLGRGNGGTVYKVR
BdTR11iMKK10-3      --------------------------STPAAARSSQFRLADFDKLTVLGRGNGGTVYKVR
BdTR13aMKK10-3      --------------------------STPAAARSSQFRLADFDKLTVLGRGNGGTVYKVR
BdTR2bMKK10-3       --------------------------STPAAARSSQFRLADFDKLTVLGRGNGGTVYKVR
Kah-5MKK10-3        --------------------------STPAAARSSQFRLADFDKLTVLGRGNGGTVYKVR
Koz-1MKK10-3        --------------------------STPAAARSSQFRLADFDKLTVLGRGNGGTVYKVR
Sig2MKK10-3         --------------------------STPAAARSSQFRLADFDKLTVLGRGNGGTVYKVR
ABR2MKK10-3         --------------------------STPAAARSSQFRLADFDKLTVLGRGNGGTVYKVR
ABR3MKK10-3         --------------------------STPAAARSSQFRLADFDKLTVLGRGNGGTVYKVR
ABR4MKK10-3         --------------------------STPAAARSSQFRLADFDKLTVLGRGNGGTVYKVR
ABR5MKK10-3         --------------------------STPAAARSSQFRLADFDKLTVLGRGNGGTVYKVR
ABR6MKK10-3         --------------------------STPAAARSSQFRLADFDKLTVLGRGNGGTVYKVR
ABR7MKK10-3         --------------------------STPAAARSSQFRLADFDKLTVLGRGNGGTVYKVR
Foz1MKK10-3         --------------------------STPAAARSSQFRLADFDKLTVLGRGNGGTVYKVR
Jer1MKK10-3         --------------------------STPAAARSSQFRLADFDKLTVLGRGNGGTVYKVR
Luc1MKK10-3         --------------------------STPAAARSSQFRLADFDKLTVLGRGNGGTVYKVR
Per1MKK10-3         --------------------------STPAAARSSQFRLADFDKLTVLGRGNGGTVYKVR
RON2MKK10-3         --------------------------STPAAARSSQFRLADFDKLTVLGRGNGGTVYKVR
S8iiCMKK10-3        --------------------------STPAAARSSQFRLADFDKLTVLGRGNGGTVYKVR
Uni2MKK10-3         --------------------------STPAAARSSQFRLADFDKLTVLGRGNGGTVYKVR
Adi-2MKK10-3        --------------------------STPAAARSSQFRLADFDKLTVLGRGNGGTVYKVR
Adi-10MKK10-1       --------------------------ELMEEEGVAASEVEPMEELAVLGRGNGGTVYKVR
BdTR10cMKK10-1      --------------------------------------------MALLREKRLQLSLHVR
Kah-1MKK10-1        --------------------------ATTPAARSSQFRVADFEKLAVLGRGNGGTGYKVR
Koz-3MKK10-1        --------------------------ATTPAARSSQFRVADFEKLAVLGRGNGGTVYKVR
Bd30-1MKK10-1       --------------------------APPPAARSSQFRVADFEKLAVLGRGNGGTVYKVR
BdTR9kMKK10-1       --------------------------ATPPAARWSQFRVADFEKLAVLGRGNGGTVYKV-
BdTR12cMKK10-1      --------------------------APPPAARSSQFRVADFEKLAVLGRGNGGTVYKVR
Bis-1MKK10-1        --------------------------ATPPAARSSQFRVADFEKLAVLGRGNGGTVYKVR
Bd1-1MKK10-1        --------------------------APPPAARASQFRVADFEKLAVLGRGNGGTVYKVR
BdTR2gMKK10-1       --------------------------ATPPAGRSSQFRVADFEKLAGLGRGNGGTVYKVR
BdTR13cMKK10-1      --------------------------APPPAARWSQFRVADFEKLAVLGRGNGGTVYKVR
Bd21-3MKK10-1       --------------------------ATTPAARSSQFRVADFEKLAVLGRGNGGTVYKVR
Bd2-3MKK10-1        --------------------------ATTPAARWSQFRVADFEKLAVLGRGNGGTVYKVR
Tek-4MKK10-1        --------------------------ATPPAARSSQFRVADFEKLAVLGRGNGGTVYKVR
BdTR7aMKK10-1       --------------------------APTPAARSSQFRVADFEKLAVLGRGNGGTVYKVR
Bd29-1MKK10-1       --------------------------ATTPAARSSQFRVADFEKLAVLGRGNGGTVYKVR
ABR9MKK10-1         --------------------------ATTPAARSSQFRVADFEKLAVLGRGNGGTVYKVR
Adi-2MKK10-1        --------------------------ATPPAARSSQFRVADFEKLAVLGRGNGGTVYKVR
BdTR11aMKK10-1      --------------------------ATPPAARSSQFRVADFEKLAVLGRGNGGTVYKVR
BdTR11gMKK10-1      --------------------------ATPPAARSSQFRVADFEKLAVLGRGNGGTVYKVR
BdTR3cMKK10-1       --------------------------ATPPAARSSQFRVADFEKLAVLGRGNGGTVYKVR
BdTR5iMKK10-1       --------------------------APPPAARSSQFRVADFEKLAVLGRGNGGTVYKVR
BdTR2bMKK10-1       --------------------------APPPAARSSQFRVADFEKLAVLGRGNGGTVYKVR
Adi-12MKK10-1       --------------------------ATTPAARWSQFRVADFEKLAVLGRGNGGTVYKVR
BdTR8iMKK10-1       --------------------------ATTPAARSSQFRVADFEKLAVLGRGNGGTVYKVR
Arn1MKK10-1         --------------------------APTPAARSSQFRVADFEKLAVLGRGNGGTVYKVR
Mig3MKK10-1         --------------------------APTPAARSSQFRVADFEKLAVLGRGNGGTVYKVR
Mon3MKK10-1         --------------------------ATTPAARSSQFRVADFEKLAVLGRGNGGTVYKVR
Tek-2MKK10-1        --------------------------ATTPAARSSQFRVADFEKLAVLGRGNGGTVYKVR
BdMKK10-1           --------------------------ATTPAARSSQFRVADFEKLAVLGRGNGGTVYKVR
Bd18-1MKK10-1       --------------------------ATTPAARSSQFRVADFEKLAVLGRGNGGTVYKVR
BdTR11iMKK10-1      --------------------------ATTPAARSSQFRVADFEKLAVLGRGNGGTVYKVR
BdTR13aMKK10-1      --------------------------ATTPAARSSQFRVADFEKLAVLGRGNGGTVYKVR
BdTR1iMKK10-1       --------------------------ATTPAARSSQFRVADFEKLAVLGRGNGGTVYKVR
Kah-5MKK10-1        --------------------------ATTPAARSSQFRVADFEKLAVLGRGNGGTVYKVR
Koz-1MKK10-1        --------------------------ATTPAARSSQFRVADFEKLAVLGRGNGGTVYKVR
Sig2MKK10-1         --------------------------ATTPAARSSQFRVADFEKLAVLGRGNGGTVYKVR
ABR2MKK10-1         --------------------------ATTPAARSSQFRVADFEKLAVLGRGNGGTVYKVR
ABR3MKK10-1         --------------------------ATTPAARSSQFRVADFEKLAVLGRGNGGTVYKVR
ABR4MKK10-1         --------------------------ATTPAARSSQFRVADFEKLAVLGRGNGGTVYKVR
ABR5MKK10-1         --------------------------ATTPAARSSQFRVADFEKLAVLGRGNGGTVYKVR
ABR6MKK10-1         --------------------------ATTPAARSSQFRVADFEKLAVLGRGNGGTVYKVR
ABR7MKK10-1         --------------------------ATTPAARSSQFRVADFEKLAVLGRGNGGTVYKVR
Foz1MKK10-1         --------------------------ATTPAARSSQFRVADFEKLAVLGRGNGGTVYKVR
Jer1MKK10-1         --------------------------ATTPAARSSQFRVADFEKLAVLGRGNGGTVYKVR
Luc1MKK10-1         --------------------------ATTPAARSSQFRVADFEKLAVLGRGNGGTVYKVR
Mur1MKK10-1         --------------------------ATTPAARSSQFRVADFEKLAVLGRGNGGTVYKVR
Per1MKK10-1         --------------------------ATTPAARSSQFRVADFEKLAVLGRGNGGTVYKVR
RON2MKK10-1         --------------------------ATTPAARSSQFRVADFEKLAVLGRGNGGTVYKVR
S8iiCMKK10-1        --------------------------ATTPAARSSQFRVADFEKLAVLGRGNGGTVYKVR
Uni2MKK10-1         --------------------------ATTPAARSSQFRVADFEKLAVLGRGNGGTVYKVR
Bd29-1MKK3-3        RSSDEYNINERGFHKRTIRSDDEY-----SSEKAFRCSCHDMHIFDSVGNGASSVVHRAI
Kah-1MKK3-3         RSSDEYNINERGFHKRTIRSDDEY-----SSEKAFRCSCHDMHIFDSVGNGASSVVHRAI
Tek-4MKK3-3         ------------------------------------------------------------
Gaz-8MKK3-3         RSSDEYNINERGFHKRTIRSDDEY-----SSEKAFRCSCHDMHIFDSVGNGASSVVHRAI
BdMKK3-3            RSSDEYNINERGFHKRTIRSDDEY-----SSEKAFRCSCHDMHIFDSVGNGASSVVHRAI
Bd30-1MKK3-3        RSSDEYNINERGFHKRTIRSDDEY-----SSEKAFRCSCHDMHIFDSVGNGASSVVHRAI
BdTR10cMKK3-3       RSSDEYNINERGFHKRTIRSDDEY-----SSEKAFRCSCHDMHIFDSVGNGASSVVHRAI
Adi-10MKK3-3        RSSDEYNINERGFHKRTIRSDDEY-----SSEKAFRCSCHDMHIFDSVGNGASSVVHRAI
S8iiCMKK3-3         RSSDEYNINERGFHKRTIRSDDEY-----SSEKAFRCSCHDMHIFDSVGNGASSVVHRAI
Bd1-1MKK3-3         RSSDEYNINERGFHKRTIRSDDEY-----SSEKAFRCSCHDMHIFDSVGNGASSVVHRAI
BdTR7aMKK3-3        RSSDEYNINERGFHKRTIRSDDEY-----SSEKAFRCSCHDMHIFDSVGNGASSVVHRAI
BdTR8iMKK3-3        RSSDEYNINERGFHKRTIRSDDEY-----SSEKAFRCSCHDMHIFDSVGNGASSVVHRAI
Foz1MKK3-3          RSSDEYNINERGFHKRTIRSDDEY-----SSEKAFRCSCHDMHIFDSVGNGASSVVHRAI
Bis-1MKK3-3         RSSDEYNINERGFHKRTIRSDDEY-----SSEKAFRCSCHDMHIFDSVGNGASSVVHRAI
BdTR5iMKK3-3        RSSDEYNINERGFHKRTIRSDDEY-----SSEKAFRCSCHDMHIFDSVGNGASSVVHRAI
Adi-12MKK3-3        RSSDEYNINERGFHKRTIRSDDEY-----SSEKAFRCSCHDMHIFDSVGNGASSVVHRAI
Adi-2MKK3-3         RSSDEYNINERGFHKRTIRSDDEY-----SSEKAFRCSCHDMHIFDSVGNGASSVVHRAI
Bd2-3MKK3-3         RSSDEYNINERGFHKRTIRSDDEY-----SSEKAFRCSCHDMHIFDSVGNGASSVVHRAI
BdTR12cMKK3-3       RSSDEYNINERGFHKRTIRSDDEY-----SSEKAFRCSCHDMHIFDSVGNGASSVVHRAI
BdTR13cMKK3-3       RSSDEYNINERGFHKRTIRSDDEY-----SSEKAFRCSCHDMHIFDSVGNGASSVVHRAI
BdTR2bMKK3-3        RSSDEYNINERGFHKRTIRSDDEY-----SSEKAFRCSCHDMHIFDSVGNGASSVVHRAI
BdTR2gMKK3-3        RSSDEYNINERGFHKRTIRSDDEY-----SSEKAFRCSCHDMHIFDSVGNGASSVVHRAI
BdTR3cMKK3-3        RSSDEYNINERGFHKRTIRSDDEY-----SSEKAFRCSCHDMHIFDSVGNGASSVVHRAI
BdTR9kMKK3-3        RSSDEYNINERGFHKRTIRSDDEY-----SSEKAFRCSCHDMHIFDSVGNGASSVVHRAI
Koz-3MKK3-3         RSSDEYNINERGFHKRTIRSDDEY-----SSEKAFRCSCHDMHIFDSVGNGASSVVHRAI
Mur1MKK3-3          RSSDEYNINERGFHKRTIRSDDEY-----SSEKAFRCSCHDMHIFDSVGNGASSVVHRAI
Jer1MKK3-3          RSSDEYNINERGFHKRTIRSDDEY-----SSEKAFRCSCHDMHIFDSVGNGASSVVHRAI
ABR6MKK3-3          RSSDEYNINERGFHKRTIRSDDEY-----SSEKAFRCSCHDMHIFDSVGNGASSVVHRAI
ABR4MKK3-3          RSSDEYNINERGFHKRTIRSDDEY-----SSEKAFRCSCHDMHIFDSVGNGASSVVHRAI
Koz-1MKK3-3         RSSDEYNINERGFHKRTIRSDDEY-----SSEKAFRCSCHDMHIFDSVGNGASSVVHRAI
Kah-5MKK3-3         RSSDEYNINERGFHKRTIRSDDEY-----SSEKAFRCSCHDMHIFDSVGNGASSVVHRAI
BdTR1iMKK3-3        RSSDEYNINERGFHKRTIRSDDEY-----SSEKAFRCSCHDMHIFDSVGNGASSVVHRAI
BdTR13aMKK3-3       RSSDEYNINERGFHKRTIRSDDEY-----SSEKAFRCSCHDMHIFDSVGNGASSVVHRAI
BdTR11iMKK3-3       RSSDEYNINERGFHKRTIRSDDEY-----SSEKAFRCSCHDMHIFDSVGNGASSVVHRAI
BdTR11gMKK3-3       RSSDEYNINERGFHKRTIRSDDEY-----SSEKAFRCSCHDMHIFDSVGNGASSVVHRAI
BdTR11aMKK3-3       RSSDEYNINERGFHKRTIRSDDEY-----SSEKAFRCSCHDMHIFDSVGNGASSVVHRAI
Bd3-1MKK3-3         RSSDEYNINERGFHKRTIRSDDEY-----SSEKAFRCSCHDMHIFDSVGNGASSVVHRAI
Bd21-3MKK3-3        RSSDEYNINERGFHKRTIRSDDEY-----SSEKAFRCSCHDMHIFDSVGNGASSVVHRAI
Bd18-1MKK3-3        RSSDEYNINERGFHKRTIRSDDEY-----SSEKAFRCSCHDMHIFDSVGNGASSVVHRAI
ABR9MKK3-3          RSSDEYNINERGFHKRTIRSDDEY-----SSEKAFRCSCHDMHIFDSVGNGASSVVHRAI
Arn1MKK3-3          RSSDEYNINERGFHKRTIRSDDEY-----SSEKAFRCSCHDMHIFDSVGNGASSVVHRAI
Mon3MKK3-3          RSSDEYNINERGFHKRTIRSDDEY-----SSEKAFRCSCHDMHIFDSVGNGASSVVHRAI
Tek-2MKK3-3         RSSDEYNINERGFHKRTIRSDDEY-----SSEKAFRCSCHDMHIFDSVGNGASSVVHRAI
Sig2MKK3-3          RSSDEYNINERGFHKRTIRSDDEY-----SSEKAFRCSCHDMHIFDSVGNGASSVVHRAI
ABR2MKK3-3          RSSDEYNINERGFHKRTIRSDDEY-----SSEKAFRCSCHDMHIFDSVGNGASSVVHRAI
ABR3MKK3-3          RSSDEYNINERGFHKRTIRSDDEY-----SSEKAFRCSCHDMHIFDSVGNGASSVVHRAI
ABR5MKK3-3          RSSDEYNINERGFHKRTIRSDDEY-----SSEKAFRCSCHDMHIFDSVGNGASSVVHRAI
ABR7MKK3-3          RSSDEYNINERGFHKRTIRSDDEY-----SSEKAFRCSCHDMHIFDSVGNGASSVVHRAI
Luc1MKK3-3          RSSDEYNINERGFHKRTIRSDDEY-----SSEKAFRCSCHDMHIFDSVGNGASSVVHRAI
Mig3MKK3-3          RSSDEYNINERGFHKRTIRSDDEY-----SSEKAFRCSCHDMHIFDSVGNGASSVVHRAI
Per1MKK3-3          RSSDEYNINERGFHKRTIRSDDEY-----SSEKAFRCSCHDMHIFDSVGNGASSVVHRAI
RON2MKK3-3          RSSDEYNINERGFHKRTIRSDDEY-----SSEKAFRCSCHDMHIFDSVGNGASSVVHRAI
Uni2MKK3-3          RSSDEYNINERGFHKRTIRSDDEY-----SSEKAFRCSCHDMHIFDSVGNGASSVVHRAI
Tek-4MKK3-2         -----------------------------------------MHIFGPIGNGASSVVQRAI
Kah-1MKK3-2         RSFGEYNINEHGFHKRSAGADESD-----FGEKAYRCASQDMHIFGPIGNGASSVVQRAI
BdTR12cMKK3-2       RSFGEYNINEHGFHKRSAGADESD-----FGEKAYRCASQDMHIFGPIGNGASSVVQRAI
Bd21-3MKK3-2        RSFGEYNINEHGFHKRSAGADESD-----FGEKAYRCASQDMHIFGPIGNGASSVVQRAI
Arn1MKK3-2          RSFGEYNINEHGFHKRSAGADESD-----FGEKAYRCASQDMHIFGPIGNGASSVVQRAI
Mon3MKK3-2          RSFGEYNINEHGFHKRSAGADESD-----FGEKAYRCASQDMHIFGPIGNGASSVVQRAI
Jer1MKK3-2          RSFGEYNINEHGFHKRSAGADESD-----FGEKAYRCASQDMHIFGPIGNGASSVVQRAI
Mig3MKK3-2          RSFGEYNINEHGFHKRSAGADESD-----FGEKAYRCASQDMHIFGPIGNGASSVVQRAI
S8iiCMKK3-2         RSFGEYNINEHGFHKRSAGADESD-----FGEKAYRCASQDMHIFGPIGNGASSVVQRAI
BdMKK3-2            RSFGEYNINEHGFHKRSAGADESD-----FGEKAYRCASQDMHIFGPIGNGASSVVQRAI
Adi-12MKK3-2        RSFGEYNINEHGFHKRSAGADESD-----FGEKAYRCASQDMHIFGPIGNGASSVVQRAI
Adi-2MKK3-2         RSFGEYNINEHGFHKRSAGADESD-----FGEKAYRCASQDMHIFGPIGNGASSVVQRAI
Bd18-1MKK3-2        RSFGEYNINEHGFHKRSAGADESD-----FGEKAYRCASQDMHIFGPIGNGASSVVQRAI
Bd2-3MKK3-2         RSFGEYNINEHGFHKRSAGADESD-----FGEKAYRCASQDMHIFGPIGNGASSVVQRAI
Bd3-1MKK3-2         RSFGEYNINEHGFHKRSAGADESD-----FGEKAYRCASQDMHIFGPIGNGASSVVQRAI
BdTR10cMKK3-2       RSFGEYNINEHGFHKRSAGADESD-----FGEKAYRCASQDMHIFGPIGNGASSVVQRAI
BdTR11aMKK3-2       RSFGEYNINEHGFHKRSAGADESD-----FGEKAYRCASQDMHIFGPIGNGASSVVQRAI
BdTR11gMKK3-2       RSFGEYNINEHGFHKRSAGADESD-----FGEKAYRCASQDMHIFGPIGNGASSVVQRAI
BdTR11iMKK3-2       RSFGEYNINEHGFHKRSAGADESD-----FGEKAYRCASQDMHIFGPIGNGASSVVQRAI
BdTR13aMKK3-2       RSFGEYNINEHGFHKRSAGADESD-----FGEKAYRCASQDMHIFGPIGNGASSVVQRAI
BdTR13cMKK3-2       RSFGEYNINEHGFHKRSAGADESD-----FGEKAYRCASQDMHIFGPIGNGASSVVQRAI
BdTR2bMKK3-2        RSFGEYNINEHGFHKRSAGADESD-----FGEKAYRCASQDMHIFGPIGNGASSVVQRAI
BdTR1iMKK3-2        RSFGEYNINEHGFHKRSAGADESD-----FGEKAYRCASQDMHIFGPIGNGASSVVQRAI
BdTR2gMKK3-2        RSFGEYNINEHGFHKRSAGADESD-----FGEKAYRCASQDMHIFGPIGNGASSVVQRAI
BdTR3cMKK3-2        RSFGEYNINEHGFHKRSAGADESD-----FGEKAYRCASQDMHIFGPIGNGASSVVQRAI
BdTR5iMKK3-2        RSFGEYNINEHGFHKRSAGADESD-----FGEKAYRCASQDMHIFGPIGNGASSVVQRAI
BdTR9kMKK3-2        RSFGEYNINEHGFHKRSAGADESD-----FGEKAYRCASQDMHIFGPIGNGASSVVQRAI
Gaz-8MKK3-2         RSFGEYNINEHGFHKRSAGADESD-----FGEKAYRCASQDMHIFGPIGNGASSVVQRAI
Kah-5MKK3-2         RSFGEYNINEHGFHKRSAGADESD-----FGEKAYRCASQDMHIFGPIGNGASSVVQRAI
Koz-1MKK3-2         RSFGEYNINEHGFHKRSAGADESD-----FGEKAYRCASQDMHIFGPIGNGASSVVQRAI
Sig2MKK3-2          RSFGEYNINEHGFHKRSAGADESD-----FGEKAYRCASQDMHIFGPIGNGASSVVQRAI
ABR2MKK3-2          RSFGEYNINEHGFHKRSAGADESD-----FGEKAYRCASQDMHIFGPIGNGASSVVQRAI
ABR3MKK3-2          RSFGEYNINEHGFHKRSAGADESD-----FGEKAYRCASQDMHIFGPIGNGASSVVQRAI
ABR4MKK3-2          RSFGEYNINEHGFHKRSAGADESD-----FGEKAYRCASQDMHIFGPIGNGASSVVQRAI
ABR5MKK3-2          RSFGEYNINEHGFHKRSAGADESD-----FGEKAYRCASQDMHIFGPIGNGASSVVQRAI
ABR6MKK3-2          RSFGEYNINEHGFHKRSAGADESD-----FGEKAYRCASQDMHIFGPIGNGASSVVQRAI
ABR7MKK3-2          RSFGEYNINEHGFHKRSAGADESD-----FGEKAYRCASQDMHIFGPIGNGASSVVQRAI
Foz1MKK3-2          RSFGEYNINEHGFHKRSAGADESD-----FGEKAYRCASQDMHIFGPIGNGASSVVQRAI
Luc1MKK3-2          RSFGEYNINEHGFHKRSAGADESD-----FGEKAYRCASQDMHIFGPIGNGASSVVQRAI
Mur1MKK3-2          RSFGEYNINEHGFHKRSAGADESD-----FGEKAYRCASQDMHIFGPIGNGASSVVQRAI
Per1MKK3-2          RSFGEYNINEHGFHKRSAGADESD-----FGEKAYRCASQDMHIFGPIGNGASSVVQRAI
RON2MKK3-2          RSFGEYNINEHGFHKRSAGADESD-----FGEKAYRCASQDMHIFGPIGNGASSVVQRAI
Uni2MKK3-2          RSFGEYNINEHGFHKRSAGADESD-----FGEKAYRCASQDMHIFGPIGNGASSVVQRAI
Bd30-1MKK3-2        RSFGEYNINEHGFHKRSAGADESD-----FGEKAYRCASQDMHIFGPIGNGASSVVQRAI
Koz-3MKK3-2         RSFGEYNINEHGFHKRSAGADESD-----FGEKAYRCASQDMHIFGPIGNGASSVVQRAI
Adi-10MKK3-2        RSFGEYNINEHGFHKRSAGADESD-----FGEKAYRCASQDMHIFGPIGNGASSVVQRAI
BdTR8iMKK3-2        RSFGEYNINEHGFHKRSAGADESD-----FGEKAYRCASQDMHIFGPIGNGASSVVQRAI
Bd1-1MKK3-2         RSFGEYNINEHGFHKRSAGADESD-----FGEKAYRCASQDMHIFGPIGNGASSVVQRAI
ABR9MKK3-2          RSFGEYNINEHGFHKRSAGADESD-----FGEKAYRCASQDMHIFGPIGNGASSVVQRAI
Bd29-1MKK3-2        RSFGEYNINEHGFHKRSAGADESD-----FGEKAYRCASQDMHIFGPIGNGASSVVQRAI
BdTR7aMKK3-2        RSFGEYNINEHGFHKRSAGADESD-----FGEKAYRCASQDMHIFGPIGNGASSVVQRAI
Tek-2MKK3-2         RSFGEYNINEHGFHKRSAGADESD-----FGEKAYRCASQDMHIFGPIGNGASSVVQRAI
Bis-1MKK3-2         -----------------------------------------MHIFGPIGNGASSVVQRAI
Tek-4MKK3-1         ------------------------------------------------------------
BdMKK3-1            RSFGEYNINEHGFHKRSTGADESD-----FGEKAYRCASHDMHIFGPIGNGASSVVQRAI
Adi-10MKK3-1        RSFGEYNINEHGFHKRSTGADESD-----FGEKAYRCASHDMHIFGPIGNGASSVVQRAI
Adi-12MKK3-1        RSFGEYNINEHGFHKRSTGADESD-----FGEKAYRCASHDMHIFGPIGNGASSVVQRAI
Adi-2MKK3-1         RSFGEYNINEHGFHKRSTGADESD-----FGEKAYRCASHDMHIFGPIGNGASSVVQRAI
Bd18-1MKK3-1        RSFGEYNINEHGFHKRSTGADESD-----FGEKAYRCASHDMHIFGPIGNGASSVVQRAI
Bd2-3MKK3-1         RSFGEYNINEHGFHKRSTGADESD-----FGEKAYRCASHDMHIFGPIGNGASSVVQRAI
Bd3-1MKK3-1         RSFGEYNINEHGFHKRSTGADESD-----FGEKAYRCASHDMHIFGPIGNGASSVVQRAI
BdTR10cMKK3-1       RSFGEYNINEHGFHKRSTGADESD-----FGEKAYRCASHDMHIFGPIGNGASSVVQRAI
BdTR11aMKK3-1       RSFGEYNINEHGFHKRSTGADESD-----FGEKAYRCASHDMHIFGPIGNGASSVVQRAI
BdTR11gMKK3-1       RSFGEYNINEHGFHKRSTGADESD-----FGEKAYRCASHDMHIFGPIGNGASSVVQRAI
BdTR11iMKK3-1       RSFGEYNINEHGFHKRSTGADESD-----FGEKAYRCASHDMHIFGPIGNGASSVVQRAI
BdTR13aMKK3-1       RSFGEYNINEHGFHKRSTGADESD-----FGEKAYRCASHDMHIFGPIGNGASSVVQRAI
BdTR13cMKK3-1       RSFGEYNINEHGFHKRSTGADESD-----FGEKAYRCASHDMHIFGPIGNGASSVVQRAI
BdTR2bMKK3-1        RSFGEYNINEHGFHKRSTGADESD-----FGEKAYRCASHDMHIFGPIGNGASSVVQRAI
BdTR1iMKK3-1        RSFGEYNINEHGFHKRSTGADESD-----FGEKAYRCASHDMHIFGPIGNGASSVVQRAI
BdTR2gMKK3-1        RSFGEYNINEHGFHKRSTGADESD-----FGEKAYRCASHDMHIFGPIGNGASSVVQRAI
BdTR3cMKK3-1        RSFGEYNINEHGFHKRSTGADESD-----FGEKAYRCASHDMHIFGPIGNGASSVVQRAI
BdTR5iMKK3-1        RSFGEYNINEHGFHKRSTGADESD-----FGEKAYRCASHDMHIFGPIGNGASSVVQRAI
BdTR9kMKK3-1        RSFGEYNINEHGFHKRSTGADESD-----FGEKAYRCASHDMHIFGPIGNGASSVVQRAI
Bis-1MKK3-1         RSFGEYNINEHGFHKRSTGADESD-----FGEKAYRCASHDMHIFGPIGNGASSVVQRAI
Kah-1MKK3-1         RSFGEYNINEHGFHKRSTGADESD-----FGEKAYRCASHDMHIFGPIGNGASSVVQRAI
Kah-5MKK3-1         RSFGEYNINEHGFHKRSTGADESD-----FGEKAYRCASHDMHIFGPIGNGASSVVQRAI
Koz-1MKK3-1         RSFGEYNINEHGFHKRSTGADESD-----FGEKAYRCASHDMHIFGPIGNGASSVVQRAI
Koz-3MKK3-1         RSFGEYNINEHGFHKRSTGADESD-----FGEKAYRCASHDMHIFGPIGNGASSVVQRAI
Sig2MKK3-1          RSFGEYNINEHGFHKRSTGADESD-----FGEKAYRCASHDMHIFGPIGNGASSVVQRAI
ABR2MKK3-1          RSFGEYNINEHGFHKRSTGADESD-----FGEKAYRCASHDMHIFGPIGNGASSVVQRAI
ABR3MKK3-1          RSFGEYNINEHGFHKRSTGADESD-----FGEKAYRCASHDMHIFGPIGNGASSVVQRAI
ABR4MKK3-1          RSFGEYNINEHGFHKRSTGADESD-----FGEKAYRCASHDMHIFGPIGNGASSVVQRAI
ABR5MKK3-1          RSFGEYNINEHGFHKRSTGADESD-----FGEKAYRCASHDMHIFGPIGNGASSVVQRAI
ABR7MKK3-1          RSFGEYNINEHGFHKRSTGADESD-----FGEKAYRCASHDMHIFGPIGNGASSVVQRAI
Foz1MKK3-1          RSFGEYNINEHGFHKRSTGADESD-----FGEKAYRCASHDMHIFGPIGNGASSVVQRAI
Luc1MKK3-1          RSFGEYNINEHGFHKRSTGADESD-----FGEKAYRCASHDMHIFGPIGNGASSVVQRAI
Mig3MKK3-1          RSFGEYNINEHGFHKRSTGADESD-----FGEKAYRCASHDMHIFGPIGNGASSVVQRAI
Mur1MKK3-1          RSFGEYNINEHGFHKRSTGADESD-----FGEKAYRCASHDMHIFGPIGNGASSVVQRAI
RON2MKK3-1          RSFGEYNINEHGFHKRSTGADESD-----FGEKAYRCASHDMHIFGPIGNGASSVVQRAI
Uni2MKK3-1          RSFGEYNINEHGFHKRSTGADESD-----FGEKAYRCASHDMHIFGPIGNGASSVVQRAI
Mon3MKK3-1          RSFGEYNINEHGFHKRSTGADESD-----FGEKAYRCASHDMHIFGPIGNGASSVVQRAI
BdTR8iMKK3-1        RSFGEYNINEHGFHKRSTGADESD-----FGEKAYRCASHDMHIFGPIGNGASSVVQRAI
Arn1MKK3-1          RSFGEYNINEHGFHKRSTGADESD-----FGEKAYRCASHDMHIFGPIGNGASSVVQRAI
Tek-2MKK3-1         RSFGEYNINEHGFHKRSTGADESD-----FGEKAYRCASHDMHIFGPIGNGASSVVQRAI
ABR6MKK3-1          RSFGEYNINEHGFHKRSTGADESD-----FGEKAYRCASHDMHIFGPIGNGASSVVQRAI
Bd30-1MKK3-1        RSFGEYNINEHGFHKRSTGADESD-----FGEKAYRCASHDMHIFGPIGNGASSVVQRAI
Jer1MKK3-1          RSFGEYNINEHGFHKRSTGADESD-----FGEKAYRCASHDMHIFGPIGNGASSVVQRAI
Per1MKK3-1          RSFGEYNINEHGFHKRSTGADESD-----FGEKAYRCASHDMHIFGPIGNGASSVVQRAI
S8iiCMKK3-1         RSFGEYNINEHGFHKRSTGADESD-----FGEKAYRCASHDMHIFGPIGNGASSVVQRAI
ABR9MKK3-1          RSFGEYNINEHGFHKRSTGADESD-----FGEKAYRCASHDMHIFGPIGNGASSVVQRAI
Bd1-1MKK3-1         RSFGEYNINEHGFHKRSTGADESD-----FGEKAYRCASHDMHIFGPIGNGASSVVQRAI
Bd29-1MKK3-1        RSFGEYNINEHGFHKRSTGADESD-----FGEKAYRCASHDMHIFGPIGNGASSVVQRAI
BdTR7aMKK3-1        RSFGEYNINEHGFHKRSTGADESD-----FGEKAYRCASHDMHIFGPIGNGASSVVQRAI
Gaz-8MKK3-1         RSFGEYNINEHGFHKRSTGADESD-----FGEKAYRCASHDMHIFGPIGNGASSVVQRAI
Bd21-3MKK3-1        RSFGEYNINEHGFHKRSTGADESD-----FGEKAYRCASHDMHIFGPIGNGASSVVQRAI
BdTR12cMKK3-1       ------------------------------------------------------------
ABR9MKK1            -KDGDLLVNKDGLRIVHNSEEGEAPPI--EPLDDHQLSLDDLDAIKVIGKGSSGIVQLVR
Arn1MKK1            -KDGDLLVNKDGLRIVHNSEEGEAPPI--EPLDDHQLSLDDLDAIKVIGKGSSGIVQLVR
Mon3MKK1            -KDGDLLVNKDGLRIVHNSEEGEAPPI--EPLDDHQLSLDDLDAIKVIGKGSSGIVQLVR
ABR3MKK1            -KDGDLLVNKDGLRIVHNSEEGEAPPI--EPLDDHQLSLDDLDAIKVIGKGSSGIVQLVR
Per1MKK1            -KDGDLLVNKDGLRIVHNSEEGEAPPI--EPLDDHQLSLDDLDAIKVIGKGSSGIVQLVR
Bd30-1MKK1          -KDGDLLVNKDGLRIVHNSEEGEAPPI--EPLDDHQLSLDDLDAIKVIGKGSSGIVQLVR
Tek-4MKK1           -KDGDLLVNKDGLRIVHNSEEGEAPPI--VPLDDHQLSLDDLDAIKVIGKGSSGIVQLVR
BdMKK1              -KDGDLLVNKDGLRIVHNSEEGEAPPI--VPLDDHQLSLDDLDAIKVIGKGSSGIVQLVR
Bd3-1MKK1           -KDGDLLVNKDGLRIVHNSEEGEAPPI--VPLDDHQLSLDDLDAIKVIGKGSSGIVQLVR
BdTR10cMKK1         -KDGDLLVNKDGLRIVHNSEEGEAPPI--VPLDDHQLSLDDLDAIKVIGKGSSGIVQLVR
BdTR11aMKK1         -KDGDLLVNKDGLRIVHNSEEGEAPPI--VPLDDHQLSLDDLDAIKVIGKGSSGIVQLVR
BdTR11gMKK1         -KDGDLLVNKDGLRIVHNSEEGEAPPI--VPLDDHQLSLDDLDAIKVIGKGSSGIVQLVR
BdTR11iMKK1         -KDGDLLVNKDGLRIVHNSEEGEAPPI--VPLDDHQLSLDDLDAIKVIGKGSSGIVQLVR
Adi-10MKK1          -KDGDLLVNKDGLRIVHNSEEGEAPPI--EPLDDHQLSLDDLDAIKVIGKGSSGIVQLVR
Adi-12MKK1          -KDGDLLVNKDGLRIVHNSEEGEAPPI--EPLDDHQLSLDDLDAIKVIGKGSSGIVQLVR
Adi-2MKK1           -KDGDLLVNKDGLRIVHNSEEGEAPPI--EPLDDHQLSLDDLDAIKVIGKGSSGIVQLVR
Bd2-3MKK1           -KDGDLLVNKDGLRIVHNSEEGEAPPI--EPLDDHQLSLDDLDAIKVIGKGSSGIVQLVR
Bd21-3MKK1          -KDGDLLVNKDGLRIVHNSEEGEAPPI--EPLDDHQLSLDDLDAIKVIGKGSSGIVQLVR
BdTR12cMKK1         -KDGDLLVNKDGLRIVHNSEEGEAPPI--EPLDDHQLSLDDLDAIKVIGKGSSGIVQLVR
BdTR2bMKK1          -KDGDLLVNKDGLRIVHNSEEGEAPPI--EPLDDHQLSLDDLDAIKVIGKGSSGIVQLVR
BdTR1iMKK1          -KDGDLLVNKDGLRIVHNSEEGEAPPI--EPLDDHQLSLDDLDAIKVIGKGSSGIVQLVR
BdTR2gMKK1          -KDGDLLVNKDGLRIVHNSEEGEAPPI--EPLDDHQLSLDDLDAIKVIGKGSSGIVQLVR
BdTR9kMKK1          -KDGDLLVNKDGLRIVHNSEEGEAPPI--EPLDDHQLSLDDLDAIKVIGKGSSGIVQLVR
Gaz-8MKK1           -KDGDLLVNKDGLRIVHNSEEGEAPPI--EPLDDHQLSLDDLDAIKVIGKGSSGIVQLVR
Koz-3MKK1           -KDGDLLVNKDGLRIVHNSEEGEAPPI--EPLDDHQLSLDDLDAIKVIGKGSSGIVQLVR
Bd1-1MKK1           -KDGDLLVNKDGLRIVHNSEEGEAPPI--EPLDDHQLSLDDLDAIKVIGKGSSGIVQLVR
Bd29-1MKK1          -KDGDLLVNKDGLRIVHNSEEGEAPPI--EPLDDHQLSLDDLDAIKVIGKGSSGIVQLVR
BdTR7aMKK1          -KDGDLLVNKDGLRIVHNSEEGEAPPI--EPLDDHQLSLDDLDAIKVIGKGSSGIVQLVR
Tek-2MKK1           -KDGDLLVNKDGLRIVHNSEEGEAPPI--EPLDDHQLSLDDLDAIKVIGKGSSGIVQLVR
Bd18-1MKK1          -KDGDLLVNKDGLRIVHNSEEGEAPPI--EPLDDHQLSLDDLDAIKVIGKGSSGIVQLVR
BdTR13aMKK1         -KDGDLLVNKDGLRIVHNSEEGEAPPI--EPLDDHQLSLDDLDAIKVIGKGSSGIVQLVR
BdTR13cMKK1         -KDGDLLVNKDGLRIVHNSEEGEAPPI--EPLDDHQLSLDDLDAIKVIGKGSSGIVQLVR
BdTR3cMKK1          -KDGDLLVNKDGLRIVHNSEEGEAPPI--EPLDDHQLSLDDLDAIKVIGKGSSGIVQLVR
BdTR5iMKK1          -KDGDLLVNKDGLRIVHNSEEGEAPPI--EPLDDHQLSLDDLDAIKVIGKGSSGIVQLVR
Bis-1MKK1           -KDGDLLVNKDGLRIVHNSEEGEAPPI--EPLDDHQLSLDDLDAIKVIGKGSSGIVQLVR
Kah-1MKK1           -KDGDLLVNKDGLRIVHNSEEGEAPPI--EPLDDHQLSLDDLDAIKVIGKGSSGIVQLVR
Kah-5MKK1           -KDGDLLVNKDGLRIVHNSEEGEAPPI--EPLDDHQLSLDDLDAIKVIGKGSSGIVQLVR
Koz-1MKK1           -KDGDLLVNKDGLRIVHNSEEGEAPPI--EPLDDHQLSLDDLDAIKVIGKGSSGIVQLVR
Sig2MKK1            -KDGDLLVNKDGLRIVHNSEEGEAPPI--EPLDDHQLSLDDLDAIKVIGKGSSGIVQLVR
ABR2MKK1            -KDGDLLVNKDGLRIVHNSEEGEAPPI--EPLDDHQLSLDDLDAIKVIGKGSSGIVQLVR
ABR4MKK1            -KDGDLLVNKDGLRIVHNSEEGEAPPI--EPLDDHQLSLDDLDAIKVIGKGSSGIVQLVR
ABR5MKK1            -KDGDLLVNKDGLRIVHNSEEGEAPPI--EPLDDHQLSLDDLDAIKVIGKGSSGIVQLVR
ABR6MKK1            -KDGDLLVNKDGLRIVHNSEEGEAPPI--EPLDDHQLSLDDLDAIKVIGKGSSGIVQLVR
ABR7MKK1            -KDGDLLVNKDGLRIVHNSEEGEAPPI--EPLDDHQLSLDDLDAIKVIGKGSSGIVQLVR
Foz1MKK1            -KDGDLLVNKDGLRIVHNSEEGEAPPI--EPLDDHQLSLDDLDAIKVIGKGSSGIVQLVR
Jer1MKK1            -KDGDLLVNKDGLRIVHNSEEGEAPPI--EPLDDHQLSLDDLDAIKVIGKGSSGIVQLVR
Luc1MKK1            -KDGDLLVNKDGLRIVHNSEEGEAPPI--EPLDDHQLSLDDLDAIKVIGKGSSGIVQLVR
Mig3MKK1            -KDGDLLVNKDGLRIVHNSEEGEAPPI--EPLDDHQLSLDDLDAIKVIGKGSSGIVQLVR
Mur1MKK1            -KDGDLLVNKDGLRIVHNSEEGEAPPI--EPLDDHQLSLDDLDAIKVIGKGSSGIVQLVR
RON2MKK1            -KDGDLLVNKDGLRIVHNSEEGEAPPI--EPLDDHQLSLDDLDAIKVIGKGSSGIVQLVR
S8iiCMKK1           -KDGDLLVNKDGLRIVHNSEEGEAPPI--EPLDDHQLSLDDLDAIKVIGKGSSGIVQLVR
Uni2MKK1            -KDGDLLVNKDGLRIVHNSEEGEAPPI--EPLDDHQLSLDDLDAIKVIGKGSSGIVQLVR
BdTR8iMKK1          -KDGDLLVNKDGLRIVHNSEEGEAPPI--EPLDDHQLSLDDLDAIKVIGKGSSGIVQLVR
Bd30-1MKK6          -KDGELRLNQRGLRLISEEENGDEHQSTNMKVEDVQLSMDDLEMIQVIGKGSGGVVQLVQ
Bd2-3MKK6           ------------------------------------------------------------
ABR2MKK6            -KDGELRLNQRGLRLISEEENGDEHQSTNMKVEDVQLSMDDLEMIQVIGKGSGGVVQLVQ
Mig3MKK6            -KDGELRLNQRGLRLISEEENGDEHQSTNMKVEDVQLSMDDLEMIQVIGKGSGGVVQLVQ
Per1MKK6            -KDGELRLNQRGLRLISEEENGDEHQSTNMKVEDVQLSMDDLEMIQVIGKGSGGVVQLVQ
Uni2MKK6            -KDGELRLNQRGLRLISEEENGDEHQSTNMKVEDVQLSMDDLEMIQVIGKGSGGVVQLVQ
Bis-1MKK6           -KDGELRLNQRGLRLISEEENGDEHQSTNMKVEDVQLSMDDLEMIQVIGKGRGGVVQLVQ
BdTR9kMKK6          -KDGELRLNQRGLRLISEEENGDEHQSTNMKVEDVQLSMDDLEMIQVIGKGSGGVVQLVQ
Bd21-3MKK6          -KDGELRLNQRGLRLISEEENGDEHQSTNMKVEDVQLSMDDLEMIQVIGKGSGGVVQLVQ
Adi-10MKK6          -KDGELRLNQRGLRLISEEENGDEHQSTNMKVEDVQLSMDDLEMIQVIGKGSGGVVQLVQ
Koz-3MKK6           -KDGELRLNQRGLRLISEEENGDEHQSTNMKVEDVQLSMDDLEMIQVIGKGSGGVVQLVQ
ABR9MKK6            -KDGELRLNQRGLRLISEEENGDEHQSTNMKVEDVQLSMDDLEMIQVIGKGSGGVVQLVQ
Arn1MKK6            -KDGELRLNQRGLRLISEEENGDEHQSTNMKVEDVQLSMDDLEMIQVIGKGSGGVVQLVQ
BdTR7aMKK6          -KDGELRLNQRGLRLISEEENGDEHQSTNMKVEDVQLSMDDLEMIQVIGKGSGGVVQLVQ
Mon3MKK6            -KDGELRLNQRGLRLISEEENGDEHQSTNMKVEDVQLSMDDLEMIQVIGKGSGGVVQLVQ
BdMKK6              -KDGELRLNQRGLRLISEEENGDEHQSTNMKVEDVQLSMDDLEMIQVIGKGSGGVVQLVQ
Adi-12MKK6          -KDGELRLNQRGLRLISEEENGDEHQSTNMKVEDVQLSMDDLEMIQVIGKGSGGVVQLVQ
Adi-2MKK6           -KDGELRLNQRGLRLISEEENGDEHQSTNMKVEDVQLSMDDLEMIQVIGKGSGGVVQLVQ
Bd18-1MKK6          -KDGELRLNQRGLRLISEEENGDEHQSTNMKVEDVQLSMDDLEMIQVIGKGSGGVVQLVQ
Bd3-1MKK6           -KDGELRLNQRGLRLISEEENGDEHQSTNMKVEDVQLSMDDLEMIQVIGKGSGGVVQLVQ
BdTR10cMKK6         -KDGELRLNQRGLRLISEEENGDEHQSTNMKVEDVQLSMDDLEMIQVIGKGSGGVVQLVQ
BdTR11aMKK6         -KDGELRLNQRGLRLISEEENGDEHQSTNMKVEDVQLSMDDLEMIQVIGKGSGGVVQLVQ
BdTR11gMKK6         -KDGELRLNQRGLRLISEEENGDEHQSTNMKVEDVQLSMDDLEMIQVIGKGSGGVVQLVQ
BdTR11iMKK6         -KDGELRLNQRGLRLISEEENGDEHQSTNMKVEDVQLSMDDLEMIQVIGKGSGGVVQLVQ
BdTR12cMKK6         -KDGELRLNQRGLRLISEEENGDEHQSTNMKVEDVQLSMDDLEMIQVIGKGSGGVVQLVQ
BdTR13aMKK6         -KDGELRLNQRGLRLISEEENGDEHQSTNMKVEDVQLSMDDLEMIQVIGKGSGGVVQLVQ
BdTR13cMKK6         -KDGELRLNQRGLRLISEEENGDEHQSTNMKVEDVQLSMDDLEMIQVIGKGSGGVVQLVQ
BdTR2bMKK6          -KDGELRLNQRGLRLISEEENGDEHQSTNMKVEDVQLSMDDLEMIQVIGKGSGGVVQLVQ
BdTR1iMKK6          -KDGELRLNQRGLRLISEEENGDEHQSTNMKVEDVQLSMDDLEMIQVIGKGSGGVVQLVQ
BdTR2gMKK6          -KDGELRLNQRGLRLISEEENGDEHQSTNMKVEDVQLSMDDLEMIQVIGKGSGGVVQLVQ
BdTR3cMKK6          -KDGELRLNQRGLRLISEEENGDEHQSTNMKVEDVQLSMDDLEMIQVIGKGSGGVVQLVQ
BdTR5iMKK6          -KDGELRLNQRGLRLISEEENGDEHQSTNMKVEDVQLSMDDLEMIQVIGKGSGGVVQLVQ
Gaz-8MKK6           -KDGELRLNQRGLRLISEEENGDEHQSTNMKVEDVQLSMDDLEMIQVIGKGSGGVVQLVQ
Kah-5MKK6           -KDGELRLNQRGLRLISEEENGDEHQSTNMKVEDVQLSMDDLEMIQVIGKGSGGVVQLVQ
Koz-1MKK6           -KDGELRLNQRGLRLISEEENGDEHQSTNMKVEDVQLSMDDLEMIQVIGKGSGGVVQLVQ
Sig2MKK6            -KDGELRLNQRGLRLISEEENGDEHQSTNMKVEDVQLSMDDLEMIQVIGKGSGGVVQLVQ
ABR3MKK6            -KDGELRLNQRGLRLISEEENGDEHQSTNMKVEDVQLSMDDLEMIQVIGKGSGGVVQLVQ
ABR4MKK6            -KDGELRLNQRGLRLISEEENGDEHQSTNMKVEDVQLSMDDLEMIQVIGKGSGGVVQLVQ
ABR5MKK6            -KDGELRLNQRGLRLISEEENGDEHQSTNMKVEDVQLSMDDLEMIQVIGKGSGGVVQLVQ
ABR6MKK6            -KDGELRLNQRGLRLISEEENGDEHQSTNMKVEDVQLSMDDLEMIQVIGKGSGGVVQLVQ
ABR7MKK6            -KDGELRLNQRGLRLISEEENGDEHQSTNMKVEDVQLSMDDLEMIQVIGKGSGGVVQLVQ
Foz1MKK6            -KDGELRLNQRGLRLISEEENGDEHQSTNMKVEDVQLSMDDLEMIQVIGKGSGGVVQLVQ
Jer1MKK6            -KDGELRLNQRGLRLISEEENGDEHQSTNMKVEDVQLSMDDLEMIQVIGKGSGGVVQLVQ
Luc1MKK6            -KDGELRLNQRGLRLISEEENGDEHQSTNMKVEDVQLSMDDLEMIQVIGKGSGGVVQLVQ
Mur1MKK6            -KDGELRLNQRGLRLISEEENGDEHQSTNMKVEDVQLSMDDLEMIQVIGKGSGGVVQLVQ
RON2MKK6            -KDGELRLNQRGLRLISEEENGDEHQSTNMKVEDVQLSMDDLEMIQVIGKGSGGVVQLVQ
S8iiCMKK6           -KDGELRLNQRGLRLISEEENGDEHQSTNMKVEDVQLSMDDLEMIQVIGKGSGGVVQLVQ
Bd1-1MKK6           -KDGELRLNQRGLRLISEEDNGDEHQSTNMKVEDVQLSMDDLEMIQVIGKGSGGVVQLVQ
Bd29-1MKK6          -KDGELRLNQRGLRLISEEDNGDEHQSTNMKVEDVQLSMDDLEMIQVIGKGSGGVVQLVQ
BdTR8iMKK6          -KDGELRLNQRGLRLISEEDNGDEHQSTNMKVEDVQLSMDDLEMIQVIGKGSGGVVQLVQ
Tek-2MKK6           -KDGELRLNQRGLRLISEEDNGDEHQSTNMKVEDVQLSMDDLEMIQVIGKGSGGVVQLVQ
Tek-4MKK6           -KDGELRLNQRGLRLISEEDNGDEHQSTNMKVEDVQLSMDDLEMIQVIGKGSGGVVQLVQ
Kah-1MKK6           -KDGELRLNQRGLRLISEEDNGDEHQSTNMKVEDVQLSMDDLEMIQVIGKGSGGVVQLVQ
                                                                                

Bd2-3MKK5           HRPTGRCYALKQLYGNHDDAV-RRQIA-REIAILRTAEHPAVVRCHGMYERGG-------
Adi-10MKK5          ------------------------------------------------------------
BdTR13cMKK5         HRPTGRCYALKQLYGNHDDAV-RRQIA-REIAILRTAEHPAVVRCHGMYERGG-------
Kah-1MKK5           HRPTGRCYALKQLYGNHDDAV-RRQIA-REIAILRPAEPPAVVRCHGMYERGG-------
BdTR9kMKK5          HRPTGRCYALKQLYGNHDDAV-RRQIA-REIAILRTAEHPAVVRCHGMYERGG-------
BdTR8iMKK5          HRPTGRCYALKQLYGNHDDAV-RRQIA-REIAILRTAEHPAVVRCHGMYERGG-------
BdTR11aMKK5         HRPTGRCYALKQLYGNHDDAV-RRQIA-REIAILRTAEHPAVVRCHGMYERGG-------
Arn1MKK5            HRPTGRCYALKQLYGNHDDAV-RRQIA-REIAILRTAEHPAVVRCHGMYERGG-------
Mon3MKK5            HRPTGRCYALKQLYGNHDDAV-RRQIA-REIAILRTAEHPAVVRCHGMYERGG-------
Bd21-3MKK5          HRPTGRCYALKQLYGNHDDAV-RRQIA-REIAILRTAEHPAVVRCHGMYERGG-------
Bis-1MKK5           HRPTGRCYALKQLYGNHDDAG-RRQIA-REIAILRTAEPPAVVRCHGMYERGG-------
BdTR3cMKK5          HRPPGRCYALKQLYGNHDDAV-RRQIA-REIAILRTAEHPAVVRCHGMYERGG-------
BdTR2gMKK5          HRPTGRCYALKQLYGNHDDAV-RRQIA-REIAILRTAEPPAVVRCHGMYERGG-------
BdTR12cMKK5         HRPTGRCYALKQLYGNHDDAV-RRQIA-REIAILRPAEPPAVVRCHGMYERGG-------
Adi-12MKK5          HRPTGRCYALKQLYGNHDDAV-RRQIA-REIAILRTAEHPAVVRCHGMYERGG-------
Bd1-1MKK5           HRPTGRCYALKQLYGNHDDAV-RRQIA-REIAILRTAEPPAVVRCHGMYERGG-------
BdTR10cMKK5         ------------------------------------------------------------
Bd29-1MKK5          HRPTGRCYALKQLYGNHDDAV-RRQIA-REIAILRTAEHPAVVRCHGMYERGG-------
Tek-2MKK5           HRPTGRCYALKQLYGNHDDAV-RRQIA-REIAILRTAEHPAVVRCHGMYERGG-------
Tek-4MKK5           HRPTGRCYALKQLYGNHDDAV-RRQIA-REIAILRTAEHPAVVRCHGMYERGG-------
BdMKK5              HRPTGRCYALKQLYGNHDDAV-RRQIA-REIAILRTAEHPAVVRCHGMYERGG-------
Adi-2MKK5           HRPTGRCYALKQLYGNHDDAV-RRQIA-REIAILRTAEHPAVVRCHGMYERGG-------
Bd18-1MKK5          HRPTGRCYALKQLYGNHDDAV-RRQIA-REIAILRTAEHPAVVRCHGMYERGG-------
BdTR11gMKK5         HRPTGRCYALKQLYGNHDDAV-RRQIA-REIAILRTAEHPAVVRCHGMYERGG-------
BdTR11iMKK5         HRPTGRCYALKQLYGNHDDAV-RRQIA-REIAILRTAEHPAVVRCHGMYERGG-------
BdTR13aMKK5         HRPTGRCYALKQLYGNHDDAV-RRQIA-REIAILRTAEHPAVVRCHGMYERGG-------
BdTR1iMKK5          HRPTGRCYALKQLYGNHDDAV-RRQIA-REIAILRTAEHPAVVRCHGMYERGG-------
Kah-5MKK5           HRPTGRCYALKQLYGNHDDAV-RRQIA-REIAILRTAEHPAVVRCHGMYERGG-------
Koz-1MKK5           HRPTGRCYALKQLYGNHDDAV-RRQIA-REIAILRTAEHPAVVRCHGMYERGG-------
Sig2MKK5            HRPTGRCYALKQLYGNHDDAV-RRQIA-REIAILRTAEHPAVVRCHGMYERGG-------
ABR2MKK5            HRPTGRCYALKQLYGNHDDAV-RRQIA-REIAILRTAEHPAVVRCHGMYERGG-------
ABR3MKK5            HRPTGRCYALKQLYGNHDDAV-RRQIA-REIAILRTAEHPAVVRCHGMYERGG-------
ABR4MKK5            HRPTGRCYALKQLYGNHDDAV-RRQIA-REIAILRTAEHPAVVRCHGMYERGG-------
ABR6MKK5            HRPTGRCYALKQLYGNHDDAV-RRQIA-REIAILRTAEHPAVVRCHGMYERGG-------
ABR7MKK5            HRPTGRCYALKQLYGNHDDAV-RRQIA-REIAILRTAEHPAVVRCHGMYERGG-------
Luc1MKK5            HRPTGRCYALKQLYGNHDDAV-RRQIA-REIAILRTAEHPAVVRCHGMYERGG-------
Mig3MKK5            HRPTGRCYALKQLYGNHDDAV-RRQIA-REIAILRTAEHPAVVRCHGMYERGG-------
Mur1MKK5            HRPTGRCYALKQLYGNHDDAV-RRQIA-REIAILRTAEHPAVVRCHGMYERGG-------
Per1MKK5            HRPTGRCYALKQLYGNHDDAV-RRQIA-REIAILRTAEHPAVVRCHGMYERGG-------
RON2MKK5            HRPTGRCYALKQLYGNHDDAV-RRQIA-REIAILRTAEHPAVVRCHGMYERGG-------
S8iiCMKK5           HRPTGRCYALKQLYGNHDDAV-RRQIA-REIAILRTAEHPAVVRCHGMYERGG-------
Uni2MKK5            HRPTGRCYALKQLYGNHDDAV-RRQIA-REIAILRTAEHPAVVRCHGMYERGG-------
Foz1MKK5            HRPTGRCYALKQLYGNHDDAV-RRQIA-REIAILRTAEHPAVVRCHGMYERGG-------
Bd30-1MKK5          HRPTGRCYALKQLYGNHDDAV-RRQIA-REIAILRTAAPPAVVRCHGMYERGG-------
ABR5MKK5            HRPTGRCYALKQLYGNHDDAV-RRQIA-REIAILRTAEHPAVVRCHGMYERGG-------
Koz-3MKK5           HRPTGRCYALKQLYGNHDDAV-RRQIA-REIAILRTAEHPAVVRCHGMYERGG-------
BdTR2bMKK5          HRPTGRCYALKQLYGNHDDAV-RRQIA-REIAILRTAEHPAVVRCHGMYERGG-------
BdTR7aMKK5          HRPTGRCYALKQLYGNHDDAV-RRQIA-REIAILRTAEHPAVVRCHGMYERGG-------
ABR9MKK5            HRPTGRCYALKQLYGNHDDAV-RRQIA-REIAILRTAEHPAVVRCHGMYERGG-------
BdTR5iMKK5          ------------------------------------------------------------
BdTR13cMKK4         HRPTGRPYALKVLYGNHDDAV-RRQIT-REIAILRTAEHPAIVRCHGMYEQAG-------
Bd29-1MKK4          ------------------------------------------------------------
Bd1-1MKK4           HRPTGRPYALKVLYGNHDDAV-RRQIT-REIAILRTAEHPAIVRCHGMYEQAG-------
Per1MKK4            ------------LYGNHDDAV-RRQIT-REIAILRTAEHPAIVRCHGMYEQAG-------
Sig2MKK4            ---MAHPTAL---CPQAPRAP-RQVLE-RASYMAFSGTTHAATTCSGLHPPGP-------
Kah-1MKK4           HRPTGRPYALKVLYGNHDDAV-RRQIT-REIAILRTAEHPAIVRCHGMYEQAG-------
BdTR9kMKK4          HRPTGRPYALKVLYGNHDDAV-RRQIT-REIAILRPAEHPAIVRCHGMYEQAG-------
BdTR2gMKK4          HRPTGRPYALKVLYGNHDDAV-RRQIT-REIAILRTAEHPAIVRCHGMYEQAG-------
BdTR12cMKK4         HRPTGRPYALKVLYGNHDDAV-RRQIT-REIAILRTAEHPAIVRCHGMYEQAG-------
Adi-12MKK4          HRPTGRPYALKVLYGNHDDAV-RRQIT-REIAILRTAEHPAIVRCHGMYEQAG-------
Bd3-1MKK4           ------------------------------------------------------------
Bd30-1MKK4          HRPTGRPYALKVLYGNHDDAV-RRQIT-REIAILRPAEHPAIVRCHGMYEQAG-------
Koz-3MKK4           HRPTGRPYALKVLYGNHDDAV-RRQIT-REIAILRTAEHPAIVRCHGMYEQAG-------
BdTR5iMKK4          HRPTGRPYALKVLYGNHDDAV-RRQIT-REIAILRTAEHPAIVRCHGMYEQAG-------
Bd2-3MKK4           HRPTGRPYALKVLYGNHDDAV-RRQIT-REIAILRTAEPPAIVRCHGMYEQAG-------
S8iiCMKK4           HRPTGRPYALKVLYGNHDDAV-RRQIT-REIAILRTAEHPAIVRCHGMYEQAG-------
BdTR7aMKK4          HRPTGRPYALKVLYGNHDDAV-RRQIT-REIAILRTAEHPAIVRCHGMYEQAG-------
Mur1MKK4            HRPTGRPYALKVLYGNHDDAV-RRQIT-REIAILRTAEHPAIVRCHGMYEQAG-------
BdTR3cMKK4          HRPTGRPYALKVLYGNHDDAV-RRQIT-REIAILRPAEHPAIVRCHGMYEQAG-------
Bis-1MKK4           HRPTGRPYALKVLYGNHDDAV-RRQIT-REIAILRTAEHPAIVRCHGMYEQAG-------
Adi-10MKK4          -----------------------------------------------MYEQAG-------
BdTR10cMKK4         HRPTGRPYALKVLYGNHDDAV-RRQIT-REIAILRPAEHPAIVRCHGMYEQAG-------
Bd21-3MKK4          HRPTGRPYALKVLYGNHDDAV-RRQIT-REIAILRTAEHPAIVRCHGMYEQAG-------
BdTR1iMKK4          HRPTGRPYALKVLYGNHDDAV-RRQIT-REIAILRTAEHPAIVRCHGMYEQAG-------
BdTR2bMKK4          HRPTGRPYALKVLYGNHDDAV-RRQIT-REIAILRTAEHPAIVRCHGMYEQAG-------
BdTR11gMKK4         HRPTGRPYALKVLYGNHDDAV-RRQIT-REIAILRTAEHPAIVRCHGMYEQAG-------
BdTR11aMKK4         HRPTGRPYALKVLYGNHDDAV-RRQIT-REIAILRTAEHPAIVRCHGMYEQAG-------
Tek-4MKK4           HRPTGRPYALKVLYGNHDDAV-RRQIT-REIAILRTAEHPAIVRCHGMYEQAG-------
ABR9MKK4            HRPTGRPYALKVLYGNHDDAV-RRQIT-REIAILRTAEHPAIVRCHGMYEQAG-------
Arn1MKK4            HRPTGRPYALKVLYGNHDDAV-RRQIT-REIAILRTAEHPAIVRCHGMYEQAG-------
BdTR8iMKK4          HRPTGRPYALKVLYGNHDDAV-RRQIT-REIAILRTAEHPAIVRCHGMYEQAG-------
Mon3MKK4            HRPTGRPYALKVLYGNHDDAV-RRQIT-REIAILRTAEHPAIVRCHGMYEQAG-------
Tek-2MKK4           HRPTGRPYALKVLYGNHDDAV-RRQIT-REIAILRTAEHPAIVRCHGMYEQAG-------
BdMKK4              HRPTGRPYALKVLYGNHDDAV-RRQIT-REIAILRTAEHPAIVRCHGMYEQAG-------
Adi-2MKK4           HRPTGRPYALKVLYGNHDDAV-RRQIT-REIAILRTAEHPAIVRCHGMYEQAG-------
Bd18-1MKK4          HRPTGRPYALKVLYGNHDDAV-RRQIT-REIAILRTAEHPAIVRCHGMYEQAG-------
BdTR11iMKK4         HRPTGRPYALKVLYGNHDDAV-RRQIT-REIAILRTAEHPAIVRCHGMYEQAG-------
BdTR13aMKK4         HRPTGRPYALKVLYGNHDDAV-RRQIT-REIAILRTAEHPAIVRCHGMYEQAG-------
Kah-5MKK4           HRPTGRPYALKVLYGNHDDAV-RRQIT-REIAILRTAEHPAIVRCHGMYEQAG-------
Koz-1MKK4           HRPTGRPYALKVLYGNHDDAV-RRQIT-REIAILRTAEHPAIVRCHGMYEQAG-------
ABR2MKK4            HRPTGRPYALKVLYGNHDDAV-RRQIT-REIAILRTAEHPAIVRCHGMYEQAG-------
ABR3MKK4            HRPTGRPYALKVLYGNHDDAV-RRQIT-REIAILRTAEHPAIVRCHGMYEQAG-------
ABR4MKK4            HRPTGRPYALKVLYGNHDDAV-RRQIT-REIAILRTAEHPAIVRCHGMYEQAG-------
ABR5MKK4            HRPTGRPYALKVLYGNHDDAV-RRQIT-REIAILRTAEHPAIVRCHGMYEQAG-------
ABR6MKK4            HRPTGRPYALKVLYGNHDDAV-RRQIT-REIAILRTAEHPAIVRCHGMYEQAG-------
ABR7MKK4            HRPTGRPYALKVLYGNHDDAV-RRQIT-REIAILRTAEHPAIVRCHGMYEQAG-------
Jer1MKK4            HRPTGRPYALKVLYGNHDDAV-RRQIT-REIAILRTAEHPAIVRCHGMYEQAG-------
Luc1MKK4            HRPTGRPYALKVLYGNHDDAV-RRQIT-REIAILRTAEHPAIVRCHGMYEQAG-------
Mig3MKK4            HRPTGRPYALKVLYGNHDDAV-RRQIT-REIAILRTAEHPAIVRCHGMYEQAG-------
RON2MKK4            HRPTGRPYALKVLYGNHDDAV-RRQIT-REIAILRTAEHPAIVRCHGMYEQAG-------
Uni2MKK4            HRPTGRPYALKVLYGNHDDAV-RRQIT-REIAILRTAEHPAIVRCHGMYEQAG-------
Adi-10MKK10-2       ------------------------------------------------------------
Bd1-1MKK10-2        PRRAAAQPPVALKLFVAGDPS--AAR--EAEILRLAADAPHVVRLHAVVPSSSPAAGAEQ
BdTR12cMKK10-2      HRRAAAQPPVALKLFVAGDPS--AAR--EAEILRLAADAPHVVRLHAVVPSSSPAAGAGR
Bd30-1MKK10-2       HRRAAAQPPVALKLFVAGAPS--AAR--EAEILRLAADAPHVVRLHAVVPSSSPAAGAEQ
Kah-1MKK10-2        HRRAAAQPPVALKLFVAGDPS--AAR--EAEILRLAADAPHVVRLHAGAPSSPPAAGAEQ
BdTR9kMKK10-2       HRRAAAQPPVALKLFVAGDPS--AAR--EAEILRLAADAPHVVRLHAVVPSSPPAAGAEQ
Bd2-3MKK10-2        HRRAAAQPPVALKLFVAGDPS--AAR--EAEILRLAADAPHVVRLHAVVPSSSPAAGAEQ
BdTR5iMKK10-2       HRRAAAQPPVALKLFVAGDPS--AAR--EAEILRLAADAPHVVRLHAVVPSSSPAAGAEQ
BdTR13cMKK10-2      HRRAAAQPPVALKLFVAGDPS--AAR--EAEILRLAADAPHVVRLHAVVPSSSPAAGAEQ
Foz1MKK10-2         HRRAAAQPPVALKLFVAGDPS--AAR--EAEILRLAADAPHVVRLHAVVPSSSPAAGAEQ
ABR7MKK10-2         HRRAAAQPPVALKLFVAGDPS--AAR--EAEILRLAADAPHVVRLHAVVPSSSPAAGAEQ
ABR5MKK10-2         HRRAAAQPPVALKLFVAGDPS--AAR--EAEILRLAADAPHVVRLHAVVPSSSPAAGAEQ
Koz-3MKK10-2        HRRAAAQPPVALKLFVAGDPS--AAR--EAEILRLAADAPHVVRLHAVVPSSSPAAGAGQ
Bis-1MKK10-2        HRRAAAQPPVALKLFVAGDPS--AAR--EAEILRLAADAPHVVRLHAGAPSSPPAAGAEQ
BdTR2gMKK10-2       HRRAAAQPPVALKLFVAGDPS--AAR--EAEILRLAADAPHVVRLHAVVPSSSPAAGAGQ
BdTR2bMKK10-2       HRRAAAQPPVALKLFVAGAPS--AAR--EAEILRLAADAPHVVRLHAVVPSSSPAAGAEQ
BdTR11iMKK10-2      HRRAAAQPPVALKLFVAGDPS--AAR--EAEILRLAADAPHVVRLHAVVPSSPPAAGAEQ
BdTR11gMKK10-2      HRRAAAQPPVALKLFVAGDPS--AAR--EAEILRLAADAPHVVRLHAVAPSSPPAAGAEQ
Bd21-3MKK10-2       HRRAAAQPPVALKLFVAGDPS--AAR--EAEILRLAADAPHVVRLHAVVPSSSPAAGAEQ
BdMKK10-2           HRRAAAQPPVALKLFVAGDPS--AAR--EAEILRLAADAPHVVRLHAVVPSSSPAAGAEQ
BdTR7aMKK10-2       HRRAAAQPPVALKLFVAGDPS--AAR--EAEILRLAADAPHVVRLHAVVPSSSPAAGAEQ
ABR9MKK10-2         HRRAAAQPPVALKLFVAGDPS--AAR--EAEILRLAADAPHVVRLHAVVPSSSPAAGAEQ
Arn1MKK10-2         HRRAAAQPPVALKLFVAGDPS--AAR--EAEILRLAADAPHVVRLHAVVPSSSPAAGAEQ
Bd29-1MKK10-2       HRRAAAQPPVALKLFVAGDPS--AAR--EAEILRLAADAPHVVRLHAVVPSSSPAAGAEQ
BdTR8iMKK10-2       HRRAAAQPPVALKLFVAGDPS--AAR--EAEILRLAADAPHVVRLHAVVPSSSPAAGAEQ
Mon3MKK10-2         HRRAAAQPPVALKLFVAGDPS--AAR--EAEILRLAADAPHVVRLHAVVPSSSPAAGAEQ
Tek-2MKK10-2        HRRAAAQPPVALKLFVAGDPS--AAR--EAEILRLAADAPHVVRLHAVVPSSSPAAGAEQ
Tek-4MKK10-2        ------------------------------------------------------------
Adi-12MKK10-2       HRRAAAQPPVALKLFVAGDPS--AAR--EAEILRLAADAPHVVRLHAVVPSSSPAAGAEQ
Adi-2MKK10-2        HRRAAAQPPVALKLFVAGDPS--AAR--EAEILRLAADAPHVVRLHAVVPSSSPAAGAEQ
Bd18-1MKK10-2       HRRAAAQPPVALKLFVAGDPS--AAR--EAEILRLAADAPHVVRLHAVVPSSSPAAGAEQ
BdTR10cMKK10-2      ------------------------------------------------------------
BdTR11aMKK10-2      HRRAAAQPPVALKLFVAGDPS--AAR--EAEILRLAADAPHVVRLHAVVPSSSPAAGAEQ
BdTR13aMKK10-2      HRRAAAQPPVALKLFVAGDPS--AAR--EAEILRLAADAPHVVRLHAVVPSSSPAAGAEQ
BdTR1iMKK10-2       HRRAAAQPPVALKLFVAGDPS--AAR--EAEILRLAADAPHVVRLHAVVPSSSPAAGAEQ
BdTR3cMKK10-2       HRRAAAQPPVALKLFVAGDPS--AAR--EAEILRLAADAPHVVRLHAVVPSSSPAAGAEQ
Kah-5MKK10-2        HRRAAAQPPVALKLFVAGDPS--AAR--EAEILRLAADAPHVVRLHAVVPSSSPAAGAEQ
Koz-1MKK10-2        HRRAAAQPPVALKLFVAGDPS--AAR--EAEILRLAADAPHVVRLHAVVPSSSPAAGAEQ
Sig2MKK10-2         HRRAAAQPPVALKLFVAGDPS--AAR--EAEILRLAADAPHVVRLHAVVPSSSPAAGAEQ
ABR2MKK10-2         HRRAAAQPPVALKLFVAGDPS--AAR--EAEILRLAADAPHVVRLHAVVPSSSPAAGAEQ
ABR3MKK10-2         HRRAAAQPPVALKLFVAGDPS--AAR--EAEILRLAADAPHVVRLHAVVPSSSPAAGAEQ
ABR4MKK10-2         HRRAAAQPPVALKLFVAGDPS--AAR--EAEILRLAADAPHVVRLHAVVPSSSPAAGAEQ
ABR6MKK10-2         HRRAAAQPPVALKLFVAGDPS--AAR--EAEILRLAADAPHVVRLHAVVPSSSPAAGAEQ
Jer1MKK10-2         HRRAAAQPPVALKLFVAGDPS--AAR--EAEILRLAADAPHVVRLHAVVPSSSPAAGAEQ
Luc1MKK10-2         HRRAAAQPPVALKLFVAGDPS--AAR--EAEILRLAADAPHVVRLHAVVPSSSPAAGAEQ
Mig3MKK10-2         HRRAAAQPPVALKLFVAGDPS--AAR--EAEILRLAADAPHVVRLHAVVPSSSPAAGAEQ
Mur1MKK10-2         HRRAAAQPPVALKLFVAGDPS--AAR--EAEILRLAADAPHVVRLHAVVPSSSPAAGAEQ
Per1MKK10-2         HRRAAAQPPVALKLFVAGDPS--AAR--EAEILRLAADAPHVVRLHAVVPSSSPAAGAEQ
RON2MKK10-2         HRRAAAQPPVALKLFVAGDPS--AAR--EAEILRLAADAPHVVRLHAVVPSSSPAAGAEQ
S8iiCMKK10-2        HRRAAAQPPVALKLFVAGDPS--AAR--EAEILRLAADAPHVVRLHAVVPSSSPAAGAEQ
Uni2MKK10-2         HRRAAAQPPVALKLFVAGDPS--AAR--EAEILRLAADAPHVVRLHAVVPSSSPAAGAEQ
BdTR13cMKK10-5      HRRTSAQYALKVLHGGG-DPG-AAAA--EADVLRRAAASPYVVRCHSVFPAASGSG----
Bd1-1MKK10-5        PRRTSAQYALKVLHGGG-DPG-AAAA--EADGLRRAAGSPYVVRCHSVFPAASGSG----
Jer1MKK10-4         HRRTSAQYALKVLHGGG-DPG-AAAA--EADVLRRAADSPYVVRCHSVFPAASGSG----
Mur1MKK10-5         HRRTSAQYALKVLHGGG-DPG-AAAA--EADVLRRAADSPYVVRCPSVFPAASGSG----
Tek-4MKK10-4        HRRTSALYALKIIHGGHARPG-AADE--EADIVRRVVDSPNVVRCYSVLPTASGDA----
BdTR10cMKK10-4      ----------------------------------SLVDSPNVVRCHSVLPTASGDA----
Kah-1MKK10-4        HRRTSALYALKIIHGAHARPG-AADE--EADIVRRVVDSPNVVRCHSVLPTASGDA----
Sig2MKK10-4         HRRTSALYALKIIHGAHARPG-AADE--EADIVRRVVDSPNVVRCHSVLPTASGDA----
Bd30-1MKK10-4       HRRTSALYALKIIHGAHARPG-AADE--EADIVRRVVDSPNVVRCHSVLPTASGDA----
Bd1-1MKK10-4        HRRTSALYALKIIHGGPARPG-AADE--EADIVRRVVDSPNVVRCYSVLPPASGAA----
Koz-3MKK10-4        HRRTSALYALKIIHGAPARPG-AADE--EADIARRVVDSPNVVRCHSVPPTASGDA----
BdTR5iMKK10-4       HRRTSALYALKIIHGAHARPG-AADE--EADIVRRVVDSPNVARCHSVLPTASGDA----
BdTR9kMKK10-4       HRRTSALYALKIIHGAHARPG-AADE--EADIVRRVVDSPNVVRCHSVLPTASGDA----
Bd2-3MKK10-4        HRRTSALYALKIIHGAHARPG-AADE--EADIVRRVVDSPNVVPCHSVLPTASGDA----
BdTR3cMKK10-4       HRRTSALYALKIIHGAHARPG-AADE--EADIVRRVVDSPTVVRCHSGLPTASGDA----
BdTR8iMKK10-4       HRRTSALYALKIIHGGHARPG-AADE--EADIVRRVVDSPNVVRCYSVLPTASGDA----
BdTR7aMKK10-4       HRRTSALYALKIIHGAHARPG-AADE--EADIVRRVVDSPNVVRCHSVLPTASGDA----
BdTR2gMKK10-4       HRRTSALYALKIIHGAHARPG-AADE--EADIVRRVVDSPNVVRCHSVLPTASGDA----
ABR9MKK10-4         HRRTSALYALKIIHGAHARPG-AADE--EADIVRRVVDSPNVVRCHSVLPTASGDA----
BdTR2bMKK10-4       HRRTSALYALKIIHGAHARPG-AADE--EADIVRRVVDSPNVVRCHSVLPTASGDA----
BdTR1iMKK10-4       HRRTSALYALKIIHGAHARPG-AADE--EADIVRRVVDSPNVVRCHSVLPTASGDA----
Mig3MKK10-4         HRRTSALYALKIIHGAHARPG-AADE--EADIVRRVVDSPNVVRCHSVLPTASGDA----
BdTR12cMKK10-4      HRRTSALYALKIIHGAHARPG-AADE--EADIVRRVVDSPNVVRCHSVPPTASGDA----
Bd29-1MKK10-4       HRRTSALYALKIIHGGHARPG-AADE--EADIVRRVVDSPNVVRCYSVLPTASGDA----
Tek-2MKK10-4        HRRTSALYALKIIHGGHARPG-AADE--EADIVRRVVDSPNVVRCYSVLPTASGDA----
BdTR13cMKK10-4      HRRTSALYALKIIHGAHARPG-AADE--EADIVRRVVDSPNVVRCHSVLPTASGDA----
Bd21-3MKK10-4       HRRTSALYALKIIHGAHARPG-AADE--EADIVRRVVDSPNVVRCHSVLPTASGDA----
Adi-12MKK10-4       HRRTSALYALKIIHGAHARPG-AADE--EADIVRRVVDSPNVVRCHSVLPTASGDA----
Bis-1MKK10-4        HRRTSALYALKIIPGAHARPG-AADE--EADIVRRVVDSPNVVRCHSVLPTASGDA----
Arn1MKK10-4         HRRTSALYALKIIHGAHARPG-AADE--EADIVRRVVDSPNVVRCHSVLPTASGDA----
Mon3MKK10-4         HRRTSALYALKIIHGAHARPG-AADE--EADIVRRVVDSPNVVRCHSVLPTASGDA----
BdMKK10-4           HRRTSALYALKIIHGAHARPG-AADE--EADIVRRVVDSPNVVRCHSVLPTASGDA----
BdTR11aMKK10-4      HRRTSALYALKIIHGAHARPG-AADE--EADIVRRVVDSPNVVRCHSVLPTASGDA----
BdTR11gMKK10-4      HRRTSALYALKIIHGAHARPG-AADE--EADIVRRVVDSPNVVRCHSVLPTASGDA----
BdTR11iMKK10-4      HRRTSALYALKIIHGAHARPG-AADE--EADIVRRVVDSPNVVRCHSVLPTASGDA----
BdTR13aMKK10-4      HRRTSALYALKIIHGAHARPG-AADE--EADIVRRVVDSPNVVRCHSVLPTASGDA----
Kah-5MKK10-4        HRRTSALYALKIIHGAHARPG-AADE--EADIVRRVVDSPNVVRCHSVLPTASGDA----
Koz-1MKK10-4        HRRTSALYALKIIHGAHARPG-AADE--EADIVRRVVDSPNVVRCHSVLPTASGDA----
ABR2MKK10-4         HRRTSALYALKIIHGAHARPG-AADE--EADIVRRVVDSPNVVRCHSVLPTASGDA----
ABR3MKK10-4         HRRTSALYALKIIHGAHARPG-AADE--EADIVRRVVDSPNVVRCHSVLPTASGDA----
ABR4MKK10-4         HRRTSALYALKIIHGAHARPG-AADE--EADIVRRVVDSPNVVRCHSVLPTASGDA----
ABR6MKK10-4         HRRTSALYALKIIHGAHARPG-AADE--EADIVRRVVDSPNVVRCHSVLPTASGDA----
ABR7MKK10-4         HRRTSALYALKIIHGAHARPG-AADE--EADIVRRVVDSPNVVRCHSVLPTASGDA----
Foz1MKK10-4         HRRTSALYALKIIHGAHARPG-AADE--EADIVRRVVDSPNVVRCHSVLPTASGDA----
Luc1MKK10-4         HRRTSALYALKIIHGAHARPG-AADE--EADIVRRVVDSPNVVRCHSVLPTASGDA----
Mur1MKK10-4         HRRTSALYALKIIHGAHARPG-AADE--EADIVRRVVDSPNVVRCHSVLPTASGDA----
Per1MKK10-4         HRRTSALYALKIIHGAHARPG-AADE--EADIVRRVVDSPNVVRCHSVLPTASGDA----
RON2MKK10-4         HRRTSALYALKIIHGAHARPG-AADE--EADIVRRVVDSPNVVRCHSVLPTASGDA----
S8iiCMKK10-4        HRRTSALYALKIIHGAHARPG-AADE--EADIVRRVVDSPNVVRCHSVLPTASGDA----
Uni2MKK10-4         HRRTSALYALKIIHGAHARPG-AADE--EADIVRRVVDSPNVVRCHSVLPTASGDA----
Adi-2MKK10-4        HRRTSALYALKIIHGAHARPG-AADE--EADIVRRVVDSPNVVRCHSVLPTASGDA----
Bd18-1MKK10-4       HRRTSALYALKIIHGAHARPG-AADE--EADIVRRVVDSPNVVRCHSVLPTASGDA----
Sig2MKK10-5         RARRPPCF-----PVGG-----AAAS--RAR--RNRRPAPLLQRP----PPTSASA----
Adi-10MKK10-5       ---------------------------------------------MGVLPVK--------
Koz-3MKK10-5        HRRTSAQYALKVRHGGG-DPG-AAAA--EADVLRRAADSPYVVRCHSVFPAASGSG----
Kah-1MKK10-5        HRRTSAQYALKVLHGGG-DPG-AAAA--EADVLRRAADSPYVVRCHSVFPAASGSG----
BdTR3cMKK10-5       HRRTSAQYALKVLHGGG-DPG-AAAA--EADVLRRAADSPYVVRCHSVFPAASGSG----
Jer1MKK10-5         HRRTSAQYALKVLHGGG-DPG-AAAA--EADVLRRAADSPYVVRCHSVFPAASGSG----
BdTR10cMKK10-5      ------------------------------------------------------------
BdTR2bMKK10-5       HRRTSAQYALKVLHGGG-DPG-AAAA--EADVLRRAADSPYVVRCHSVFPAASGSG----
BdTR12cMKK10-5      HRRTSAQYALKVLHGGG-DPG-AAAA--EADVLRRAADSPYVVRCHSVFPAASGSG----
BdTR2gMKK10-5       HRRTSAQYALKVLHGGG-DPG-AAAA--EADVLRRAADSPYVVRCHSVFPAASGSG----
Adi-12MKK10-5       HRRTSAQYALKVLHGGG-DPG-AAAA--EADVLRRAADSPYVVRCHSVFPAASGSG----
BdTR5iMKK10-5       HRRTSAQYALKVLHGGG-DPG-AAAA--EADVLRRAADSPYVVRCHSVFPAASGSG----
BdTR11gMKK10-5      HRRTSAQYALKVLHGGG-DPG-AAAA--EADVLRRAADSPYVVRCHSVFPAASGSG----
BdTR11aMKK10-5      HRRTSAQYALKVLHGGG-DPG-AAAA--EADVLRRAADSPYVVRCHSVFPAASGSG----
Bd18-1MKK10-5       HRRTSAQYALKVLHGGG-DPG-AAAA--EADVLRRAADSPYVVRCHSVFPAASGSG----
BdTR7aMKK10-5       HRRTSAQYALKVLHGGG-DPG-AAAA--EADVLRRAADSPYVVRCHSVFPAASGSG----
Mig3MKK10-5         HRRTSAQYALKVLHGGG-DPG-AAAA--EADVLRRAADSPYVVRCHSVFPAASGSG----
ABR2MKK10-5         HRRTSAQYALKVLHGGG-DPG-AAAA--EADVLRRAADSPYVVRCHSVFPAASGSG----
ABR3MKK10-5         HRRTSAQYALKVLHGGG-DPG-AAAA--EADVLRRAADSPYVVRCHSVFPAASGSG----
ABR4MKK10-5         HRRTSAQYALKVLHGGG-DPG-AAAA--EADVLRRAADSPYVVRCHSVFPAASGSG----
ABR5MKK10-5         HRRTSAQYALKVLHGGG-DPG-AAAA--EADVLRRAADSPYVVRCHSVFPAASGSG----
ABR6MKK10-5         HRRTSAQYALKVLHGGG-DPG-AAAA--EADVLRRAADSPYVVRCHSVFPAASGSG----
ABR7MKK10-5         HRRTSAQYALKVLHGGG-DPG-AAAA--EADVLRRAADSPYVVRCHSVFPAASGSG----
Foz1MKK10-5         HRRTSAQYALKVLHGGG-DPG-AAAA--EADVLRRAADSPYVVRCHSVFPAASGSG----
Luc1MKK10-5         HRRTSAQYALKVLHGGG-DPG-AAAA--EADVLRRAADSPYVVRCHSVFPAASGSG----
Per1MKK10-5         HRRTSAQYALKVLHGGG-DPG-AAAA--EADVLRRAADSPYVVRCHSVFPAASGSG----
RON2MKK10-5         HRRTSAQYALKVLHGGG-DPG-AAAA--EADVLRRAADSPYVVRCHSVFPAASGSG----
S8iiCMKK10-5        HRRTSAQYALKVLHGGG-DPG-AAAA--EADVLRRAADSPYVVRCHSVFPAASGSG----
Uni2MKK10-5         HRRTSAQYALKVLHGGG-DPG-AAAA--EADVLRRAADSPYVVRCHSVFPAASGSG----
Bis-1MKK10-5        HRRTSAQYALKVLHGGG-DPG-AAAA--EADVLRRAADSPYVVRCHSVFPAASGSG----
BdTR1iMKK10-5       HRRPSAQYALKVLHGGG-DPG-AAAA--EADVLRRAADSPYVVRCHSVFPAASGSG----
ABR9MKK10-5         HRRTSAQYALKVLHGGG-DPG-AAAA--EADVLRRAADSPYVVRCHSVFPAASGSG----
Arn1MKK10-5         HRRTSAQYALKVLHGGG-DPG-AAAA--EADVLRRAADSPYVVRCHSVFPAASGSG----
Bd29-1MKK10-5       HRRTSAQYALKVLHGGG-DPG-AAAA--EADVLRRAADSPYVVRCHSVFPAASGSG----
BdTR8iMKK10-5       HRRTSAQYALKVLHGGG-DPG-AAAA--EADVLRRAADSPYVVRCHSVFPAASGSG----
Mon3MKK10-5         HRRTSAQYALKVLHGGG-DPG-AAAA--EADVLRRAADSPYVVRCHSVFPAASGSG----
Tek-2MKK10-5        HRRTSAQYALKVLHGGG-DPG-AAAA--EADVLRRAADSPYVVRCHSVFPAASGSG----
BdMKK10-5           HRRTSAQYALKVLHGGG-DPG-AAAA--EADVLRRAADSPYVVRCHSVFPAASGSG----
Bd21-3MKK10-5       HRRTSAQYALKVLHGGG-DPG-AAAA--EADVLRRAADSPYVVRCHSVFPAASGSG----
BdTR11iMKK10-5      HRRTSAQYALKVLHGGG-DPG-AAAA--EADVLRRAADSPYVVRCHSVFPAASGSG----
BdTR13aMKK10-5      HRRTSAQYALKVLHGGG-DPG-AAAA--EADVLRRAADSPYVVRCHSVFPAASGSG----
Kah-5MKK10-5        HRRTSAQYALKVLHGGG-DPG-AAAA--EADVLRRAADSPYVVRCHSVFPAASGSG----
Koz-1MKK10-5        HRRTSAQYALKVLHGGG-DPG-AAAA--EADVLRRAADSPYVVRCHSVFPAASGSG----
Adi-2MKK10-5        HRRTSAQYALKVLHGGG-DPG-AAAA--EADVLRRAADSPYVVRCHSVFPAASGSG----
Bd30-1MKK10-5       HRRTSAQYALKVLHGGG-DPG-AAAA--EADVLRRAADSPYVVRCHSVFPAASGSG----
Bd2-3MKK10-5        HRRTSAQYALKVLHGGG-DPG-AAAA--EAGGLRRAADSPYVVRCHSVFPAASGSG----
BdTR9kMKK10-5       ------------------------------------------------------------
BdTR10cMKK10-3      HRETCELYALK-------------------------------------------------
Bd3-1MKK10-3        HRETCELYALKVQHCNG-DPT--AAA--EAEVLS-RTASPFV------------------
Bd30-1MKK10-3       HRETCELYALKVQHCNG-DPT--AAA--EAEGLS-RPASPFIAPCHSVLPGA-ASG----
Tek-4MKK10-3        HRETCELYALKVQHCNG-DPT--AAA--EAEVLS-RTASPFIVRCHSVLPGA-ASG----
Arn1MKK10-3         HRETCELYALKVQHCNG-DPT--AAA--EAEVLS-RTASPFIVRCHSVLPGA-ASG----
Mon3MKK10-3         HRETCELYALKVQHCNG-DPT--AAA--EAEVLS-RTASPFIVRCHSVLPGA-ASG----
ABR9MKK10-3         HRETCELYALKVQHCNG-DPT--AAA--EAEVLS-RTASPFIVRCHSVLPGA-ASG----
Bd29-1MKK10-3       HRETCELYALKVQHCNG-DPT--AAA--EAEVLS-RTASPFIVRCHSVLPGA-ASG----
BdTR8iMKK10-3       HRETCELYALKVQHCNG-DPT--AAA--EAEVLS-RTASPFIVRCHSVLPGA-ASG----
Tek-2MKK10-3        HRETCELYALKVQHCNG-DPT--AAA--EAEVLS-RTASPFIVRCHSVLPGA-ASG----
Bd1-1MKK10-3        HRETCELYALKVQHCNG-DPT--AAA--EAEVLS-RPASPFIVRCHSVLPGA-ASG----
BdTR7aMKK10-3       HRETCELYALKVQHCNG-DPT--AAA--EAEVLS-RTASPFIVRCHSVLPGA-ASG----
BdTR13cMKK10-3      HRETCELYALKVQHCNG-DPT--AAA--EAEVLS-RTASPFIVRCHSVLPGA-ASG----
Bd2-3MKK10-3        HRETCELYALKVQHCNG-DPT--AAA--EAEVLS-RPASPFIARCHSVLPGA-ASG----
BdTR5iMKK10-3       HRETCELYALKVQHCNG-APT--AAA--EA------------------------------
Koz-3MKK10-3        HRETCELYALKVQHCNG-DPT--AAA--EAEVLS-RTASPFIVRCHSVLPGA-ASG----
BdTR9kMKK10-3       HRETCELYALKVQHCNG-DPT--AAA--EAEVLS-RPASPFIVRCHSVLPGA-ASG----
Kah-1MKK10-3        HRETCELYALKVQHCNG-DPT--AAA--EAEVLS-RTASPFIVRCHSVLPGA-ASG----
BdTR3cMKK10-3       HRETCELYALKVQHCNG-DPT--AAA--EAEVLS-RTASPFIVRCHSVLPGA-ASG----
BdTR2gMKK10-3       HRETCELYALKVQHCNG-DPT--AAA--EAEVLS-RPASPFIVRCHSVLPGA-ASG----
Bis-1MKK10-3        HRETCELYALKVQHCNG-APT--AAA--EAEVLS-RTASPFIVRCHSVLPGA-ASG----
BdTR1iMKK10-3       HRETCELYALKVQHCNG-DPT--AAA--EAEVLS-RTASPFIVRCHSVLPGA-ASG----
Mig3MKK10-3         HRETCELYALKVQHCNG-DPT--AAA--EAEVLS-RTASPFIVRCHSVLPGA-ASG----
Mur1MKK10-3         HRETCELYALKVQHCNG-DPT--AAA--EAEVLS-RTASPFIVRCHSVLPGA-ASG----
BdTR12cMKK10-3      HRETCELYALKVQHCNG-DPT--AAA--EAEVLS-RTASPFIARCHSVLPGA-ASG----
Bd21-3MKK10-3       HRETCELYALKVQHCNG-DPT--AAA--EAEVLS-RTASPFIVRCHSVLPGA-ASG----
Adi-12MKK10-3       HRETCELYALKVQHCNG-DPT--AAA--EAEVLS-RTASPFIARCHSVLPGA-ASG----
BdMKK10-3           HRETCELYALKVQHCNG-DPT--AAA--EAEVLS-RTASPFIVRCHSVLPGA-ASG----
Bd18-1MKK10-3       HRETCELYALKVQHCNG-DPT--AAA--EAEVLS-RTASPFIVRCHSVLPGA-ASG----
BdTR11aMKK10-3      HRETCELYALKVQHCNG-DPT--AAA--EAEVLS-RTASPFIVRCHSVLPGA-ASG----
BdTR11gMKK10-3      HRETCELYALKVQHCNG-DPT--AAA--EAEVLS-RTASPFIVRCHSVLPGA-ASG----
BdTR11iMKK10-3      HRETCELYALKVQHCNG-DPT--AAA--EAEVLS-RTASPFIVRCHSVLPGA-ASG----
BdTR13aMKK10-3      HRETCELYALKVQHCNG-DPT--AAA--EAEVLS-RTASPFIVRCHSVLPGA-ASG----
BdTR2bMKK10-3       HRETCELYALKVQHCNG-DPT--AAA--EAEVLS-RTASPFIVRCHSVLPGA-ASG----
Kah-5MKK10-3        HRETCELYALKVQHCNG-DPT--AAA--EAEVLS-RTASPFIVRCHSVLPGA-ASG----
Koz-1MKK10-3        HRETCELYALKVQHCNG-DPT--AAA--EAEVLS-RTASPFIVRCHSVLPGA-ASG----
Sig2MKK10-3         HRETCELYALKVQHCNG-DPT--AAA--EAEVLS-RTASPFIVRCHSVLPGA-ASG----
ABR2MKK10-3         HRETCELYALKVQHCNG-DPT--AAA--EAEVLS-RTASPFIVRCHSVLPGA-ASG----
ABR3MKK10-3         HRETCELYALKVQHCNG-DPT--AAA--EAEVLS-RTASPFIVRCHSVLPGA-ASG----
ABR4MKK10-3         HRETCELYALKVQHCNG-DPT--AAA--EAEVLS-RTASPFIVRCHSVLPGA-ASG----
ABR5MKK10-3         HRETCELYALKVQHCNG-DPT--AAA--EAEVLS-RTASPFIVRCHSVLPGA-ASG----
ABR6MKK10-3         HRETCELYALKVQHCNG-DPT--AAA--EAEVLS-RTASPFIVRCHSVLPGA-ASG----
ABR7MKK10-3         HRETCELYALKVQHCNG-DPT--AAA--EAEVLS-RTASPFIVRCHSVLPGA-ASG----
Foz1MKK10-3         HRETCELYALKVQHCNG-DPT--AAA--EAEVLS-RTASPFIVRCHSVLPGA-ASG----
Jer1MKK10-3         HRETCELYALKVQHCNG-DPT--AAA--EAEVLS-RTASPFIVRCHSVLPGA-ASG----
Luc1MKK10-3         HRETCELYALKVQHCNG-DPT--AAA--EAEVLS-RTASPFIVRCHSVLPGA-ASG----
Per1MKK10-3         HRETCELYALKVQHCNG-DPT--AAA--EAEVLS-RTASPFIVRCHSVLPGA-ASG----
RON2MKK10-3         HRETCELYALKVQHCNG-DPT--AAA--EAEVLS-RTASPFIVRCHSVLPGA-ASG----
S8iiCMKK10-3        HRETCELYALKVQHCNG-DPT--AAA--EAEVLS-RTASPFIVRCHSVLPGA-ASG----
Uni2MKK10-3         HRETCELYALKVQHCNG-DPT--AAA--EAEVLS-RTASPFIVRCHSVLPGA-ASG----
Adi-2MKK10-3        HRETCELYALKVQHCNG-DPT--AAA--EAEVLS-RTASPFIVRCHSVLPGA-ASG----
Adi-10MKK10-1       HRETCELYALKVQHCNG-DAT--A----EAEVLS-RTASPFVVRCHSVLPAA-ASG----
BdTR10cMKK10-1      HRETCELYALKVQHCNG-DAT--A----EAEVLS-RTASPFVAPCHSVLPAA-ASG----
Kah-1MKK10-1        HRETCELYALKVQHCNG-DAT--A----EAEVLS-RTASPFVARCHPVPPAA-ASG----
Koz-3MKK10-1        HRETCELYALKVQHCNG-DAT--A----EAEVLS-RTASPFVARCHSVPPAA-ASG----
Bd30-1MKK10-1       HRETCELYALKVQHCNG-DAT--A----EAEVLS-RTASPFVVRCPSVPPAA-ASG----
BdTR9kMKK10-1       --------------------------------LS-RTASPFVVRCHSVLPAA-ASG----
BdTR12cMKK10-1      HRETCELYALKVQHCNG-AAP--A----EAEVLS-RTASPFVVRCHSVLPAA-ASG----
Bis-1MKK10-1        HRETCELYALKVQHCNG-AAP--A----EAEVLS-RTASPFVVRCHSVLPAA-ASG----
Bd1-1MKK10-1        HRETCELYALKVQHCNG-DAT--A----EAEVLS-RTASPFVVRCPSALPAA-ASG----
BdTR2gMKK10-1       HRETCELYALKVQHCNG-DAT--A----EAEVLS-RTASPFVVRCHSVLPAA-ASG----
BdTR13cMKK10-1      HRETCELYALKVQHCNG-DAT--A----EAEVLS-RTASPFVVRCHSVLPAA-ASG----
Bd21-3MKK10-1       HRETCELYALKVQHCNG-DAT--A----EAEVLS-RTASPFVVRCHSVLPAA-ASG----
Bd2-3MKK10-1        HRETCELYALKVQHCNG-DAT--A----EAEVLS-RTASPFVARCHSVLPAA-ASG----
Tek-4MKK10-1        HRETCELYALKVQHCNG-DAT--A----EAEVLS-RTASPFVVRCHSVLPAA-ASG----
BdTR7aMKK10-1       HRETCELYALKVQHCNG-DAT--A----EAEVLS-RTASPFVVRCPSVLPAA-ASG----
Bd29-1MKK10-1       HRETCELYALKVQHCNG-DAT--A----EAEVLS-RTASPFVVRCHSVLPAA-ASG----
ABR9MKK10-1         HRETCELYALKVQHCNG-DAT--A----EAEVLS-RTASPFVVRCHSVLPAA-ASG----
Adi-2MKK10-1        HRETCELYALKVQHCNG-DAT--A----EAEVLS-RPASPFVVRCHSVLPAA-ASG----
BdTR11aMKK10-1      HRETCELYALKVQHCNG-DAT--A----EAEVLS-RTASPFVVRCHSVLPAA-ASG----
BdTR11gMKK10-1      HRETCELYALKVQHCNG-DAT--A----EAEVLS-RTASPFVVRCHSVLPAA-ASG----
BdTR3cMKK10-1       HRETCELYALKVQHCNG-DAT--A----EAEVLS-RTASPFVVRCHSVLPAA-ASG----
BdTR5iMKK10-1       HRETCELYALKVQHCNG-DAT--A----EAEVLS-RTASPFVVRCHSVLPAA-ASG----
BdTR2bMKK10-1       HRETCELYALKVQHCNG-DAT--A----EAEVLS-RTASPFVVRCHSVLPAA-ASG----
Adi-12MKK10-1       HRETCELYALKVQHCNG-DAT--A----EAEVLS-RTASPFVVRCHSVLPAA-ASG----
BdTR8iMKK10-1       HRETCELYALKVQHCNG-DAT--A----EAEVLS-RTASPFVVRCHSVLPAA-ASG----
Arn1MKK10-1         HRETCELYALKVQHCNG-DAT--A----EAEVLS-RTASPFVVRCHSVLPAA-ASG----
Mig3MKK10-1         HRETCELYALKVQHCNG-DAT--A----EAEVLS-RTASPFVVRCHSVLPAA-ASG----
Mon3MKK10-1         HRETCELYALKVQHCNG-DAT--A----EAEVLS-RTASPFVVRCHSVLPAA-ASG----
Tek-2MKK10-1        HRETCELYALKVQHCNG-DAT--A----EAEVLS-RTASPFVVRCHSVLPAA-ASG----
BdMKK10-1           HRETCELYALKVQHCNG-DAT--A----EAEVLS-RTASPFVVRCHSVLPAA-ASG----
Bd18-1MKK10-1       HRETCELYALKVQHCNG-DAT--A----EAEVLS-RTASPFVVRCHSVLPAA-ASG----
BdTR11iMKK10-1      HRETCELYALKVQHCNG-DAT--A----EAEVLS-RTASPFVVRCHSVLPAA-ASG----
BdTR13aMKK10-1      HRETCELYALKVQHCNG-DAT--A----EAEVLS-RTASPFVVRCHSVLPAA-ASG----
BdTR1iMKK10-1       HRETCELYALKVQHCNG-DAT--A----EAEVLS-RTASPFVVRCHSVLPAA-ASG----
Kah-5MKK10-1        HRETCELYALKVQHCNG-DAT--A----EAEVLS-RTASPFVVRCHSVLPAA-ASG----
Koz-1MKK10-1        HRETCELYALKVQHCNG-DAT--A----EAEVLS-RTASPFVVRCHSVLPAA-ASG----
Sig2MKK10-1         HRETCELYALKVQHCNG-DAT--A----EAEVLS-RTASPFVVRCHSVLPAA-ASG----
ABR2MKK10-1         HRETCELYALKVQHCNG-DAT--A----EAEVLS-RTASPFVVRCHSVLPAA-ASG----
ABR3MKK10-1         HRETCELYALKVQHCNG-DAT--A----EAEVLS-RTASPFVVRCHSVLPAA-ASG----
ABR4MKK10-1         HRETCELYALKVQHCNG-DAT--A----EAEVLS-RTASPFVVRCHSVLPAA-ASG----
ABR5MKK10-1         HRETCELYALKVQHCNG-DAT--A----EAEVLS-RTASPFVVRCHSVLPAA-ASG----
ABR6MKK10-1         HRETCELYALKVQHCNG-DAT--A----EAEVLS-RTASPFVVRCHSVLPAA-ASG----
ABR7MKK10-1         HRETCELYALKVQHCNG-DAT--A----EAEVLS-RTASPFVVRCHSVLPAA-ASG----
Foz1MKK10-1         HRETCELYALKVQHCNG-DAT--A----EAEVLS-RTASPFVVRCHSVLPAA-ASG----
Jer1MKK10-1         HRETCELYALKVQHCNG-DAT--A----EAEVLS-RTASPFVVRCHSVLPAA-ASG----
Luc1MKK10-1         HRETCELYALKVQHCNG-DAT--A----EAEVLS-RTASPFVVRCHSVLPAA-ASG----
Mur1MKK10-1         HRETCELYALKVQHCNG-DAT--A----EAEVLS-RTASPFVVRCHSVLPAA-ASG----
Per1MKK10-1         HRETCELYALKVQHCNG-DAT--A----EAEVLS-RTASPFVVRCHSVLPAA-ASG----
RON2MKK10-1         HRETCELYALKVQHCNG-DAT--A----EAEVLS-RTASPFVVRCHSVLPAA-ASG----
S8iiCMKK10-1        HRETCELYALKVQHCNG-DAT--A----EAEVLS-RTASPFVVRCHSVLPAA-ASG----
Uni2MKK10-1         HRETCELYALKVQHCNG-DAT--A----EAEVLS-RTASPFVVRCHSVLPAA-ASG----
Bd29-1MKK3-3        YVPVHRVLALKKINI--FEKERRQQILNEIITLSEACCYPGLVEFHGVFYTP-DSG----
Kah-1MKK3-3         YVPVHRVLALKKINI--FEKERRQQILNEIITLSEACCYPGLVEFHGVFYTP-DSG----
Tek-4MKK3-3         ------------------------------------------------------------
Gaz-8MKK3-3         YVPVHRVLALKKINI--FEKERRQQILNEIITLSEACCYPGLVEFHGVFYTP-DSG----
BdMKK3-3            YVPVHRVLALKKINI--FEKERRQQILNEIITLSEACCYPGLVEFHGVFYTP-DSG----
Bd30-1MKK3-3        YVPVHRVLALKKINI--FEKERRQQILNEIITLSEACCYPGLVEFHGVFYTP-DSG----
BdTR10cMKK3-3       YVPVHRVLALKKINI--FEKERRQQILNEIITLSEACCYPGLVEFHGVFYTP-DSG----
Adi-10MKK3-3        YVPVHRVLALKKINI--FEKERRQQILNEIITLSEACCYPGLVEFHGVFYTP-DSG----
S8iiCMKK3-3         YVPVHRVLALKKINI--FEKERRQQILNEIITLSEACCYPGLVEFHGVFYTP-DSG----
Bd1-1MKK3-3         YVPVHRVLALKKINI--FEKERRQQILNEIITLSEACCYPGLVEFHGVFYTP-DSG----
BdTR7aMKK3-3        YVPVHRVLALKKINI--FEKERRQQILNEIITLSEACCYPGLVEFHGVFYTP-DSG----
BdTR8iMKK3-3        YVPVHRVLALKKINI--FEKERRQQILNEIITLSEACCYPGLVEFHGVFYTP-DSG----
Foz1MKK3-3          YVPVHRVLALKKINI--FEKERRQQILNEIITLSEACCYPGLVEFHGVFYTP-DSG----
Bis-1MKK3-3         YVPVHRVLALKKINI--FEKERRQQILNEIITLSEACCYPGLVEFHGVFYTP-DSG----
BdTR5iMKK3-3        YVPVHRVLALKKINI--FEKERRQQILNEIITLSEACCYPGLVEFHGVFYTP-DSG----
Adi-12MKK3-3        YVPVHRVLALKKINI--FEKERRQQILNEIITLSEACCYPGLVEFHGVFYTP-DSG----
Adi-2MKK3-3         YVPVHRVLALKKINI--FEKERRQQILNEIITLSEACCYPGLVEFHGVFYTP-DSG----
Bd2-3MKK3-3         YVPVHRVLALKKINI--FEKERRQQILNEIITLSEACCYPGLVEFHGVFYTP-DSG----
BdTR12cMKK3-3       YVPVHRVLALKKINI--FEKERRQQILNEIITLSEACCYPGLVEFHGVFYTP-DSG----
BdTR13cMKK3-3       YVPVHRVLALKKINI--FEKERRQQILNEIITLSEACCYPGLVEFHGVFYTP-DSG----
BdTR2bMKK3-3        YVPVHRVLALKKINI--FEKERRQQILNEIITLSEACCYPGLVEFHGVFYTP-DSG----
BdTR2gMKK3-3        YVPVHRVLALKKINI--FEKERRQQILNEIITLSEACCYPGLVEFHGVFYTP-DSG----
BdTR3cMKK3-3        YVPVHRVLALKKINI--FEKERRQQILNEIITLSEACCYPGLVEFHGVFYTP-DSG----
BdTR9kMKK3-3        YVPVHRVLALKKINI--FEKERRQQILNEIITLSEACCYPGLVEFHGVFYTP-DSG----
Koz-3MKK3-3         YVPVHRVLALKKINI--FEKERRQQILNEIITLSEACCYPGLVEFHGVFYTP-DSG----
Mur1MKK3-3          YVPVHRVLALKKINI--FEKERRQQILNEIITLSEACCYPGLVEFHGVFYTP-DSG----
Jer1MKK3-3          YVPVHRVLALKKINI--FEKERRQQILNEIITLSEACCYPGLVEFHGVFYTP-DSG----
ABR6MKK3-3          YVPVHRVLALKKINI--FEKERRQQILNEIITLSEACCYPGLVEFHGVFYTP-DSG----
ABR4MKK3-3          YVPVHRVLALKKINI--FEKERRQQILNEIITLSEACCYPGLVEFHGVFYTP-DSG----
Koz-1MKK3-3         YVPVHRVLALKKINI--FEKERRQQILNEIITLSEACCYPGLVEFHGVFYTP-DSG----
Kah-5MKK3-3         YVPVHRVLALKKINI--FEKERRQQILNEIITLSEACCYPGLVEFHGVFYTP-DSG----
BdTR1iMKK3-3        YVPVHRVLALKKINI--FEKERRQQILNEIITLSEACCYPGLVEFHGVFYTP-DSG----
BdTR13aMKK3-3       YVPVHRVLALKKINI--FEKERRQQILNEIITLSEACCYPGLVEFHGVFYTP-DSG----
BdTR11iMKK3-3       YVPVHRVLALKKINI--FEKERRQQILNEIITLSEACCYPGLVEFHGVFYTP-DSG----
BdTR11gMKK3-3       YVPVHRVLALKKINI--FEKERRQQILNEIITLSEACCYPGLVEFHGVFYTP-DSG----
BdTR11aMKK3-3       YVPVHRVLALKKINI--FEKERRQQILNEIITLSEACCYPGLVEFHGVFYTP-DSG----
Bd3-1MKK3-3         YVPVHRVLALKKINI--FEKERRQQILNEIITLSEACCYPGLVEFHGVFYTP-DSG----
Bd21-3MKK3-3        YVPVHRVLALKKINI--FEKERRQQILNEIITLSEACCYPGLVEFHGVFYTP-DSG----
Bd18-1MKK3-3        YVPVHRVLALKKINI--FEKERRQQILNEIITLSEACCYPGLVEFHGVFYTP-DSG----
ABR9MKK3-3          YVPVHRVLALKKINI--FEKERRQQILNEIITLSEACCYPGLVEFHGVFYTP-DSG----
Arn1MKK3-3          YVPVHRVLALKKINI--FEKERRQQILNEIITLSEACCYPGLVEFHGVFYTP-DSG----
Mon3MKK3-3          YVPVHRVLALKKINI--FEKERRQQILNEIITLSEACCYPGLVEFHGVFYTP-DSG----
Tek-2MKK3-3         YVPVHRVLALKKINI--FEKERRQQILNEIITLSEACCYPGLVEFHGVFYTP-DSG----
Sig2MKK3-3          YVPVHRVLALKKINI--FEKERRQQILNEIITLSEACCYPGLVEFHGVFYTP-DSG----
ABR2MKK3-3          YVPVHRVLALKKINI--FEKERRQQILNEIITLSEACCYPGLVEFHGVFYTP-DSG----
ABR3MKK3-3          YVPVHRVLALKKINI--FEKERRQQILNEIITLSEACCYPGLVEFHGVFYTP-DSG----
ABR5MKK3-3          YVPVHRVLALKKINI--FEKERRQQILNEIITLSEACCYPGLVEFHGVFYTP-DSG----
ABR7MKK3-3          YVPVHRVLALKKINI--FEKERRQQILNEIITLSEACCYPGLVEFHGVFYTP-DSG----
Luc1MKK3-3          YVPVHRVLALKKINI--FEKERRQQILNEIITLSEACCYPGLVEFHGVFYTP-DSG----
Mig3MKK3-3          YVPVHRVLALKKINI--FEKERRQQILNEIITLSEACCYPGLVEFHGVFYTP-DSG----
Per1MKK3-3          YVPVHRVLALKKINI--FEKERRQQILNEIITLSEACCYPGLVEFHGVFYTP-DSG----
RON2MKK3-3          YVPVHRVLALKKINI--FEKERRQQILNEIITLSEACCYPGLVEFHGVFYTP-DSG----
Uni2MKK3-3          YVPVHRVLALKKINI--FEKERRQQILNEIITLSEACCYPGLVEFHGVFYTP-DSG----
Tek-4MKK3-2         FIPVHRILALKKINI--FEKEKRQQILNEMRTLCEACCYPGLVEFQGAFYMP-DSG----
Kah-1MKK3-2         FIPVHRILALKKINI--FEKEKRQQILNEMRTLCEACCYPGLVEFQGAFYMP-DSG----
BdTR12cMKK3-2       FIPVHRILALKKINI--FEKEKRQQILNEMRTLCEACCYPGLVEFQGAFYMP-DSG----
Bd21-3MKK3-2        FIPVHRILALKKINI--FEKEKRQQILNEMRTLCEACCYPGLVEFQGAFYMP-DSG----
Arn1MKK3-2          FIPVHRILALKKINI--FEKEKRQQILNEMRTLCEACCYPGLVEFQGAFYMP-DSG----
Mon3MKK3-2          FIPVHRILALKKINI--FEKEKRQQILNEMRTLCEACCYPGLVEFQGAFYMP-DSG----
Jer1MKK3-2          FIPVHRILALKKINI--FEKEKRQQILNEMRTLCEACCYPGLVEFQGAFYMP-DSG----
Mig3MKK3-2          FIPVHRILALKKINI--FEKEKRQQILNEMRTLCEACCYPGLVEFQGAFYMP-DSG----
S8iiCMKK3-2         FIPVHRILALKKINI--FEKEKRQQILNEMRTLCEACCYPGLVEFQGAFYMP-DSG----
BdMKK3-2            FIPVHRILALKKINI--FEKEKRQQILNEMRTLCEACCYPGLVEFQGAFYMP-DSG----
Adi-12MKK3-2        FIPVHRILALKKINI--FEKEKRQQILNEMRTLCEACCYPGLVEFQGAFYMP-DSG----
Adi-2MKK3-2         FIPVHRILALKKINI--FEKEKRQQILNEMRTLCEACCYPGLVEFQGAFYMP-DSG----
Bd18-1MKK3-2        FIPVHRILALKKINI--FEKEKRQQILNEMRTLCEACCYPGLVEFQGAFYMP-DSG----
Bd2-3MKK3-2         FIPVHRILALKKINI--FEKEKRQQILNEMRTLCEACCYPGLVEFQGAFYMP-DSG----
Bd3-1MKK3-2         FIPVHRILALKKINI--FEKEKRQQILNEMRTLCEACCYPGLVEFQGAFYMP-DSG----
BdTR10cMKK3-2       FIPVHRILALKKINI--FEKEKRQQILNEMRTLCEACCYPGLVEFQGAFYMP-DSG----
BdTR11aMKK3-2       FIPVHRILALKKINI--FEKEKRQQILNEMRTLCEACCYPGLVEFQGAFYMP-DSG----
BdTR11gMKK3-2       FIPVHRILALKKINI--FEKEKRQQILNEMRTLCEACCYPGLVEFQGAFYMP-DSG----
BdTR11iMKK3-2       FIPVHRILALKKINI--FEKEKRQQILNEMRTLCEACCYPGLVEFQGAFYMP-DSG----
BdTR13aMKK3-2       FIPVHRILALKKINI--FEKEKRQQILNEMRTLCEACCYPGLVEFQGAFYMP-DSG----
BdTR13cMKK3-2       FIPVHRILALKKINI--FEKEKRQQILNEMRTLCEACCYPGLVEFQGAFYMP-DSG----
BdTR2bMKK3-2        FIPVHRILALKKINI--FEKEKRQQILNEMRTLCEACCYPGLVEFQGAFYMP-DSG----
BdTR1iMKK3-2        FIPVHRILALKKINI--FEKEKRQQILNEMRTLCEACCYPGLVEFQGAFYMP-DSG----
BdTR2gMKK3-2        FIPVHRILALKKINI--FEKEKRQQILNEMRTLCEACCYPGLVEFQGAFYMP-DSG----
BdTR3cMKK3-2        FIPVHRILALKKINI--FEKEKRQQILNEMRTLCEACCYPGLVEFQGAFYMP-DSG----
BdTR5iMKK3-2        FIPVHRILALKKINI--FEKEKRQQILNEMRTLCEACCYPGLVEFQGAFYMP-DSG----
BdTR9kMKK3-2        FIPVHRILALKKINI--FEKEKRQQILNEMRTLCEACCYPGLVEFQGAFYMP-DSG----
Gaz-8MKK3-2         FIPVHRILALKKINI--FEKEKRQQILNEMRTLCEACCYPGLVEFQGAFYMP-DSG----
Kah-5MKK3-2         FIPVHRILALKKINI--FEKEKRQQILNEMRTLCEACCYPGLVEFQGAFYMP-DSG----
Koz-1MKK3-2         FIPVHRILALKKINI--FEKEKRQQILNEMRTLCEACCYPGLVEFQGAFYMP-DSG----
Sig2MKK3-2          FIPVHRILALKKINI--FEKEKRQQILNEMRTLCEACCYPGLVEFQGAFYMP-DSG----
ABR2MKK3-2          FIPVHRILALKKINI--FEKEKRQQILNEMRTLCEACCYPGLVEFQGAFYMP-DSG----
ABR3MKK3-2          FIPVHRILALKKINI--FEKEKRQQILNEMRTLCEACCYPGLVEFQGAFYMP-DSG----
ABR4MKK3-2          FIPVHRILALKKINI--FEKEKRQQILNEMRTLCEACCYPGLVEFQGAFYMP-DSG----
ABR5MKK3-2          FIPVHRILALKKINI--FEKEKRQQILNEMRTLCEACCYPGLVEFQGAFYMP-DSG----
ABR6MKK3-2          FIPVHRILALKKINI--FEKEKRQQILNEMRTLCEACCYPGLVEFQGAFYMP-DSG----
ABR7MKK3-2          FIPVHRILALKKINI--FEKEKRQQILNEMRTLCEACCYPGLVEFQGAFYMP-DSG----
Foz1MKK3-2          FIPVHRILALKKINI--FEKEKRQQILNEMRTLCEACCYPGLVEFQGAFYMP-DSG----
Luc1MKK3-2          FIPVHRILALKKINI--FEKEKRQQILNEMRTLCEACCYPGLVEFQGAFYMP-DSG----
Mur1MKK3-2          FIPVHRILALKKINI--FEKEKRQQILNEMRTLCEACCYPGLVEFQGAFYMP-DSG----
Per1MKK3-2          FIPVHRILALKKINI--FEKEKRQQILNEMRTLCEACCYPGLVEFQGAFYMP-DSG----
RON2MKK3-2          FIPVHRILALKKINI--FEKEKRQQILNEMRTLCEACCYPGLVEFQGAFYMP-DSG----
Uni2MKK3-2          FIPVHRILALKKINI--FEKEKRQQILNEMRTLCEACCYPGLVEFQGAFYMP-DSG----
Bd30-1MKK3-2        FIPVHRILALKKINI--FEKEKRQQILNEMRTLCEACCYPGLVEFQGAFYMP-DSG----
Koz-3MKK3-2         FIPVHRILALKKINI--FEKEKRQQILNEMRTLCEACCYPGLVEFQGAFYMP-DSG----
Adi-10MKK3-2        FIPVHRILALKKINI--FEKEKRQQILNEMRTLCEACCYPGLVEFQGAFYMP-DSG----
BdTR8iMKK3-2        FIPVHRILALKKINI--FEKEKRQQILNEMRTLCEACCYPGLVEFQGAFYMP-DSG----
Bd1-1MKK3-2         FIPVHRILALKKINI--FEKEKRQQILNEMRTLCEACCYPGLVEFQGAFYMP-DSG----
ABR9MKK3-2          FIPVHRILALKKINI--FEKEKRQQILNEMRTLCEACCYPGLVEFQGAFYMP-DSG----
Bd29-1MKK3-2        FIPVHRILALKKINI--FEKEKRQQILNEMRTLCEACCYPGLVEFQGAFYMP-DSG----
BdTR7aMKK3-2        FIPVHRILALKKINI--FEKEKRQQILNEMRTLCEACCYPGLVEFQGAFYMP-DSG----
Tek-2MKK3-2         FIPVHRILALKKINI--FEKEKRQQILNEMRTLCEACCYPGLVEFQGAFYMP-DSG----
Bis-1MKK3-2         FIPVHRILALKKINI--FEKEKRQQILNEMRTLCEACCYPGLVEFQGAFYMP-DSG----
Tek-4MKK3-1         ------------------------------------------------------------
BdMKK3-1            FIPVHRILALKKINI--FEKEKRQQILNEMRTLCEASCYPGLVEFQGAFYMP-DSG----
Adi-10MKK3-1        FIPVHRILALKKINI--FEKEKRQQILNEMRTLCEASCYPGLVEFQGAFYMP-DSG----
Adi-12MKK3-1        FIPVHRILALKKINI--FEKEKRQQILNEMRTLCEASCYPGLVEFQGAFYMP-DSG----
Adi-2MKK3-1         FIPVHRILALKKINI--FEKEKRQQILNEMRTLCEASCYPGLVEFQGAFYMP-DSG----
Bd18-1MKK3-1        FIPVHRILALKKINI--FEKEKRQQILNEMRTLCEASCYPGLVEFQGAFYMP-DSG----
Bd2-3MKK3-1         FIPVHRILALKKINI--FEKEKRQQILNEMRTLCEASCYPGLVEFQGAFYMP-DSG----
Bd3-1MKK3-1         FIPVHRILALKKINI--FEKEKRQQILNEMRTLCEASCYPGLVEFQGAFYMP-DSG----
BdTR10cMKK3-1       FIPVHRILALKKINI--FEKEKRQQILNEMRTLCEASCYPGLVEFQGAFYMP-DSG----
BdTR11aMKK3-1       FIPVHRILALKKINI--FEKEKRQQILNEMRTLCEASCYPGLVEFQGAFYMP-DSG----
BdTR11gMKK3-1       FIPVHRILALKKINI--FEKEKRQQILNEMRTLCEASCYPGLVEFQGAFYMP-DSG----
BdTR11iMKK3-1       FIPVHRILALKKINI--FEKEKRQQILNEMRTLCEASCYPGLVEFQGAFYMP-DSG----
BdTR13aMKK3-1       FIPVHRILALKKINI--FEKEKRQQILNEMRTLCEASCYPGLVEFQGAFYMP-DSG----
BdTR13cMKK3-1       FIPVHRILALKKINI--FEKEKRQQILNEMRTLCEASCYPGLVEFQGAFYMP-DSG----
BdTR2bMKK3-1        FIPVHRILALKKINI--FEKEKRQQILNEMRTLCEASCYPGLVEFQGAFYMP-DSG----
BdTR1iMKK3-1        FIPVHRILALKKINI--FEKEKRQQILNEMRTLCEASCYPGLVEFQGAFYMP-DSG----
BdTR2gMKK3-1        FIPVHRILALKKINI--FEKEKRQQILNEMRTLCEASCYPGLVEFQGAFYMP-DSG----
BdTR3cMKK3-1        FIPVHRILALKKINI--FEKEKRQQILNEMRTLCEASCYPGLVEFQGAFYMP-DSG----
BdTR5iMKK3-1        FIPVHRILALKKINI--FEKEKRQQILNEMRTLCEASCYPGLVEFQGAFYMP-DSG----
BdTR9kMKK3-1        FIPVHRILALKKINI--FEKEKRQQILNEMRTLCEASCYPGLVEFQGAFYMP-DSG----
Bis-1MKK3-1         FIPVHRILALKKINI--FEKEKRQQILNEMRTLCEASCYPGLVEFQGAFYMP-DSG----
Kah-1MKK3-1         FIPVHRILALKKINI--FEKEKRQQILNEMRTLCEASCYPGLVEFQGAFYMP-DSG----
Kah-5MKK3-1         FIPVHRILALKKINI--FEKEKRQQILNEMRTLCEASCYPGLVEFQGAFYMP-DSG----
Koz-1MKK3-1         FIPVHRILALKKINI--FEKEKRQQILNEMRTLCEASCYPGLVEFQGAFYMP-DSG----
Koz-3MKK3-1         FIPVHRILALKKINI--FEKEKRQQILNEMRTLCEASCYPGLVEFQGAFYMP-DSG----
Sig2MKK3-1          FIPVHRILALKKINI--FEKEKRQQILNEMRTLCEASCYPGLVEFQGAFYMP-DSG----
ABR2MKK3-1          FIPVHRILALKKINI--FEKEKRQQILNEMRTLCEASCYPGLVEFQGAFYMP-DSG----
ABR3MKK3-1          FIPVHRILALKKINI--FEKEKRQQILNEMRTLCEASCYPGLVEFQGAFYMP-DSG----
ABR4MKK3-1          FIPVHRILALKKINI--FEKEKRQQILNEMRTLCEASCYPGLVEFQGAFYMP-DSG----
ABR5MKK3-1          FIPVHRILALKKINI--FEKEKRQQILNEMRTLCEASCYPGLVEFQGAFYMP-DSG----
ABR7MKK3-1          FIPVHRILALKKINI--FEKEKRQQILNEMRTLCEASCYPGLVEFQGAFYMP-DSG----
Foz1MKK3-1          FIPVHRILALKKINI--FEKEKRQQILNEMRTLCEASCYPGLVEFQGAFYMP-DSG----
Luc1MKK3-1          FIPVHRILALKKINI--FEKEKRQQILNEMRTLCEASCYPGLVEFQGAFYMP-DSG----
Mig3MKK3-1          FIPVHRILALKKINI--FEKEKRQQILNEMRTLCEASCYPGLVEFQGAFYMP-DSG----
Mur1MKK3-1          FIPVHRILALKKINI--FEKEKRQQILNEMRTLCEASCYPGLVEFQGAFYMP-DSG----
RON2MKK3-1          FIPVHRILALKKINI--FEKEKRQQILNEMRTLCEASCYPGLVEFQGAFYMP-DSG----
Uni2MKK3-1          FIPVHRILALKKINI--FEKEKRQQILNEMRTLCEASCYPGLVEFQGAFYMP-DSG----
Mon3MKK3-1          FIPVHRILALKKINI--FEKEKRQQILNEMRTLCEASCYPGLVEFQGAFYMP-DSG----
BdTR8iMKK3-1        FIPVHRILALKKINI--FEKEKRQQILNEMRTLCEASCYPGLVEFQGAFYMP-DSG----
Arn1MKK3-1          FIPVHRILALKKINI--FEKEKRQQILNEMRTLCEASCYPGLVEFQGAFYMP-DSG----
Tek-2MKK3-1         FIPVHRILALKKINI--FEKEKRQQILNEMRTLCEASCYPGLVEFQGAFYMP-DSG----
ABR6MKK3-1          FIPVHRILALKKINI--FEKEKRQQILNEMRTLCEASCYPGLVEFQGAFYMP-DSG----
Bd30-1MKK3-1        FIPVHRILALKKINI--FEKEKRQQILNEMRTLCEASCYPGLVEFQGAFYMP-DSG----
Jer1MKK3-1          FIPVHRILALKKINI--FEKEKRQQILNEMRTLCEASCYPGLVEFQGAFYMP-DSG----
Per1MKK3-1          FIPVHRILALKKINI--FEKEKRQQILNEMRTLCEASCYPGLVEFQGAFYMP-DSG----
S8iiCMKK3-1         FIPVHRILALKKINI--FEKEKRQQILNEMRTLCEASCYPGLVEFQGAFYMP-DSG----
ABR9MKK3-1          FIPVHRILALKKINI--FEKEKRQQILNEMRTLCEASCYPGLVEFQGAFYMP-DSG----
Bd1-1MKK3-1         FIPVHRILALKKINI--FEKEKRQQILNEMRTLCEASCYPGLVEFQGAFYMP-DSG----
Bd29-1MKK3-1        FIPVHRILALKKINI--FEKEKRQQILNEMRTLCEASCYPGLVEFQGAFYMP-DSG----
BdTR7aMKK3-1        FIPVHRILALKKINI--FEKEKRQQILNEMRTLCEASCYPGLVEFQGAFYMP-DSG----
Gaz-8MKK3-1         FIPVHRILALKKINI--FEKEKRQQILNEMRTLCEASCYPGLVEFQGAFYMP-DSG----
Bd21-3MKK3-1        FIPVHRILALKKINI--FEKEKRQQILNEMRTLCEASCYPGLVEFQGAFYMP-DSG----
BdTR12cMKK3-1       ------------------------------------------------------------
ABR9MKK1            HKWTDQFFALKVIQLNIQESI-RKQIAQELKI-SLSTQCQYVVTCYQCFYV---NG----
Arn1MKK1            HKWTDQFFALKVIQLNIQESI-RKQIAQELKI-SLSTQCQYVVTCYQCFYV---NG----
Mon3MKK1            HKWTDQFFALKVIQLNIQESI-RKQIAQELKI-SLSTQCQYVVTCYQCFYV---NG----
ABR3MKK1            HKWTDQFFALKVIQLNIQESI-RKQIAQELKI-SLSTQCQYVVTCYQCFYV---NG----
Per1MKK1            HKWTDQFFALKVIQLNIQESI-RKQIAQELKI-SLSTQCQYVVTCYQCFYV---NG----
Bd30-1MKK1          HKWTDQFFALKVIQLNIQESI-RKQIAQELKI-SLSTQCQYVVTCYQCFYV---NG----
Tek-4MKK1           HKWTDQFFALKVIQLNIQESI-RKQIAQELKI-SLSTQCQYVVTCYQCFYV---NG----
BdMKK1              HKWTDQFFALKVIQLNIQESI-RKQIAQELKI-SLSTQCQYVVTCYQCFYV---NG----
Bd3-1MKK1           HKWTDQFFALKVIQLNIQESI-RKQIAQELKI-SLSTQCQYVVTCYQCFYV---NG----
BdTR10cMKK1         HKWTDQFFALKVIQLNIQESI-RKQIAQELKI-SLSTQCQYVVTCYQCFYV---NG----
BdTR11aMKK1         HKWTDQFFALKVIQLNIQESI-RKQIAQELKI-SLSTQCQYVVTCYQCFYV---NG----
BdTR11gMKK1         HKWTDQFFALKVIQLNIQESI-RKQIAQELKI-SLSTQCQYVVTCYQCFYV---NG----
BdTR11iMKK1         HKWTDQFFALKVIQLNIQESI-RKQIAQELKI-SLSTQCQYVVTCYQCFYV---NG----
Adi-10MKK1          HKWTDQFFALKVIQLNIQESI-RKQIAQELKI-SLSTQCQYVVTCYQCFYV---NG----
Adi-12MKK1          HKWTDQFFALKVIQLNIQESI-RKQIAQELKI-SLSTQCQYVVTCYQCFYV---NG----
Adi-2MKK1           HKWTDQFFALKVIQLNIQESI-RKQIAQELKI-SLSTQCQYVVTCYQCFYV---NG----
Bd2-3MKK1           HKWTDQFFALKVIQLNIQESI-RKQIAQELKI-SLSTQCQYVVTCYQCFYV---NG----
Bd21-3MKK1          HKWTDQFFALKVIQLNIQESI-RKQIAQELKI-SLSTQCQYVVTCYQCFYV---NG----
BdTR12cMKK1         HKWTDQFFALKVIQLNIQESI-RKQIAQELKI-SLSTQCQYVVTCYQCFYV---NG----
BdTR2bMKK1          HKWTDQFFALKVIQLNIQESI-RKQIAQELKI-SLSTQCQYVVTCYQCFYV---NG----
BdTR1iMKK1          HKWTDQFFALKVIQLNIQESI-RKQIAQELKI-SLSTQCQYVVTCYQCFYV---NG----
BdTR2gMKK1          HKWTDQFFALKVIQLNIQESI-RKQIAQELKI-SLSTQCQYVVTCYQCFYV---NG----
BdTR9kMKK1          HKWTDQFFALKVIQLNIQESI-RKQIAQELKI-SLSTQCQYVVTCYQCFYV---NG----
Gaz-8MKK1           HKWTDQFFALKVIQLNIQESI-RKQIAQELKI-SLSTQCQYVVTCYQCFYV---NG----
Koz-3MKK1           HKWTDQFFALKVIQLNIQESI-RKQIAQELKI-SLSTQCQYVVTCYQCFYV---NG----
Bd1-1MKK1           HKWTDQFFALKVIQLNIQESI-RKQIAQELKI-SLSTQCQYVVTCYQCFYV---NG----
Bd29-1MKK1          HKWTDQFFALKVIQLNIQESI-RKQIAQELKI-SLSTQCQYVVTCYQCFYV---NG----
BdTR7aMKK1          HKWTDQFFALKVIQLNIQESI-RKQIAQELKI-SLSTQCQYVVTCYQCFYV---NG----
Tek-2MKK1           HKWTDQFFALKVIQLNIQESI-RKQIAQELKI-SLSTQCQYVVTCYQCFYV---NG----
Bd18-1MKK1          HKWTDQFFALKVIQLNIQESI-RKQIAQELKI-SLSTQCQYVVTCYQCFYV---NG----
BdTR13aMKK1         HKWTDQFFALKVIQLNIQESI-RKQIAQELKI-SLSTQCQYVVTCYQCFYV---NG----
BdTR13cMKK1         HKWTDQFFALKVIQLNIQESI-RKQIAQELKI-SLSTQCQYVVTCYQCFYV---NG----
BdTR3cMKK1          HKWTDQFFALKVIQLNIQESI-RKQIAQELKI-SLSTQCQYVVTCYQCFYV---NG----
BdTR5iMKK1          HKWTDQFFALKVIQLNIQESI-RKQIAQELKI-SLSTQCQYVVTCYQCFYV---NG----
Bis-1MKK1           HKWTDQFFALKVIQLNIQESI-RKQIAQELKI-SLSTQCQYVVTCYQCFYV---NG----
Kah-1MKK1           HKWTDQFFALKVIQLNIQESI-RKQIAQELKI-SLSTQCQYVVTCYQCFYV---NG----
Kah-5MKK1           HKWTDQFFALKVIQLNIQESI-RKQIAQELKI-SLSTQCQYVVTCYQCFYV---NG----
Koz-1MKK1           HKWTDQFFALKVIQLNIQESI-RKQIAQELKI-SLSTQCQYVVTCYQCFYV---NG----
Sig2MKK1            HKWTDQFFALKVIQLNIQESI-RKQIAQELKI-SLSTQCQYVVTCYQCFYV---NG----
ABR2MKK1            HKWTDQFFALKVIQLNIQESI-RKQIAQELKI-SLSTQCQYVVTCYQCFYV---NG----
ABR4MKK1            HKWTDQFFALKVIQLNIQESI-RKQIAQELKI-SLSTQCQYVVTCYQCFYV---NG----
ABR5MKK1            HKWTDQFFALKVIQLNIQESI-RKQIAQELKI-SLSTQCQYVVTCYQCFYV---NG----
ABR6MKK1            HKWTDQFFALKVIQLNIQESI-RKQIAQELKI-SLSTQCQYVVTCYQCFYV---NG----
ABR7MKK1            HKWTDQFFALKVIQLNIQESI-RKQIAQELKI-SLSTQCQYVVTCYQCFYV---NG----
Foz1MKK1            HKWTDQFFALKVIQLNIQESI-RKQIAQELKI-SLSTQCQYVVTCYQCFYV---NG----
Jer1MKK1            HKWTDQFFALKVIQLNIQESI-RKQIAQELKI-SLSTQCQYVVTCYQCFYV---NG----
Luc1MKK1            HKWTDQFFALKVIQLNIQESI-RKQIAQELKI-SLSTQCQYVVTCYQCFYV---NG----
Mig3MKK1            HKWTDQFFALKVIQLNIQESI-RKQIAQELKI-SLSTQCQYVVTCYQCFYV---NG----
Mur1MKK1            HKWTDQFFALKVIQLNIQESI-RKQIAQELKI-SLSTQCQYVVTCYQCFYV---NG----
RON2MKK1            HKWTDQFFALKVIQLNIQESI-RKQIAQELKI-SLSTQCQYVVTCYQCFYV---NG----
S8iiCMKK1           HKWTDQFFALKVIQLNIQESI-RKQIAQELKI-SLSTQCQYVVTCYQCFYV---NG----
Uni2MKK1            HKWTDQFFALKVIQLNIQESI-RKQIAQELKI-SLSTQCQYVVTCYQCFYV---NG----
BdTR8iMKK1          HKWTDQFFALKVIQLNIQESI-RKQIAQELKI-SLSTQCQYVVTCYQCFYV---NG----
Bd30-1MKK6          HKWVGTFYALKGIQMNIQEAV-RKQIVQELKI-NQATQSPHIVSCHQSFYH---NG----
Bd2-3MKK6           -----MGWPVLGIQMNIQEAV-RKQIVQELKI-NQATQSPHIVSCHQSFYH---NG----
ABR2MKK6            HKWVGTFYALKGIQMNIQEAV-RKQIVQELKI-NQATQSPHIVSCHQSFYH---NG----
Mig3MKK6            HKWVGTFYALKGIQMNIQEAV-RKQIVQELKI-NQATQSPHIVSCHQSFYH---NG----
Per1MKK6            HKWVGTFYALKGIQMNIQEAV-RKQIVQELKI-NQATQSPHIVSCHQSFYH---NG----
Uni2MKK6            HKWVGTFYALKGIQMNIQEAV-RKQIVQELKI-NQATQSPHIVSCHQSFYH---NG----
Bis-1MKK6           HKWVGTFYALKGIQMNIQEAV-RKQIVQELKI-NQATQSPHIVSCHQSFYH---NG----
BdTR9kMKK6          HKWVGTFYALKGIQMNIQEAV-RKQIVQELKI-NQATQSPHIVSCHQSFYH---NG----
Bd21-3MKK6          HKWVGTFYALKGIQMNIQEAV-RKQIVQELKI-NQATQSPHIVSCHQSFYH---NG----
Adi-10MKK6          HKWVGTFYALKGIQMNIQEAV-RKQIVQELKI-NQATQSPHIVSCHQSFYH---NG----
Koz-3MKK6           HKWVGTFYALKGIQMNIQEAV-RKQIVQELKI-NQATQSPHIVSCHQSFYH---NG----
ABR9MKK6            HKWVGTFYALKGIQMNIQEAV-RKQIVQELKI-NQATQSPHIVSCHQSFYH---NG----
Arn1MKK6            HKWVGTFYALKGIQMNIQEAV-RKQIVQELKI-NQATQSPHIVSCHQSFYH---NG----
BdTR7aMKK6          HKWVGTFYALKGIQMNIQEAV-RKQIVQELKI-NQATQSPHIVSCHQSFYH---NG----
Mon3MKK6            HKWVGTFYALKGIQMNIQEAV-RKQIVQELKI-NQATQSPHIVSCHQSFYH---NG----
BdMKK6              HKWVGTFYALKGIQMNIQEAV-RKQIVQELKI-NQATQSPHIVSCHQSFYH---NG----
Adi-12MKK6          HKWVGTFYALKGIQMNIQEAV-RKQIVQELKI-NQATQSPHIVSCHQSFYH---NG----
Adi-2MKK6           HKWVGTFYALKGIQMNIQEAV-RKQIVQELKI-NQATQSPHIVSCHQSFYH---NG----
Bd18-1MKK6          HKWVGTFYALKGIQMNIQEAV-RKQIVQELKI-NQATQSPHIVSCHQSFYH---NG----
Bd3-1MKK6           HKWVGTFYALKGIQMNIQEAV-RKQIVQELKI-NQATQSPHIVSCHQSFYH---NG----
BdTR10cMKK6         HKWVGTFYALKGIQMNIQEAV-RKQIVQELKI-NQATQSPHIVSCHQSFYH---NG----
BdTR11aMKK6         HKWVGTFYALKGIQMNIQEAV-RKQIVQELKI-NQATQSPHIVSCHQSFYH---NG----
BdTR11gMKK6         HKWVGTFYALKGIQMNIQEAV-RKQIVQELKI-NQATQSPHIVSCHQSFYH---NG----
BdTR11iMKK6         HKWVGTFYALKGIQMNIQEAV-RKQIVQELKI-NQATQSPHIVSCHQSFYH---NG----
BdTR12cMKK6         HKWVGTFYALKGIQMNIQEAV-RKQIVQELKI-NQATQSPHIVSCHQSFYH---NG----
BdTR13aMKK6         HKWVGTFYALKGIQMNIQEAV-RKQIVQELKI-NQATQSPHIVSCHQSFYH---NG----
BdTR13cMKK6         HKWVGTFYALKGIQMNIQEAV-RKQIVQELKI-NQATQSPHIVSCHQSFYH---NG----
BdTR2bMKK6          HKWVGTFYALKGIQMNIQEAV-RKQIVQELKI-NQATQSPHIVSCHQSFYH---NG----
BdTR1iMKK6          HKWVGTFYALKGIQMNIQEAV-RKQIVQELKI-NQATQSPHIVSCHQSFYH---NG----
BdTR2gMKK6          HKWVGTFYALKGIQMNIQEAV-RKQIVQELKI-NQATQSPHIVSCHQSFYH---NG----
BdTR3cMKK6          HKWVGTFYALKGIQMNIQEAV-RKQIVQELKI-NQATQSPHIVSCHQSFYH---NG----
BdTR5iMKK6          HKWVGTFYALKGIQMNIQEAV-RKQIVQELKI-NQATQSPHIVSCHQSFYH---NG----
Gaz-8MKK6           HKWVGTFYALKGIQMNIQEAV-RKQIVQELKI-NQATQSPHIVSCHQSFYH---NG----
Kah-5MKK6           HKWVGTFYALKGIQMNIQEAV-RKQIVQELKI-NQATQSPHIVSCHQSFYH---NG----
Koz-1MKK6           HKWVGTFYALKGIQMNIQEAV-RKQIVQELKI-NQATQSPHIVSCHQSFYH---NG----
Sig2MKK6            HKWVGTFYALKGIQMNIQEAV-RKQIVQELKI-NQATQSPHIVSCHQSFYH---NG----
ABR3MKK6            HKWVGTFYALKGIQMNIQEAV-RKQIVQELKI-NQATQSPHIVSCHQSFYH---NG----
ABR4MKK6            HKWVGTFYALKGIQMNIQEAV-RKQIVQELKI-NQATQSPHIVSCHQSFYH---NG----
ABR5MKK6            HKWVGTFYALKGIQMNIQEAV-RKQIVQELKI-NQATQSPHIVSCHQSFYH---NG----
ABR6MKK6            HKWVGTFYALKGIQMNIQEAV-RKQIVQELKI-NQATQSPHIVSCHQSFYH---NG----
ABR7MKK6            HKWVGTFYALKGIQMNIQEAV-RKQIVQELKI-NQATQSPHIVSCHQSFYH---NG----
Foz1MKK6            HKWVGTFYALKGIQMNIQEAV-RKQIVQELKI-NQATQSPHIVSCHQSFYH---NG----
Jer1MKK6            HKWVGTFYALKGIQMNIQEAV-RKQIVQELKI-NQATQSPHIVSCHQSFYH---NG----
Luc1MKK6            HKWVGTFYALKGIQMNIQEAV-RKQIVQELKI-NQATQSPHIVSCHQSFYH---NG----
Mur1MKK6            HKWVGTFYALKGIQMNIQEAV-RKQIVQELKI-NQATQSPHIVSCHQSFYH---NG----
RON2MKK6            HKWVGTFYALKGIQMNIQEAV-RKQIVQELKI-NQATQSPHIVSCHQSFYH---NG----
S8iiCMKK6           HKWVGTFYALKGIQMNIQEAV-RKQIVQELKI-NQATQSPHIVSCHQSFYH---NG----
Bd1-1MKK6           HKWVGTFYALKGIQMNIQEAV-RKQIVQELKI-NQATQSPHIVSCHQSFYH---NG----
Bd29-1MKK6          HKWVGTFYALKGIQMNIQEAV-RKQIVQELKI-NQATQSPHIVSCHQSFYH---NG----
BdTR8iMKK6          HKWVGTFYALKGIQMNIQEAV-RKQIVQELKI-NQATQSPHIVSCHQSFYH---NG----
Tek-2MKK6           HKWVGTFYALKGIQMNIQEAV-RKQIVQELKI-NQATQSPHIVSCHQSFYH---NG----
Tek-4MKK6           HKWVGTFYALKGIQMNIQEAV-RKQIVQELKI-NQATQSPHIVSCHQSFYH---NG----
Kah-1MKK6           HKWVGTFYALKGIQMNIQEAV-RKQIVQELKI-NQATQSPHIVSCHQSFYH---NG----
                                                                                

Bd2-3MKK5           ---ELQILLEYMDGGPPAGRR------------IAAEGFLADVARQ--------------
Adi-10MKK5          -------------------------------------GFLADVARQ--------------
BdTR13cMKK5         ---ELQILLEYMDGGPPDARR------------IAAEGFLADVARQ--------------
Kah-1MKK5           ---ELQILLEYMDGGPLDGRR------------IAAEGFLADVARQ--------------
BdTR9kMKK5          ---ELQILLEYMDGGPLAARR------------IAAEGFLADVARQ--------------
BdTR8iMKK5          ---ELQILLEYMDGGSLDGRR------------IAAEGFLADVARQ--------------
BdTR11aMKK5         ---ELQILLEYMDGGSLDGRR------------IAAEGFLADVARQ--------------
Arn1MKK5            ---ELQILLEYMDGGSLDGRR------------IAAEGFLADVARQ--------------
Mon3MKK5            ---ELQILLEYMDGGSLDGRR------------IAAEGFLADVARQ--------------
Bd21-3MKK5          ---ELQILLEYMDGGSLDGRR------------IAAEGFLADVARQ--------------
Bis-1MKK5           ---ELQILLEYMDGGSLDGRR------------IAAEGFLADVARQ--------------
BdTR3cMKK5          ---ELQILLEYMDGGSLDGRR------------IAAEGFLADVARQ--------------
BdTR2gMKK5          ---ELQILLEYMDGGPPAARR------------IAAEGFLADVARQ--------------
BdTR12cMKK5         ---ELQILLEYMDGGPPDGRR------------IAAEGFLADVARQ--------------
Adi-12MKK5          ---ELQILLEYMDGGSLGGRR------------IAAEGFLADVARQ--------------
Bd1-1MKK5           ---ELQILLEYMDGGSLDGRR------------IAAEGFLADVARQ--------------
BdTR10cMKK5         -------------------------------------GFLADVARQ--------------
Bd29-1MKK5          ---ELQILLEYMDGGSLDGRR------------IAAEGFLADVARQ--------------
Tek-2MKK5           ---ELQILLEYMDGGSLDGRR------------IAAEGFLADVARQ--------------
Tek-4MKK5           ---ELQILLEYMDGGSLDGRR------------IAAEGFLADVARQ--------------
BdMKK5              ---ELQILLEYMDGGSLDGRR------------IAAEGFLADVARQ--------------
Adi-2MKK5           ---ELQILLEYMDGGSLDGRR------------IAAEGFLADVARQ--------------
Bd18-1MKK5          ---ELQILLEYMDGGSLDGRR------------IAAEGFLADVARQ--------------
BdTR11gMKK5         ---ELQILLEYMDGGSLDGRR------------IAAEGFLADVARQ--------------
BdTR11iMKK5         ---ELQILLEYMDGGSLDGRR------------IAAEGFLADVARQ--------------
BdTR13aMKK5         ---ELQILLEYMDGGSLDGRR------------IAAEGFLADVARQ--------------
BdTR1iMKK5          ---ELQILLEYMDGGSLDGRR------------IAAEGFLADVARQ--------------
Kah-5MKK5           ---ELQILLEYMDGGSLDGRR------------IAAEGFLADVARQ--------------
Koz-1MKK5           ---ELQILLEYMDGGSLDGRR------------IAAEGFLADVARQ--------------
Sig2MKK5            ---ELQILLEYMDGGSLDGRR------------IAAEGFLADVARQ--------------
ABR2MKK5            ---ELQILLEYMDGGSLDGRR------------IAAEGFLADVARQ--------------
ABR3MKK5            ---ELQILLEYMDGGSLDGRR------------IAAEGFLADVARQ--------------
ABR4MKK5            ---ELQILLEYMDGGSLDGRR------------IAAEGFLADVARQ--------------
ABR6MKK5            ---ELQILLEYMDGGSLDGRR------------IAAEGFLADVARQ--------------
ABR7MKK5            ---ELQILLEYMDGGSLDGRR------------IAAEGFLADVARQ--------------
Luc1MKK5            ---ELQILLEYMDGGSLDGRR------------IAAEGFLADVARQ--------------
Mig3MKK5            ---ELQILLEYMDGGSLDGRR------------IAAEGFLADVARQ--------------
Mur1MKK5            ---ELQILLEYMDGGSLDGRR------------IAAEGFLADVARQ--------------
Per1MKK5            ---ELQILLEYMDGGSLDGRR------------IAAEGFLADVARQ--------------
RON2MKK5            ---ELQILLEYMDGGSLDGRR------------IAAEGFLADVARQ--------------
S8iiCMKK5           ---ELQILLEYMDGGSLDGRR------------IAAEGFLADVARQ--------------
Uni2MKK5            ---ELQILLEYMDGGSLDGRR------------IAAEGFLADVARQ--------------
Foz1MKK5            ---ELQILLEYMDGGSLDGRR------------IAAEGFLADVARQ--------------
Bd30-1MKK5          ---GLQILLEYMGGGPPAGRR------------IAAEGFLADVARQ--------------
ABR5MKK5            ---ELQILLEYMDGGSLDGRR------------IAAEGFLADVARQ--------------
Koz-3MKK5           ---ELQILLEYMDGGPPAARR------------IAAEGFLADVARQ--------------
BdTR2bMKK5          ---ELQILLEYMDGGSLDGRR------------IAAEGFLADVARQ--------------
BdTR7aMKK5          ---GLQILLEYMDGGSLDGRR------------IAAEGFLADVARQ--------------
ABR9MKK5            ---ELQILLEYMDGGSLDGRR------------IAAEGFLADVARQ--------------
BdTR5iMKK5          ------------------------------------------------------------
BdTR13cMKK4         ---ELQILLEFMDGGSLEGRR------------IASEAFLADVARQ--------------
Bd29-1MKK4          ------------------------------------------------------------
Bd1-1MKK4           ---ELQILLEFMDGGSLEGRR------------IASEAFLADVARQ--------------
Per1MKK4            ---ELQILLEFMDGGSLEGRR------------IASEAFLADVARQ--------------
Sig2MKK4            ---PLPR-------NRFCAYG------------PPCECTSAHPARQ--------------
Kah-1MKK4           ---ELQILLEFMDGGSLEGRR------------IASEAFLADVARQ--------------
BdTR9kMKK4          ---ELQILLEFMDGGSLGGRR------------IASEAFLADVARQ--------------
BdTR2gMKK4          ---ELQILLEFMDGGSLEGRR------------IASEAFLADVARQ--------------
BdTR12cMKK4         ---ELQILLEFMDGGSLEGRR------------IASEAFLADVARQ--------------
Adi-12MKK4          ---ELQILLEFMDGGSLGARR------------IASEAFLADVARQ--------------
Bd3-1MKK4           ------------------------------------------------------------
Bd30-1MKK4          ---ELQILLEFMDGGSLEGRR------------IASEAFLADVARQ--------------
Koz-3MKK4           ---ELQILLEFMDGGSLEGRR------------IASEAFLADVARQ--------------
BdTR5iMKK4          ---ELQILLEFMDGGSLEGRR------------IASEAFLADVARQ--------------
Bd2-3MKK4           ---ELQILLEFMDGGSLEGRR------------IASEAFLADVARQ--------------
S8iiCMKK4           ---ELQILLEFMDGGSLEGRR------------IASEAFLADVARQ--------------
BdTR7aMKK4          ---ELQILLEFMDGGSLEGRR------------IASEAFLADVARQ--------------
Mur1MKK4            ---ELQILLEFMDGGSLEGRR------------IASEAFLADVARQ--------------
BdTR3cMKK4          ---ELQILLEFMDGGSLEGRR------------IASEAFLADVARQ--------------
Bis-1MKK4           ---ELQILLEFMAGGSLEGRR------------IASEAFLADVARQ--------------
Adi-10MKK4          ---ELQILLEFMDGGSLEGRR------------IASEAFLADVARQ--------------
BdTR10cMKK4         ---ELQILLEFMDGGSLEGRR------------IASEAFLADVARQ--------------
Bd21-3MKK4          ---ELQILLEFMDGGSLEGRR------------IASEAFLADVARQ--------------
BdTR1iMKK4          ---ELQILLEFMDGGSLEGRR------------IASEAFLADVARQ--------------
BdTR2bMKK4          ---ELQILLEFMDGGSLEGRR------------IASEAFLADVARQ--------------
BdTR11gMKK4         ---ELQILLEFMDGGSLEGRR------------IASEAFLADVARQ--------------
BdTR11aMKK4         ---ELQILLEFMDGGSLEGRR------------IASEAFLADVARQ--------------
Tek-4MKK4           ---ELQILLEFMDGGSLEGRR------------IASEAFLADVARQ--------------
ABR9MKK4            ---ELQILLEFMDGGSLEGRR------------IASEAFLADVARQ--------------
Arn1MKK4            ---ELQILLEFMDGGSLEGRR------------IASEAFLADVARQ--------------
BdTR8iMKK4          ---ELQILLEFMDGGSLEGRR------------IASEAFLADVARQ--------------
Mon3MKK4            ---ELQILLEFMDGGSLEGRR------------IASEAFLADVARQ--------------
Tek-2MKK4           ---ELQILLEFMDGGSLEGRR------------IASEAFLADVARQ--------------
BdMKK4              ---ELQILLEFMDGGSLEGRR------------IASEAFLADVARQ--------------
Adi-2MKK4           ---ELQILLEFMDGGSLEGRR------------IASEAFLADVARQ--------------
Bd18-1MKK4          ---ELQILLEFMDGGSLEGRR------------IASEAFLADVARQ--------------
BdTR11iMKK4         ---ELQILLEFMDGGSLEGRR------------IASEAFLADVARQ--------------
BdTR13aMKK4         ---ELQILLEFMDGGSLEGRR------------IASEAFLADVARQ--------------
Kah-5MKK4           ---ELQILLEFMDGGSLEGRR------------IASEAFLADVARQ--------------
Koz-1MKK4           ---ELQILLEFMDGGSLEGRR------------IASEAFLADVARQ--------------
ABR2MKK4            ---ELQILLEFMDGGSLEGRR------------IASEAFLADVARQ--------------
ABR3MKK4            ---ELQILLEFMDGGSLEGRR------------IASEAFLADVARQ--------------
ABR4MKK4            ---ELQILLEFMDGGSLEGRR------------IASEAFLADVARQ--------------
ABR5MKK4            ---ELQILLEFMDGGSLEGRR------------IASEAFLADVARQ--------------
ABR6MKK4            ---ELQILLEFMDGGSLEGRR------------IASEAFLADVARQ--------------
ABR7MKK4            ---ELQILLEFMDGGSLEGRR------------IASEAFLADVARQ--------------
Jer1MKK4            ---ELQILLEFMDGGSLEGRR------------IASEAFLADVARQ--------------
Luc1MKK4            ---ELQILLEFMDGGSLEGRR------------IASEAFLADVARQ--------------
Mig3MKK4            ---ELQILLEFMDGGSLEGRR------------IASEAFLADVARQ--------------
RON2MKK4            ---ELQILLEFMDGGSLEGRR------------IASEAFLADVARQ--------------
Uni2MKK4            ---ELQILLEFMDGGSLEGRR------------IASEAFLADVARQ--------------
Adi-10MKK10-2       --------------------------------------------PP--------------
Bd1-1MKK10-2        PP-PAALALELLPGGSLAGLLRRLGRA-------MGERPIAAVARP--------------
BdTR12cMKK10-2      PP-PAALALELLPGGSLAGLLRRLGRS-------MGERPIAAVARQ--------------
Bd30-1MKK10-2       PP-PAALALELLPGGSLAGLLRRLGRA-------MGGRPIAAVARQ--------------
Kah-1MKK10-2        PPPPAALALELLPGGSLAGLLRRLGRS-------MGERPIAAVARQ--------------
BdTR9kMKK10-2       PP-PAALALELLPGGSLAGLLRRLGRS-------MGERPIAAVARQ--------------
Bd2-3MKK10-2        PP-PAALALELLPGGSLAGLLRRLGRS-------MGGRPIAAVARQ--------------
BdTR5iMKK10-2       PP-PAALALELLPGGSLAGLLRRLGRS-------MGERPIAAVARQ--------------
BdTR13cMKK10-2      PP-PAALALELLPGGSLAGLLRRLGRS-------MGERPIAAVARQ--------------
Foz1MKK10-2         PP-PAALALELLPGGSLAGLLRRLGRS-------MGERPIAAVARQ--------------
ABR7MKK10-2         PP-PAALALELLPGGSLAGLLRRLGRS-------MGERPIAAVARQ--------------
ABR5MKK10-2         PP-PAALALELLPGGSLAGLLRRLGRS-------MGERPIAAVARQ--------------
Koz-3MKK10-2        PP-PAALALELLPGGSLAGLLRRLGRS-------MGERPIAAVARQ--------------
Bis-1MKK10-2        PP-PAALALELLPGGSLAGLLRRLGRS-------MGERPIAAVARQ--------------
BdTR2gMKK10-2       PP-PAALALELLPGGSLAGLLRRLGRS-------MGERPIAAVARQ--------------
BdTR2bMKK10-2       PP-PAALALELLPGGSLAGLLRRLGRS-------MGERPIAAVARQ--------------
BdTR11iMKK10-2      PP-PAALALELLPGGSLAGLLRRLGRS-------MGERPIAAVARQ--------------
BdTR11gMKK10-2      PP-PAALALELLPGGSLAGLLRRLGRS-------MGERPIAAVARQ--------------
Bd21-3MKK10-2       PP-PAALALELLPGGSLAGLLRRLGRS-------MGERPIAAVARQ--------------
BdMKK10-2           PP-PAALALELLPGGSLAGLLRRLGRS-------MGERPIAAVARQ--------------
BdTR7aMKK10-2       PP-PAALALELLPGGSLAGLLRRLGRS-------MGERPIAAVARQ--------------
ABR9MKK10-2         PP-PAALALELLPGGSLAGLLRRLGRS-------MGERPIAAVARQ--------------
Arn1MKK10-2         PP-PAALALELLPGGSLAGLLRRLGRS-------MGERPIAAVARQ--------------
Bd29-1MKK10-2       PP-PAALALELLPGGSLAGLLRRLGRS-------MGERPIAAVARQ--------------
BdTR8iMKK10-2       PP-PAALALELLPGGSLAGLLRRLGRS-------MGERPIAAVARQ--------------
Mon3MKK10-2         PP-PAALALELLPGGSLAGLLRRLGRS-------MGERPIAAVARQ--------------
Tek-2MKK10-2        PP-PAALALELLPGGSLAGLLRRLGRS-------MGERPIAAVARQ--------------
Tek-4MKK10-2        ----------------------------------MGERPIAAVARQ--------------
Adi-12MKK10-2       PP-PAALALELLPGGSLAGLLRRLGRS-------MGERPIAAVARQ--------------
Adi-2MKK10-2        PP-PAALALELLPGGSLAGLLRRLGRS-------MGERPIAAVARQ--------------
Bd18-1MKK10-2       PP-PAALALELLPGGSLAGLLRRLGRS-------MGERPIAAVARQ--------------
BdTR10cMKK10-2      ----------------------------------MGERPIAAVARQ--------------
BdTR11aMKK10-2      PP-PAALALELLPGGSLAGLLRRLGRS-------MGERPIAAVARQ--------------
BdTR13aMKK10-2      PP-PAALALELLPGGSLAGLLRRLGRS-------MGERPIAAVARQ--------------
BdTR1iMKK10-2       PP-PAALALELLPGGSLAGLLRRLGRS-------MGERPIAAVARQ--------------
BdTR3cMKK10-2       PP-PAALALELLPGGSLAGLLRRLGRS-------MGERPIAAVARQ--------------
Kah-5MKK10-2        PP-PAALALELLPGGSLAGLLRRLGRS-------MGERPIAAVARQ--------------
Koz-1MKK10-2        PP-PAALALELLPGGSLAGLLRRLGRS-------MGERPIAAVARQ--------------
Sig2MKK10-2         PP-PAALALELLPGGSLAGLLRRLGRS-------MGERPIAAVARQ--------------
ABR2MKK10-2         PP-PAALALELLPGGSLAGLLRRLGRS-------MGERPIAAVARQ--------------
ABR3MKK10-2         PP-PAALALELLPGGSLAGLLRRLGRS-------MGERPIAAVARQ--------------
ABR4MKK10-2         PP-PAALALELLPGGSLAGLLRRLGRS-------MGERPIAAVARQ--------------
ABR6MKK10-2         PP-PAALALELLPGGSLAGLLRRLGRS-------MGERPIAAVARQ--------------
Jer1MKK10-2         PP-PAALALELLPGGSLAGLLRRLGRS-------MGERPIAAVARQ--------------
Luc1MKK10-2         PP-PAALALELLPGGSLAGLLRRLGRS-------MGERPIAAVARQ--------------
Mig3MKK10-2         PP-PAALALELLPGGSLAGLLRRLGRS-------MGERPIAAVARQ--------------
Mur1MKK10-2         PP-PAALALELLPGGSLAGLLRRLGRS-------MGERPIAAVARQ--------------
Per1MKK10-2         PP-PAALALELLPGGSLAGLLRRLGRS-------MGERPIAAVARQ--------------
RON2MKK10-2         PP-PAALALELLPGGSLAGLLRRLGRS-------MGERPIAAVARQ--------------
S8iiCMKK10-2        PP-PAALALELLPGGSLAGLLRRLGRS-------MGERPIAAVARQ--------------
Uni2MKK10-2         PP-PAALALELLPGGSLAGLLRRLGRS-------MGERPIAAVARQ--------------
BdTR13cMKK10-5      ---ETALLLELVDGGSLDSARRGVG-----VKHLVTKFLH--IYTS--------------
Bd1-1MKK10-5        ---ETALLLELVDGGSLDSVRRGVG-----VSVFFPEAALAEVAAQ--------------
Jer1MKK10-4         ---ETALLLELVDGGSLDSVRRGVG-----VSVFFPEAALAEVAAQ--------------
Mur1MKK10-5         ---ETALLLELVDGGSLDSVRRGVG-----VSVFFPEAALAEVAAQ--------------
Tek-4MKK10-4        ----AALLLELVDGGSLDSLVGGGG--------FLPEAAVADVAAQ--------------
BdTR10cMKK10-4      ----AALLLELVDGGSLDSLVGGGG--------FLPEAAVADVAAQ--------------
Kah-1MKK10-4        ----AALLLELVDGGSLDSLVGGGG--------FLPEAAVADVAGQ--------------
Sig2MKK10-4         ----AALLLELVDGGSLDSLVGGGG--------FLPEAAVADVAAQ--------------
Bd30-1MKK10-4       ----AALPPELVAGGSLDSLVGGGG--------FLPEAAVADVAAQ--------------
Bd1-1MKK10-4        ----PALLLELVDGGSLDSLVGGGG--------FLPEAAVADVAAQ--------------
Koz-3MKK10-4        ----AALLLELVDGGSLDSLVGGGG--------FLPEAAVGGVAAQ--------------
BdTR5iMKK10-4       ----AALLLELVDGGSLDSLVGGGG--------FLPEAAVADVAAQ--------------
BdTR9kMKK10-4       ----AALLLELVDGGSLDSLVGGGG--------FLPEAAVADVAAQ--------------
Bd2-3MKK10-4        ----AALLLELVDGGSLDSLVGGGG--------FLPEAAGADVAAQ--------------
BdTR3cMKK10-4       ----AALLLELVDGGSLDSLVGGGG--------FLPEAAVADVAAQ--------------
BdTR8iMKK10-4       ----AALLLELVDGGSLDSLVGGGG--------FLPEAAVADVAGQ--------------
BdTR7aMKK10-4       ----AALLLELVDGGSLDSLVGGGG--------FLPEAAVADVAAQ--------------
BdTR2gMKK10-4       ----AALLLELVDGGSLDSLVGGGG--------FLPEAAGADVAAQ--------------
ABR9MKK10-4         ----AALLLELVDGGTLDSLVGGGG--------FLPEAAVADVAAQ--------------
BdTR2bMKK10-4       ----AALLLELVDGGSLDSLVGGGG--------FLPEAAVADVAAQ--------------
BdTR1iMKK10-4       ----AALLLELVDGGSLDSLVGGGG--------FLPEAAVADVAAQ--------------
Mig3MKK10-4         ----AALLLELVDGGSLDSLVGGGG--------FLPEAAVADVAAQ--------------
BdTR12cMKK10-4      ----AALLLELVDGGSLDSLVGGGG--------FLPEAAGADVAAQ--------------
Bd29-1MKK10-4       ----AALLLELVDGGSLDSLVGGGG--------FLPEAAVADVAAQ--------------
Tek-2MKK10-4        ----AALLLELVDGGSLDSLVGGGG--------FLPEAAVADVAAQ--------------
BdTR13cMKK10-4      ----AALLLELVDGGSLDSLVGGGG--------FLPEAAVGDVAGQ--------------
Bd21-3MKK10-4       ----PALLLELVDGGSLDSLVGGGG--------FLPEAAVADVAAQ--------------
Adi-12MKK10-4       ----AALLLELVDGGSLDSLVGGGG--------FLPEAAVADVAAP--------------
Bis-1MKK10-4        ----AALLLELVDGGSLDSLVGGGG--------FLPEAAVADVAAQ--------------
Arn1MKK10-4         ----AALLLELVDGGSLDSLVGGGG--------FLPEAAVADVAAQ--------------
Mon3MKK10-4         ----AALLLELVDGGSLDSLVGGGG--------FLPEAAVADVAAQ--------------
BdMKK10-4           ----AALLLELVDGGSLDSLVGGGG--------FLPEAAVADVAAQ--------------
BdTR11aMKK10-4      ----AALLLELVDGGSLDSLVGGGG--------FLPEAAVADVAAQ--------------
BdTR11gMKK10-4      ----AALLLELVDGGSLDSLVGGGG--------FLPEAAVADVAAQ--------------
BdTR11iMKK10-4      ----AALLLELVDGGSLDSLVGGGG--------FLPEAAVADVAAQ--------------
BdTR13aMKK10-4      ----AALLLELVDGGSLDSLVGGGG--------FLPEAAVADVAAQ--------------
Kah-5MKK10-4        ----AALLLELVDGGSLDSLVGGGG--------FLPEAAVADVAAQ--------------
Koz-1MKK10-4        ----AALLLELVDGGSLDSLVGGGG--------FLPEAAVADVAAQ--------------
ABR2MKK10-4         ----AALLLELVDGGSLDSLVGGGG--------FLPEAAVADVAAQ--------------
ABR3MKK10-4         ----AALLLELVDGGSLDSLVGGGG--------FLPEAAVADVAAQ--------------
ABR4MKK10-4         ----AALLLELVDGGSLDSLVGGGG--------FLPEAAVADVAAQ--------------
ABR6MKK10-4         ----AALLLELVDGGSLDSLVGGGG--------FLPEAAVADVAAQ--------------
ABR7MKK10-4         ----AALLLELVDGGSLDSLVGGGG--------FLPEAAVADVAAQ--------------
Foz1MKK10-4         ----AALLLELVDGGSLDSLVGGGG--------FLPEAAVADVAAQ--------------
Luc1MKK10-4         ----AALLLELVDGGSLDSLVGGGG--------FLPEAAVADVAAQ--------------
Mur1MKK10-4         ----AALLLELVDGGSLDSLVGGGG--------FLPEAAVADVAAQ--------------
Per1MKK10-4         ----AALLLELVDGGSLDSLVGGGG--------FLPEAAVADVAAQ--------------
RON2MKK10-4         ----AALLLELVDGGSLDSLVGGGG--------FLPEAAVADVAAQ--------------
S8iiCMKK10-4        ----AALLLELVDGGSLDSLVGGGG--------FLPEAAVADVAAQ--------------
Uni2MKK10-4         ----AALLLELVDGGSLDSLVGGGG--------FLPEAAVADVAAQ--------------
Adi-2MKK10-4        ----AALLLELVDGGSLDSLVGGGG--------FLPEAAVADVAAQ--------------
Bd18-1MKK10-4       ----AALLLELVDGGSLDSLVGGGG--------FLPEAAVADVAAQ--------------
Sig2MKK10-5         ---------------ATDSPRQQTPPS-PPPAHDCPDAES--SRPV--------------
Adi-10MKK10-5       ---------SLVER----------------SESNTGSAAVASKLRP--------------
Koz-3MKK10-5        ---ETALLLELVDGGSLAPARRGVG-----VSVFFPEAALAEVAAQ--------------
Kah-1MKK10-5        ---ETALLLELVDGGSLAPARRGVG-----VSVFFPEAALAGVAAQ--------------
BdTR3cMKK10-5       ---ETALLLELVDGGSLDSARRGVG-----VSVFFPEAALAEVAAQ--------------
Jer1MKK10-5         ---ETALLLELVDGGSLDSVRRGVG-----VSVFFPEAALAEVAAQ--------------
BdTR10cMKK10-5      -----------------MXVRRGVG-----VSVFFPEAALAEVAAQ--------------
BdTR2bMKK10-5       ---ETALLLELVDGGSLDSVRRGVG-----GSVFFPEAALAEVAAQ--------------
BdTR12cMKK10-5      ---ETALLLELVDGGSLASVRRGGG-----GSVFFPEAALAEVAAQ--------------
BdTR2gMKK10-5       ---ETALLLELVDGGSLDSVRRGGG-----GSVFFPEAALAEVAAQ--------------
Adi-12MKK10-5       ---ETALLLELVDGGSLDSVRRGVG-----VSVFFPEAALAEVAAQ--------------
BdTR5iMKK10-5       ---ETALLLELVDGGSLDSVRRGGG-----GSVFFPEAALAEVAAQ--------------
BdTR11gMKK10-5      ---ETALLLELVDGGSLDSVRRGVG-----GSVFFPEAALAEVAAQ--------------
BdTR11aMKK10-5      ---ETALLLELVDGGSLDSVRRGVG-----VSVFFPEAALAEVAAQ--------------
Bd18-1MKK10-5       ---ETALLLELVDGGSLDSVRRGVG-----VSVFFPEAALAEVAAQ--------------
BdTR7aMKK10-5       ---ETALLLELVDGGSLDSVRRGVG-----VSVFFPEAALAEVAAQ--------------
Mig3MKK10-5         ---ETALLLELVDGGSLASVRRGVG-----VSVFFPEAALAEVAAQ--------------
ABR2MKK10-5         ---ETALLLELVDGGSLDSVRRGVG-----VSVFFPEAALAEVAAQ--------------
ABR3MKK10-5         ---ETALLLELVDGGSLDSVRRGVG-----VSVFFPEAALAEVAAQ--------------
ABR4MKK10-5         ---ETALLLELVDGGSLDSVRRGVG-----VSVFFPEAALAEVAAQ--------------
ABR5MKK10-5         ---ETALLLELVDGGSLDSVRRGVG-----VSVFFPEAALAEVAAQ--------------
ABR6MKK10-5         ---ETALLLELVDGGSLDSVRRGVG-----VSVFFPEAALAEVAAQ--------------
ABR7MKK10-5         ---ETALLLELVDGGSLDSVRRGVG-----VSVFFPEAALAEVAAQ--------------
Foz1MKK10-5         ---ETALLLELVDGGSLDSVRRGVG-----VSVFFPEAALAEVAAQ--------------
Luc1MKK10-5         ---ETALLLELVDGGSLDSVRRGVG-----VSVFFPEAALAEVAAQ--------------
Per1MKK10-5         ---ETALLLELVDGGSLDSVRRGVG-----VSVFFPEAALAEVAAQ--------------
RON2MKK10-5         ---ETALLLELVDGGSLDSVRRGVG-----VSVFFPEAALAEVAAQ--------------
S8iiCMKK10-5        ---ETALLLELVDGGSLDSVRRGVG-----VSVFFPEAALAEVAAQ--------------
Uni2MKK10-5         ---ETALLLELVDGGSLDSVRRGVG-----VSVFFPEAALAEVAAQ--------------
Bis-1MKK10-5        ---ETALLLELVDGGSLDSVRRGVG-----VSVFFPEAALAEVAAQ--------------
BdTR1iMKK10-5       ---ETALLLELVDGGSLDSVRRGVG-----VSVFFPEAALAEVAAQ--------------
ABR9MKK10-5         ---ETALLLELVDGGSLDSVRRGVG-----VSVFFPEAALAEVAAQ--------------
Arn1MKK10-5         ---ETALLLELVDGGSLDSVRRGVG-----VSVFFPEAALAEVAAQ--------------
Bd29-1MKK10-5       ---ETALLLELVDGGSLDSVRRGVG-----VSVFFPEAALAEVAAQ--------------
BdTR8iMKK10-5       ---ETALLLELVDGGSLDSVRRGVG-----VSVFFPEAALAEVAAQ--------------
Mon3MKK10-5         ---ETALLLELVDGGSLDSVRRGVG-----VSVFFPEAALAEVAAQ--------------
Tek-2MKK10-5        ---ETALLLELVDGGSLDSVRRGVG-----VSVFFPEAALAEVAAQ--------------
BdMKK10-5           ---ETALLLELVDGGSLDSVRRGVG-----VSVFFPEAALAEVAAQ--------------
Bd21-3MKK10-5       ---ETALLLELVDGGSLDSVRRGVG-----VSVFFPEAALAEVAAQ--------------
BdTR11iMKK10-5      ---ETALLLELVDGGSLDSVRRGVG-----VSVFFPEAALAEVAAQ--------------
BdTR13aMKK10-5      ---ETALLLELVDGGSLDSVRRGVG-----VSVFFPEAALAEVAAQ--------------
Kah-5MKK10-5        ---ETALLLELVDGGSLDSVRRGVG-----VSVFFPEAALAEVAAQ--------------
Koz-1MKK10-5        ---ETALLLELVDGGSLDSVRRGVG-----VSVFFPEAALAEVAAQ--------------
Adi-2MKK10-5        ---ETALLLELVDGGSLDSVRRGVG-----GSVFFPEAALAEVAAQ--------------
Bd30-1MKK10-5       ---ETALLLELVDGGSLPPVRRGGG-----VSVFFPEAALAEVAAQ--------------
Bd2-3MKK10-5        ---ETALLLELVDGGSPDSVRRGVG-----GSVFFPEAALAEVAAQ--------------
BdTR9kMKK10-5       ------------------------------------MAALAEVAAQ--------------
BdTR10cMKK10-3      ----------LVDGGSLDSIVKSRRAH----AFPFPEEALAEVAAQ--------------
Bd3-1MKK10-3        ------------------------------------------------------------
Bd30-1MKK10-3       ---DVAMLLELVDGGSLDSIVKSRRAH----AFPFPEEALAEVAAQ--------------
Tek-4MKK10-3        ---DVAMLLELVDGGSLDSIVKSRRAH----AFPFPEEALAEVAAQ--------------
Arn1MKK10-3         ---DVAMLLELVDGGSLDSIVKSRRAH----AFPFPEEALAEVAAQ--------------
Mon3MKK10-3         ---DVAMLLELVDGGSLDSIVKSRRAH----AFPFPEEALAEVAAQ--------------
ABR9MKK10-3         ---DVAMLLELVDGGSLDSIVKSRRAH----AFPFPEEALAEVAAQ--------------
Bd29-1MKK10-3       ---DVAMLLELVDGGSLDSIVKSRRAH----AFPFPEEALAEVAAQ--------------
BdTR8iMKK10-3       ---DVAMLLELVDGGSLDSIVKSRRAH----AFPFPEEALAEVAAQ--------------
Tek-2MKK10-3        ---DVAMLLELVDGGSLDSIVKSRRAH----AFPFPEEALAEVAAQ--------------
Bd1-1MKK10-3        ---DVAMLLELVDGGSLDSIVKSRRAH----AFPFPEEALAEVAAQ--------------
BdTR7aMKK10-3       ---DVAMLLELVDGGSLDSIVKSRRAH----AFPFPEEALAEVAAQ--------------
BdTR13cMKK10-3      ---DVAMLLELVDGGSLDSIVKSRRAH----AFPFPEEALAEVAAQ--------------
Bd2-3MKK10-3        ---DVAMLLELVDGGSLDSIVKSRRAH----AFPFPEEALAEVAAQ--------------
BdTR5iMKK10-3       ---------ELVDGGSLDSIVKSRRAH----AFPFPEEALAEVAAQ--------------
Koz-3MKK10-3        ---DVAMLLELVDGGSLDSIVKSRRAH----AFPFPEEALAEVAAQ--------------
BdTR9kMKK10-3       ---DVAMLLELVDGGSLDSIVKSRRAH----AFPFPEEALAEVAAQ--------------
Kah-1MKK10-3        ---DVAMLLELVDGGSLDSIVKSRRAH----AFPFPEEALAEVAAQ--------------
BdTR3cMKK10-3       ---DVAMLLELVDGGSLDSIVKSRRAH----AFPFPEEALAEVAAQ--------------
BdTR2gMKK10-3       ---DVAMLLELVDGGSLDSIVKSRRAH----AFPFPEEALAEVAAQ--------------
Bis-1MKK10-3        ---DVAMLLELVDGGSLDSIVKSRRAH----AFPFPEEALAEVAAQ--------------
BdTR1iMKK10-3       ---DVAMLLELVDGGSLDSIVKSRRAH----AFPFPEEALAEVAAQ--------------
Mig3MKK10-3         ---DVAMLLELVDGGSLDSIVKSRRAH----AFPFPEEALAEVAAQ--------------
Mur1MKK10-3         ---DVAMLLELVDGGSLDSIVKSRRAH----AFPFPEEALAEVAAQ--------------
BdTR12cMKK10-3      ---DVAMLLELVDGGSLDSIVKSRRAH----AFPFPEEALAEVAAQ--------------
Bd21-3MKK10-3       ---DVAMLLELVDGGSLDSIVKSRRAH----AFPFPEEALAEVAAQ--------------
Adi-12MKK10-3       ---DVAMLLELVDGGSLDSIVKSRRAH----AFPFPEEALAEVAAQ--------------
BdMKK10-3           ---DVAMLLELVDGGSLDSIVKSRRAH----AFPFPEEALAEVAAQ--------------
Bd18-1MKK10-3       ---DVAMLLELVDGGSLDSIVKSRRAH----AFPFPEEALAEVAAQ--------------
BdTR11aMKK10-3      ---DVAMLLELVDGGSLDSIVKSRRAH----AFPFPEEALAEVAAQ--------------
BdTR11gMKK10-3      ---DVAMLLELVDGGSLDSIVKSRRAH----AFPFPEEALAEVAAQ--------------
BdTR11iMKK10-3      ---DVAMLLELVDGGSLDSIVKSRRAH----AFPFPEEALAEVAAQ--------------
BdTR13aMKK10-3      ---DVAMLLELVDGGSLDSIVKSRRAH----AFPFPEEALAEVAAQ--------------
BdTR2bMKK10-3       ---DVAMLLELVDGGSLDSIVKSRRAH----AFPFPEEALAEVAAQ--------------
Kah-5MKK10-3        ---DVAMLLELVDGGSLDSIVKSRRAH----AFPFPEEALAEVAAQ--------------
Koz-1MKK10-3        ---DVAMLLELVDGGSLDSIVKSRRAH----AFPFPEEALAEVAAQ--------------
Sig2MKK10-3         ---DVAMLLELVDGGSLDSIVKSRRAH----AFPFPEEALAEVAAQ--------------
ABR2MKK10-3         ---DVAMLLELVDGGSLDSIVKSRRAH----AFPFPEEALAEVAAQ--------------
ABR3MKK10-3         ---DVAMLLELVDGGSLDSIVKSRRAH----AFPFPEEALAEVAAQ--------------
ABR4MKK10-3         ---DVAMLLELVDGGSLDSIVKSRRAH----AFPFPEEALAEVAAQ--------------
ABR5MKK10-3         ---DVAMLLELVDGGSLDSIVKSRRAH----AFPFPEEALAEVAAQ--------------
ABR6MKK10-3         ---DVAMLLELVDGGSLDSIVKSRRAH----AFPFPEEALAEVAAQ--------------
ABR7MKK10-3         ---DVAMLLELVDGGSLDSIVKSRRAH----AFPFPEEALAEVAAQ--------------
Foz1MKK10-3         ---DVAMLLELVDGGSLDSIVKSRRAH----AFPFPEEALAEVAAQ--------------
Jer1MKK10-3         ---DVAMLLELVDGGSLDSIVKSRRAH----AFPFPEEALAEVAAQ--------------
Luc1MKK10-3         ---DVAMLLELVDGGSLDSIVKSRRAH----AFPFPEEALAEVAAQ--------------
Per1MKK10-3         ---DVAMLLELVDGGSLDSIVKSRRAH----AFPFPEEALAEVAAQ--------------
RON2MKK10-3         ---DVAMLLELVDGGSLDSIVKSRRAH----AFPFPEEALAEVAAQ--------------
S8iiCMKK10-3        ---DVAMLLELVDGGSLDSIVKSRRAH----AFPFPEEALAEVAAQ--------------
Uni2MKK10-3         ---DVAMLLELVDGGSLDSIVKSRRAH----AFPFPEEALAEVAAQ--------------
Adi-2MKK10-3        ---DVAMLLELVDGGSLDSIVKSRRAH----AFPFPEEALAEVAAQ--------------
Adi-10MKK10-1       ---DVAMLLELVDGGSLDSIVKSRSRGQAEAFSQFPEEALAEVAAQ--------------
BdTR10cMKK10-1      ---DVAMLLELVDGGSLDSIVKSRSRGQAEAFSQFPEEALAEVAAQ--------------
Kah-1MKK10-1        ---DVAMLLELVDGGSLDSIVKSRSRGQAEAFSQFPEEALAEVAAQ--------------
Koz-3MKK10-1        ---DVAMLLELVDGGSLDSIVKSRSSGQAEAFSQFPEEALAEVAAQ--------------
Bd30-1MKK10-1       ---DVAMLLELVDGGALDSIVKSRSRGQAEAFSQFPEEALAEVAAQ--------------
BdTR9kMKK10-1       ---DVAMLLELVDGGSLDSIVKSRSRGQAEAFSQFPEEALAEVAAQ--------------
BdTR12cMKK10-1      ---DVAMLLELVDGGALDSIVKSRSRGQAEAFSQFPEEALAEVAAQ--------------
Bis-1MKK10-1        ---DVAMLLELVDGGSLDSIVKSRSRGQAEAFSQFPEEALAEVAAQ--------------
Bd1-1MKK10-1        ---DVAMLLELVDGGSLDSIVKSRSRGQAEAFSQFPEEALAEVAAQ--------------
BdTR2gMKK10-1       ---DVAMLLELVDGGSLDSIVKSRSRGQAEAFSQFPEEALAEVAAQ--------------
BdTR13cMKK10-1      ---DVAMLLELVDGGSLDSIVKSRSRGQAEAFSQFPEEALAEVAAQ--------------
Bd21-3MKK10-1       ---DVAMLLELVDGGSLDSIVKSRSRGQAEAFSQFPEEALAEVAAQ--------------
Bd2-3MKK10-1        ---DVAMLLELVDGGALDSIVKSRSRGQAEAFSQFPEEALAEVAAQ--------------
Tek-4MKK10-1        ---DVAMLLELVDGGSLDSIVKSRSRGQAEAFSQFPEEALAEVAAQ--------------
BdTR7aMKK10-1       ---DVAMLLELVDGGSLDSIVKSRSRGQAEAFSQFPEEALAEVAAQ--------------
Bd29-1MKK10-1       ---DVAMLLELVDGGSLDSIVKSRSRGQAEAFSQFPEEALAEVAAQ--------------
ABR9MKK10-1         ---DVAMLLELVDGGSLDSIVKSRSRGQAEAFSQFPEEALAEVAAQ--------------
Adi-2MKK10-1        ---DVAMLLELVDGGSLDSIVKSRSRGQAEAFSQFPEEALAEVAAQ--------------
BdTR11aMKK10-1      ---DVAMLLELVDGGSLDSIVKSRSRGQAEAFSQFPEEALAEVAAQ--------------
BdTR11gMKK10-1      ---DVAMLLELVDGGSLDSIVKSRSRGQAEAFSQFPEEALAEVAAQ--------------
BdTR3cMKK10-1       ---DVAMLLELVDGGSLDSIVKSRSRGQAEAFSQFPEEALAEVAAQ--------------
BdTR5iMKK10-1       ---DVAMLLELVDGGSLDSIVKSRSRGQAEAFSQFPEEALAEVAAQ--------------
BdTR2bMKK10-1       ---DVAMLLELVDGGSLDSIVKSRSRGQAEAFSQFPEEALAEVAAQ--------------
Adi-12MKK10-1       ---DVAMLLELVDGGSLDSIVKSRSRGQAEAFSQFPEEALAEVAAQ--------------
BdTR8iMKK10-1       ---DVAMLLELVDGGSLDSIVKSRSRGQAEAFSQFPEEALAEVAAQ--------------
Arn1MKK10-1         ---DVAMLLELVDGGSLDSIVKSRSRGQAEAFSQFPEEALAEVAAQ--------------
Mig3MKK10-1         ---DVAMLLELVDGGSLDSIVKSRSRGQAEAFSQFPEEALAEVAAQ--------------
Mon3MKK10-1         ---DVAMLLELVDGGSLDSIVKSRSRGQAEAFSQFPEEALAEVAAQ--------------
Tek-2MKK10-1        ---DVAMLLELVDGGSLDSIVKSRSRGQAEAFSQFPEEALAEVAAQ--------------
BdMKK10-1           ---DVAMLLELVDGGSLDSIVKSRSRGQAEAFSQFPEEALAEVAAQ--------------
Bd18-1MKK10-1       ---DVAMLLELVDGGSLDSIVKSRSRGQAEAFSQFPEEALAEVAAQ--------------
BdTR11iMKK10-1      ---DVAMLLELVDGGSLDSIVKSRSRGQAEAFSQFPEEALAEVAAQ--------------
BdTR13aMKK10-1      ---DVAMLLELVDGGSLDSIVKSRSRGQAEAFSQFPEEALAEVAAQ--------------
BdTR1iMKK10-1       ---DVAMLLELVDGGSLDSIVKSRSRGQAEAFSQFPEEALAEVAAQ--------------
Kah-5MKK10-1        ---DVAMLLELVDGGSLDSIVKSRSRGQAEAFSQFPEEALAEVAAQ--------------
Koz-1MKK10-1        ---DVAMLLELVDGGSLDSIVKSRSRGQAEAFSQFPEEALAEVAAQ--------------
Sig2MKK10-1         ---DVAMLLELVDGGSLDSIVKSRSRGQAEAFSQFPEEALAEVAAQ--------------
ABR2MKK10-1         ---DVAMLLELVDGGSLDSIVKSRSRGQAEAFSQFPEEALAEVAAQ--------------
ABR3MKK10-1         ---DVAMLLELVDGGSLDSIVKSRSRGQAEAFSQFPEEALAEVAAQ--------------
ABR4MKK10-1         ---DVAMLLELVDGGSLDSIVKSRSRGQAEAFSQFPEEALAEVAAQ--------------
ABR5MKK10-1         ---DVAMLLELVDGGSLDSIVKSRSRGQAEAFSQFPEEALAEVAAQ--------------
ABR6MKK10-1         ---DVAMLLELVDGGSLDSIVKSRSRGQAEAFSQFPEEALAEVAAQ--------------
ABR7MKK10-1         ---DVAMLLELVDGGSLDSIVKSRSRGQAEAFSQFPEEALAEVAAQ--------------
Foz1MKK10-1         ---DVAMLLELVDGGSLDSIVKSRSRGQAEAFSQFPEEALAEVAAQ--------------
Jer1MKK10-1         ---DVAMLLELVDGGSLDSIVKSRSRGQAEAFSQFPEEALAEVAAQ--------------
Luc1MKK10-1         ---DVAMLLELVDGGSLDSIVKSRSRGQAEAFSQFPEEALAEVAAQ--------------
Mur1MKK10-1         ---DVAMLLELVDGGSLDSIVKSRSRGQAEAFSQFPEEALAEVAAQ--------------
Per1MKK10-1         ---DVAMLLELVDGGSLDSIVKSRSRGQAEAFSQFPEEALAEVAAQ--------------
RON2MKK10-1         ---DVAMLLELVDGGSLDSIVKSRSRGQAEAFSQFPEEALAEVAAQ--------------
S8iiCMKK10-1        ---DVAMLLELVDGGSLDSIVKSRSRGQAEAFSQFPEEALAEVAAQ--------------
Uni2MKK10-1         ---DVAMLLELVDGGSLDSIVKSRSRGQAEAFSQFPEEALAEVAAQ--------------
Bd29-1MKK3-3        ---EIYFALEYMDGGSLADIIRVKK--------FISEPVLSHMLQK--------------
Kah-1MKK3-3         ---EIYFALEYMDGGSLADIIRVKK--------FISEPVLSHMLQK--------------
Tek-4MKK3-3         ------------------------------------------------------------
Gaz-8MKK3-3         ---EIYFALEYMDGGSLADIIRVKK--------FISEPVLSHMLQK--------------
BdMKK3-3            ---EIYFALEYMDGGSLADIIRVKK--------FISEPVLSHMLQK--------------
Bd30-1MKK3-3        ---EIYFALEYMDGGSLADIIRVKK--------FISEPVLSHMLQK--------------
BdTR10cMKK3-3       ---EIYFALEYMDGGSLADIIRVKK--------FISEPVLSHMLQK--------------
Adi-10MKK3-3        ---EIYFALEYMDGGSLADIIRVKK--------FISEPVLSHMLQK--------------
S8iiCMKK3-3         ---EIYFALEYMDGGSLADIIRVKK--------FISEPVLSHMLQK--------------
Bd1-1MKK3-3         ---EIYFALEYMDGGSLADIIRVKK--------FISEPVLSHMLQK--------------
BdTR7aMKK3-3        ---EIYFALEYMDGGSLADIIRVKK--------FISEPVLSHMLQK--------------
BdTR8iMKK3-3        ---EIYFALEYMDGGSLADIIRVKK--------FISEPVLSHMLQK--------------
Foz1MKK3-3          ---EIYFALEYMDGGSLADIIRVKK--------FISEPVLSHMLQK--------------
Bis-1MKK3-3         ---EIYFALEYMDGGSLADIIRVKK--------FISEPVLSHMLQK--------------
BdTR5iMKK3-3        ---EIYFALEYMDGGSLADIIRVKK--------FISEPVLSHMLQK--------------
Adi-12MKK3-3        ---EIYFALEYMDGGSLADIIRVKK--------FISEPVLSHMLQK--------------
Adi-2MKK3-3         ---EIYFALEYMDGGSLADIIRVKK--------FISEPVLSHMLQK--------------
Bd2-3MKK3-3         ---EIYFALEYMDGGSLADIIRVKK--------FISEPVLSHMLQK--------------
BdTR12cMKK3-3       ---EIYFALEYMDGGSLADIIRVKK--------FISEPVLSHMLQK--------------
BdTR13cMKK3-3       ---EIYFALEYMDGGSLADIIRVKK--------FISEPVLSHMLQK--------------
BdTR2bMKK3-3        ---EIYFALEYMDGGSLADIIRVKK--------FISEPVLSHMLQK--------------
BdTR2gMKK3-3        ---EIYFALEYMDGGSLADIIRVKK--------FISEPVLSHMLQK--------------
BdTR3cMKK3-3        ---EIYFALEYMDGGSLADIIRVKK--------FISEPVLSHMLQK--------------
BdTR9kMKK3-3        ---EIYFALEYMDGGSLADIIRVKK--------FISEPVLSHMLQK--------------
Koz-3MKK3-3         ---EIYFALEYMDGGSLADIIRVKK--------FISEPVLSHMLQK--------------
Mur1MKK3-3          ---EIYFALEYMDGGSLADIIRVKK--------FISEPVLSHMLQK--------------
Jer1MKK3-3          ---EIYFALEYMDGGSLADIIRVKK--------FISEPVLSHMLQK--------------
ABR6MKK3-3          ---EIYFALEYMDGGSLADIIRVKK--------FISEPVLSHMLQK--------------
ABR4MKK3-3          ---EIYFALEYMDGGSLADIIRVKK--------FISEPVLSHMLQK--------------
Koz-1MKK3-3         ---EIYFALEYMDGGSLADIIRVKK--------FISEPVLSHMLQK--------------
Kah-5MKK3-3         ---EIYFALEYMDGGSLADIIRVKK--------FISEPVLSHMLQK--------------
BdTR1iMKK3-3        ---EIYFALEYMDGGSLADIIRVKK--------FISEPVLSHMLQK--------------
BdTR13aMKK3-3       ---EIYFALEYMDGGSLADIIRVKK--------FISEPVLSHMLQK--------------
BdTR11iMKK3-3       ---EIYFALEYMDGGSLADIIRVKK--------FISEPVLSHMLQK--------------
BdTR11gMKK3-3       ---EIYFALEYMDGGSLADIIRVKK--------FISEPVLSHMLQK--------------
BdTR11aMKK3-3       ---EIYFALEYMDGGSLADIIRVKK--------FISEPVLSHMLQK--------------
Bd3-1MKK3-3         ---EIYFALEYMDGGSLADIIRVKK--------FISEPVLSHMLQK--------------
Bd21-3MKK3-3        ---EIYFALEYMDGGSLADIIRVKK--------FISEPVLSHMLQK--------------
Bd18-1MKK3-3        ---EIYFALEYMDGGSLADIIRVKK--------FISEPVLSHMLQK--------------
ABR9MKK3-3          ---EIYFALEYMDGGSLADIIRVKK--------FISEPVLSHMLQK--------------
Arn1MKK3-3          ---EIYFALEYMDGGSLADIIRVKK--------FISEPVLSHMLQK--------------
Mon3MKK3-3          ---EIYFALEYMDGGSLADIIRVKK--------FISEPVLSHMLQK--------------
Tek-2MKK3-3         ---EIYFALEYMDGGSLADIIRVKK--------FISEPVLSHMLQK--------------
Sig2MKK3-3          ---EIYFALEYMDGGSLADIIRVKK--------FISEPVLSHMLQK--------------
ABR2MKK3-3          ---EIYFALEYMDGGSLADIIRVKK--------FISEPVLSHMLQK--------------
ABR3MKK3-3          ---EIYFALEYMDGGSLADIIRVKK--------FISEPVLSHMLQK--------------
ABR5MKK3-3          ---EIYFALEYMDGGSLADIIRVKK--------FISEPVLSHMLQK--------------
ABR7MKK3-3          ---EIYFALEYMDGGSLADIIRVKK--------FISEPVLSHMLQK--------------
Luc1MKK3-3          ---EIYFALEYMDGGSLADIIRVKK--------FISEPVLSHMLQK--------------
Mig3MKK3-3          ---EIYFALEYMDGGSLADIIRVKK--------FISEPVLSHMLQK--------------
Per1MKK3-3          ---EIYFALEYMDGGSLADIIRVKK--------FISEPVLSHMLQK--------------
RON2MKK3-3          ---EIYFALEYMDGGSLADIIRVKK--------FISEPVLSHMLQK--------------
Uni2MKK3-3          ---EIYFALEYMDGGSLADIIRVKK--------FISEPVLSHMLQK--------------
Tek-4MKK3-2         ---QISIALEYMDGGSLADVIKVKK--------SIPEPVLAHMLQK--------------
Kah-1MKK3-2         ---QISIALEYMDGGSLADVIKVKK--------SIPEPVLAHMLQK--------------
BdTR12cMKK3-2       ---QISIALEYMDGGSLADVIKVKK--------SIPEQVLAHMLQK--------------
Bd21-3MKK3-2        ---QISIALEYMDGGSLADVIKGKK--------SIPEPVLAHMLQK--------------
Arn1MKK3-2          ---QISIALEYMDGGSLADVIKVKK--------SIPEPVLAHMLQK--------------
Mon3MKK3-2          ---QISIALEYMDGGSLADVIKVKK--------SIPEPVLAHMLQK--------------
Jer1MKK3-2          ---QISIALEYMDGGSLADVIKVKK--------SIPEPVLAHMLQK--------------
Mig3MKK3-2          ---QISIALEYMDGGSLADVIKVKK--------SIPEPVLAHMLQK--------------
S8iiCMKK3-2         ---QISIALEYMDGGSLADVIKVKK--------SIPEPVLAHMLQK--------------
BdMKK3-2            ---QISIALEYMDGGSLADVIKVKK--------SIPEPVLAHMLQK--------------
Adi-12MKK3-2        ---QISIALEYMDGGSLADVIKVKK--------SIPEPVLAHMLQK--------------
Adi-2MKK3-2         ---QISIALEYMDGGSLADVIKVKK--------SIPEPVLAHMLQK--------------
Bd18-1MKK3-2        ---QISIALEYMDGGSLADVIKVKK--------SIPEPVLAHMLQK--------------
Bd2-3MKK3-2         ---QISIALEYMDGGSLADVIKVKK--------SIPEPVLAHMLQK--------------
Bd3-1MKK3-2         ---QISIALEYMDGGSLADVIKVKK--------SIPEPVLAHMLQK--------------
BdTR10cMKK3-2       ---QISIALEYMDGGSLADVIKVKK--------SIPEPVLAHMLQK--------------
BdTR11aMKK3-2       ---QISIALEYMDGGSLADVIKVKK--------SIPEPVLAHMLQK--------------
BdTR11gMKK3-2       ---QISIALEYMDGGSLADVIKVKK--------SIPEPVLAHMLQK--------------
BdTR11iMKK3-2       ---QISIALEYMDGGSLADVIKVKK--------SIPEPVLAHMLQK--------------
BdTR13aMKK3-2       ---QISIALEYMDGGSLADVIKVKK--------SIPEPVLAHMLQK--------------
BdTR13cMKK3-2       ---QISIALEYMDGGSLADVIKVKK--------SIPEPVLAHMLQK--------------
BdTR2bMKK3-2        ---QISIALEYMDGGSLADVIKVKK--------SIPEPVLAHMLQK--------------
BdTR1iMKK3-2        ---QISIALEYMDGGSLADVIKVKK--------SIPEPVLAHMLQK--------------
BdTR2gMKK3-2        ---QISIALEYMDGGSLADVIKVKK--------SIPEPVLAHMLQK--------------
BdTR3cMKK3-2        ---QISIALEYMDGGSLADVIKVKK--------SIPEPVLAHMLQK--------------
BdTR5iMKK3-2        ---QISIALEYMDGGSLADVIKVKK--------SIPEPVLAHMLQK--------------
BdTR9kMKK3-2        ---QISIALEYMDGGSLADVIKVKK--------SIPEPVLAHMLQK--------------
Gaz-8MKK3-2         ---QISIALEYMDGGSLADVIKVKK--------SIPEPVLAHMLQK--------------
Kah-5MKK3-2         ---QISIALEYMDGGSLADVIKVKK--------SIPEPVLAHMLQK--------------
Koz-1MKK3-2         ---QISIALEYMDGGSLADVIKVKK--------SIPEPVLAHMLQK--------------
Sig2MKK3-2          ---QISIALEYMDGGSLADVIKVKK--------SIPEPVLAHMLQK--------------
ABR2MKK3-2          ---QISIALEYMDGGSLADVIKVKK--------SIPEPVLAHMLQK--------------
ABR3MKK3-2          ---QISIALEYMDGGSLADVIKVKK--------SIPEPVLAHMLQK--------------
ABR4MKK3-2          ---QISIALEYMDGGSLADVIKVKK--------SIPEPVLAHMLQK--------------
ABR5MKK3-2          ---QISIALEYMDGGSLADVIKVKK--------SIPEPVLAHMLQK--------------
ABR6MKK3-2          ---QISIALEYMDGGSLADVIKVKK--------SIPEPVLAHMLQK--------------
ABR7MKK3-2          ---QISIALEYMDGGSLADVIKVKK--------SIPEPVLAHMLQK--------------
Foz1MKK3-2          ---QISIALEYMDGGSLADVIKVKK--------SIPEPVLAHMLQK--------------
Luc1MKK3-2          ---QISIALEYMDGGSLADVIKVKK--------SIPEPVLAHMLQK--------------
Mur1MKK3-2          ---QISIALEYMDGGSLADVIKVKK--------SIPEPVLAHMLQK--------------
Per1MKK3-2          ---QISIALEYMDGGSLADVIKVKK--------SIPEPVLAHMLQK--------------
RON2MKK3-2          ---QISIALEYMDGGSLADVIKVKK--------SIPEPVLAHMLQK--------------
Uni2MKK3-2          ---QISIALEYMDGGSLADVIKVKK--------SIPEPVLAHMLQK--------------
Bd30-1MKK3-2        ---QISIALEYMDGGSLADVIKVKK--------SIPEPVLAHMLQK--------------
Koz-3MKK3-2         ---QISIALEYMDGGSLADVIKVKK--------SIPEPVLAHMLQK--------------
Adi-10MKK3-2        ---QISIALEYMDGGSLADVIKVKK--------SIPEPVLAHMLQK--------------
BdTR8iMKK3-2        ---QISIALEYMDGGSLADVIKVKK--------SIPEPVLAHMLQK--------------
Bd1-1MKK3-2         ---QISIALEYMDGGSLADVIKVKK--------SIPEPVLAHMLQK--------------
ABR9MKK3-2          ---QISIALEYMDGGSLADVIKVKK--------SIPEPVLAHMLQK--------------
Bd29-1MKK3-2        ---QISIALEYMDGGSLADVIKVKK--------SIPEPVLAHMLQK--------------
BdTR7aMKK3-2        ---QISIALEYMDGGSLADVIKVKK--------SIPEPVLAHMLQK--------------
Tek-2MKK3-2         ---QISIALEYMDGGSLADVIKVKK--------SIPEPVLAHMLQK--------------
Bis-1MKK3-2         ---QISIALEYMDGGSLADVIKVKK--------SIPEPVLAHMLQK--------------
Tek-4MKK3-1         ------------------------------------------------------------
BdMKK3-1            ---QISIALEYMDGGSLADVIKVKK--------SIPEQVLAHMLQK--------------
Adi-10MKK3-1        ---QISIALEYMDGGSLADVIKVKK--------SIPEQVLAHMLQK--------------
Adi-12MKK3-1        ---QISIALEYMDGGSLADVIKVKK--------SIPEQVLAHMLQK--------------
Adi-2MKK3-1         ---QISIALEYMDGGSLADVIKVKK--------SIPEQVLAHMLQK--------------
Bd18-1MKK3-1        ---QISIALEYMDGGSLADVIKVKK--------SIPEQVLAHMLQK--------------
Bd2-3MKK3-1         ---QISIALEYMDGGSLADVIKVKK--------SIPEQVLAHMLQK--------------
Bd3-1MKK3-1         ---QISIALEYMDGGSLADVIKVKK--------SIPEQVLAHMLQK--------------
BdTR10cMKK3-1       ---QISIALEYMDGGSLADVIKVKK--------SIPEQVLAHMLQK--------------
BdTR11aMKK3-1       ---QISIALEYMDGGSLADVIKVKK--------SIPEQVLAHMLQK--------------
BdTR11gMKK3-1       ---QISIALEYMDGGSLADVIKVKK--------SIPEQVLAHMLQK--------------
BdTR11iMKK3-1       ---QISIALEYMDGGSLADVIKVKK--------SIPEQVLAHMLQK--------------
BdTR13aMKK3-1       ---QISIALEYMDGGSLADVIKVKK--------SIPEQVLAHMLQK--------------
BdTR13cMKK3-1       ---QISIALEYMDGGSLADVIKVKK--------SIPEQVLAHMLQK--------------
BdTR2bMKK3-1        ---QISIALEYMDGGSLADVIKVKK--------SIPEQVLAHMLQK--------------
BdTR1iMKK3-1        ---QISIALEYMDGGSLADVIKVKK--------SIPEQVLAHMLQK--------------
BdTR2gMKK3-1        ---QISIALEYMDGGSLADVIKVKK--------SIPEQVLAHMLQK--------------
BdTR3cMKK3-1        ---QISIALEYMDGGSLADVIKVKK--------SIPEQVLAHMLQK--------------
BdTR5iMKK3-1        ---QISIALEYMDGGSLADVIKVKK--------SIPEQVLAHMLQK--------------
BdTR9kMKK3-1        ---QISIALEYMDGGSLADVIKVKK--------SIPEQVLAHMLQK--------------
Bis-1MKK3-1         ---QISIALEYMDGGSLADVIKVKK--------SIPEQVLAHMLQK--------------
Kah-1MKK3-1         ---QISIALEYMDGGSLADVIKVKK--------SIPEQVLAHMLQK--------------
Kah-5MKK3-1         ---QISIALEYMDGGSLADVIKVKK--------SIPEQVLAHMLQK--------------
Koz-1MKK3-1         ---QISIALEYMDGGSLADVIKVKK--------SIPEQVLAHMLQK--------------
Koz-3MKK3-1         ---QISIALEYMDGGSLADVIKVKK--------SIPEQVLAHMLQK--------------
Sig2MKK3-1          ---QISIALEYMDGGSLADVIKVKK--------SIPEQVLAHMLQK--------------
ABR2MKK3-1          ---QISIALEYMDGGSLADVIKVKK--------SIPEQVLAHMLQK--------------
ABR3MKK3-1          ---QISIALEYMDGGSLADVIKVKK--------SIPEQVLAHMLQK--------------
ABR4MKK3-1          ---QISIALEYMDGGSLADVIKVKK--------SIPEQVLAHMLQK--------------
ABR5MKK3-1          ---QISIALEYMDGGSLADVIKVKK--------SIPEQVLAHMLQK--------------
ABR7MKK3-1          ---QISIALEYMDGGSLADVIKVKK--------SIPEQVLAHMLQK--------------
Foz1MKK3-1          ---QISIALEYMDGGSLADVIKVKK--------SIPEQVLAHMLQK--------------
Luc1MKK3-1          ---QISIALEYMDGGSLADVIKVKK--------SIPEQVLAHMLQK--------------
Mig3MKK3-1          ---QISIALEYMDGGSLADVIKVKK--------SIPEQVLAHMLQK--------------
Mur1MKK3-1          ---QISIALEYMDGGSLADVIKVKK--------SIPEQVLAHMLQK--------------
RON2MKK3-1          ---QISIALEYMDGGSLADVIKVKK--------SIPEQVLAHMLQK--------------
Uni2MKK3-1          ---QISIALEYMDGGSLADVIKVKK--------SIPEQVLAHMLQK--------------
Mon3MKK3-1          ---QISIALEYMDGGSLADVIKVKK--------SIPEQVLAHMLQK--------------
BdTR8iMKK3-1        ---QISIALEYMDGGSLADVIKVKK--------SIPEQVLAHMLQK--------------
Arn1MKK3-1          ---QISIALEYMDGGSLADVIKVKK--------SIPEQVLAHMLQK--------------
Tek-2MKK3-1         ---QISIALEYMDGGSLADVIKVKK--------SIPEQVLAHMLQK--------------
ABR6MKK3-1          ---QISIALEYMDGGSLADVIKVKK--------SIPEQVLAHMLQK--------------
Bd30-1MKK3-1        ---QISIALEYMDGGSLADVIKVKK--------SIPEQVLAHMLQK--------------
Jer1MKK3-1          ---QISIALEYMDGGSLADVIKVKK--------SIPEQVLAHMLQK--------------
Per1MKK3-1          ---QISIALEYMDGGSLADVIKVKK--------SIPEQVLAHMLQK--------------
S8iiCMKK3-1         ---QISIALEYMDGGSLADVIKVKK--------SIPEQVLAHMLQK--------------
ABR9MKK3-1          ---QISIALEYMDGGSLADVIKVKK--------SIPEQVLAHMLQK--------------
Bd1-1MKK3-1         ---QISIALEYMDGGSLADVIKVKK--------SIPEQVLAHMLQK--------------
Bd29-1MKK3-1        ---QISIALEYMDGGSLADVIKVKK--------SIPEQVLAHMLQK--------------
BdTR7aMKK3-1        ---QISIALEYMDGGSLADVIKVKK--------SIPEQVLAHMLQK--------------
Gaz-8MKK3-1         ---QISIALEYMDGGSLADVIKVKK--------SIPEQVLAHMLQK--------------
Bd21-3MKK3-1        ---QISIALEYMDGGSLADVIKVKK--------SIPEQVLAHMLQK--------------
BdTR12cMKK3-1       ------------------------------------------------------------
ABR9MKK1            ---VISIVLEYMDGGSLADFLKTVR--------TIPEAYLAGICKQ--------------
Arn1MKK1            ---VISIVLEYMDSGSLADFLKTVR--------TIPEAYLAGICKQ--------------
Mon3MKK1            ---VISIVLEYMDSGSLADFLKTVR--------TIPEAYLAGICKQ--------------
ABR3MKK1            ---VISIVLEYMDGGSLADFLKTVR--------TIPEAYLAAICKQASETCHTRNQFCYW
Per1MKK1            ---VISIVLEYMDGGSLADFLKTVR--------TIPEAYLAAICKQASETCHTRNQFCYW
Bd30-1MKK1          ---VISIVLEYMDGGSLADFLKTVR--------TIPEAYLAAICKQASETCHTRNQFCYW
Tek-4MKK1           ---VISIVLEYMDGGSLADFLKTVR--------TIPEAYLAAICKQ--------------
BdMKK1              ---VISIVLEYMDGGSLADFLKTVR--------TIPEAYLAAICKQ--------------
Bd3-1MKK1           ---VISIVLEYMDGGSLADFLKTVR--------TIPEAYLAAICKQ--------------
BdTR10cMKK1         ---VISIVLEYMDGGSLADFLKTVR--------TIPEAYLAAICKQ--------------
BdTR11aMKK1         ---VISIVLEYMDGGSLADFLKTVR--------TIPEAYLAAICKQ--------------
BdTR11gMKK1         ---VISIVLEYMDGGSLADFLKTVR--------TIPEAYLAAICKQ--------------
BdTR11iMKK1         ---VISIVLEYMDGGSLADFLKTVR--------TIPEAYLAAICKQ--------------
Adi-10MKK1          ---VISIVLEYMDGGSLADFLKTVR--------TIPEAYLAAIFKQ--------------
Adi-12MKK1          ---VISIVLEYMDGGSLADFLKTVR--------TIPEAYLAAIFKQ--------------
Adi-2MKK1           ---VISIVLEYMDGGSLADFLKTVR--------TIPEAYLAAIFKQ--------------
Bd2-3MKK1           ---VISIVLEYMDGGSLADFLKTVR--------TIPEAYLAAIFKQ--------------
Bd21-3MKK1          ---VISIVLEYMDGGSLADFLKTVR--------TIPEAYLAAIFKQ--------------
BdTR12cMKK1         ---VISIVLEYMDGGSLADFLKTVR--------TIPEAYLAAIFKQ--------------
BdTR2bMKK1          ---VISIVLEYMDGGSLADFLKTVR--------TIPEAYLAAIFKQ--------------
BdTR1iMKK1          ---VISIVLEYMDGGSLADFLKTVR--------TIPEAYLAAIFKQ--------------
BdTR2gMKK1          ---VISIVLEYMDGGSLADFLKTVR--------TIPEAYLAAIFKQ--------------
BdTR9kMKK1          ---VISIVLEYMDGGSLADFLKTVR--------TIPEAYLAAIFKQ--------------
Gaz-8MKK1           ---VISIVLEYMDGGSLADFLKTVR--------TIPEAYLAAIFKQ--------------
Koz-3MKK1           ---VISIVLEYMDGGSLADFLKTVR--------TIPEAYLAAIFKQ--------------
Bd1-1MKK1           ---VISIVLEYMDGGSLADFLKTVR--------TIPEAYLAAICKQ--------------
Bd29-1MKK1          ---VISIVLEYMDGGSLADFLKTVR--------TIPEAYLAAICKQ--------------
BdTR7aMKK1          ---VISIVLEYMDGGSLADFLKTVR--------TIPEAYLAAICKQ--------------
Tek-2MKK1           ---VISIVLEYMDGGSLADFLKTVR--------TIPEAYLAAICKQ--------------
Bd18-1MKK1          ---VISIVLEYMDGGSLADFLKTVR--------TIPEAYLAAICKQ--------------
BdTR13aMKK1         ---VISIVLEYMDGGSLADFLKTVR--------TIPEAYLAAICKQ--------------
BdTR13cMKK1         ---VISIVLEYMDGGSLADFLKTVR--------TIPEAYLAAICKQ--------------
BdTR3cMKK1          ---VISIVLEYMDGGSLADFLKTVR--------TIPEAYLAAICKQ--------------
BdTR5iMKK1          ---VISIVLEYMDGGSLADFLKTVR--------TIPEAYLAAICKQ--------------
Bis-1MKK1           ---VISIVLEYMDGGSLADFLKTVR--------TIPEAYLAAICKQ--------------
Kah-1MKK1           ---VISIVLEYMDGGSLADFLKTVR--------TIPEAYLAAICKQ--------------
Kah-5MKK1           ---VISIVLEYMDGGSLADFLKTVR--------TIPEAYLAAICKQ--------------
Koz-1MKK1           ---VISIVLEYMDGGSLADFLKTVR--------TIPEAYLAAICKQ--------------
Sig2MKK1            ---VISIVLEYMDGGSLADFLKTVR--------TIPEAYLAAICKQ--------------
ABR2MKK1            ---VISIVLEYMDGGSLADFLKTVR--------TIPEAYLAAICKQ--------------
ABR4MKK1            ---VISIVLEYMDGGSLADFLKTVR--------TIPEAYLAAICKQ--------------
ABR5MKK1            ---VISIVLEYMDGGSLADFLKTVR--------TIPEAYLAAICKQ--------------
ABR6MKK1            ---VISIVLEYMDGGSLADFLKTVR--------TIPEAYLAAICKQ--------------
ABR7MKK1            ---VISIVLEYMDGGSLADFLKTVR--------TIPEAYLAAICKQ--------------
Foz1MKK1            ---VISIVLEYMDGGSLADFLKTVR--------TIPEAYLAAICKQ--------------
Jer1MKK1            ---VISIVLEYMDGGSLADFLKTVR--------TIPEAYLAAICKQ--------------
Luc1MKK1            ---VISIVLEYMDGGSLADFLKTVR--------TIPEAYLAAICKQ--------------
Mig3MKK1            ---VISIVLEYMDGGSLADFLKTVR--------TIPEAYLAAICKQ--------------
Mur1MKK1            ---VISIVLEYMDGGSLADFLKTVR--------TIPEAYLAAICKQ--------------
RON2MKK1            ---VISIVLEYMDGGSLADFLKTVR--------TIPEAYLAAICKQ--------------
S8iiCMKK1           ---VISIVLEYMDGGSLADFLKTVR--------TIPEAYLAAICKQ--------------
Uni2MKK1            ---VISIVLEYMDGGSLADFLKTVR--------TIPEAYLAAICKQ--------------
BdTR8iMKK1          ---VISIVLEYMDGGSLADFLKTVR--------TTPEAYLAAICKQ--------------
Bd30-1MKK6          ---VIYLVLEYMDRGSLADIIKQVK--------TILEPYLAVLCKQ--------------
Bd2-3MKK6           ---VIYLVLEYMDRGSLADIIKQVK--------TILEPYLAVLCKQ--------------
ABR2MKK6            ---VIYLVLEYMDRGSLADIIKQVK--------TILEPYLAVLCKQ--------------
Mig3MKK6            ---VIYLVLEYMDRGSLADIIKQVK--------TILEPYLAVLCKQ--------------
Per1MKK6            ---VIYLVLEYMDRGSLADIIKQVK--------TILEPYLAVLCKQ--------------
Uni2MKK6            ---VIYLVLEYMDRGSLADIIKQVK--------TILEPYLAVLCKQ--------------
Bis-1MKK6           ---VIYLVLEYMDRGSLADIIKQVK--------TILEPYLAVLCKQ--------------
BdTR9kMKK6          ---VIYLVLEYMDRGSLADIIKQVK--------TILEPYLAVLCKQ--------------
Bd21-3MKK6          ---VIYLVLEYMDRGSLADIIKQVK--------TIREPYLAVLCKQ--------------
Adi-10MKK6          ---VIYLVLEYMDRGSLADIIKQVK--------TIREPYLAVLCKQ--------------
Koz-3MKK6           ---VIYLVLEYMDRGSLADIIKQVK--------TIREPYLAVLCKQ--------------
ABR9MKK6            ---VIYLVLEYMDRGSLADIIKQVK--------TILEPYLAVLCKQ--------------
Arn1MKK6            ---VIYLVLEYMDRGSLADIIKQVK--------TILEPYLAVLCKQ--------------
BdTR7aMKK6          ---VIYLVLEYMDRGSLADIIKQVK--------TILEPYLAVLCKQ--------------
Mon3MKK6            ---VIYLVLEYMDRGSLADIIKQVK--------TILEPYLAVLCKQ--------------
BdMKK6              ---VIYLVLEYMDRGSLADIIKQVK--------TILEPYLAVLCKQ--------------
Adi-12MKK6          ---VIYLVLEYMDRGSLADIIKQVK--------TILEPYLAVLCKQ--------------
Adi-2MKK6           ---VIYLVLEYMDRGSLADIIKQVK--------TILEPYLAVLCKQ--------------
Bd18-1MKK6          ---VIYLVLEYMDRGSLADIIKQVK--------TILEPYLAVLCKQ--------------
Bd3-1MKK6           ---VIYLVLEYMDRGSLADIIKQVK--------TILEPYLAVLCKQ--------------
BdTR10cMKK6         ---VIYLVLEYMDRGSLADIIKQVK--------TILEPYLAVLCKQ--------------
BdTR11aMKK6         ---VIYLVLEYMDRGSLADIIKQVK--------TILEPYLAVLCKQ--------------
BdTR11gMKK6         ---VIYLVLEYMDRGSLADIIKQVK--------TILEPYLAVLCKQ--------------
BdTR11iMKK6         ---VIYLVLEYMDRGSLADIIKQVK--------TILEPYLAVLCKQ--------------
BdTR12cMKK6         ---VIYLVLEYMDRGSLADIIKQVK--------TILEPYLAVLCKQ--------------
BdTR13aMKK6         ---VIYLVLEYMDRGSLADIIKQVK--------TILEPYLAVLCKQ--------------
BdTR13cMKK6         ---VIYLVLEYMDRGSLADIIKQVK--------TILEPYLAVLCKQ--------------
BdTR2bMKK6          ---VIYLVLEYMDRGSLADIIKQVK--------TILEPYLAVLCKQ--------------
BdTR1iMKK6          ---VIYLVLEYMDRGSLADIIKQVK--------TILEPYLAVLCKQ--------------
BdTR2gMKK6          ---VIYLVLEYMDRGSLADIIKQVK--------TILEPYLAVLCKQ--------------
BdTR3cMKK6          ---VIYLVLEYMDRGSLADIIKQVK--------TILEPYLAVLCKQ--------------
BdTR5iMKK6          ---VIYLVLEYMDRGSLADIIKQVK--------TILEPYLAVLCKQ--------------
Gaz-8MKK6           ---VIYLVLEYMDRGSLADIIKQVK--------TILEPYLAVLCKQ--------------
Kah-5MKK6           ---VIYLVLEYMDRGSLADIIKQVK--------TILEPYLAVLCKQ--------------
Koz-1MKK6           ---VIYLVLEYMDRGSLADIIKQVK--------TILEPYLAVLCKQ--------------
Sig2MKK6            ---VIYLVLEYMDRGSLADIIKQVK--------TILEPYLAVLCKQ--------------
ABR3MKK6            ---VIYLVLEYMDRGSLADIIKQVK--------TILEPYLAVLCKQ--------------
ABR4MKK6            ---VIYLVLEYMDRGSLADIIKQVK--------TILEPYLAVLCKQ--------------
ABR5MKK6            ---VIYLVLEYMDRGSLADIIKQVK--------TILEPYLAVLCKQ--------------
ABR6MKK6            ---VIYLVLEYMDRGSLADIIKQVK--------TILEPYLAVLCKQ--------------
ABR7MKK6            ---VIYLVLEYMDRGSLADIIKQVK--------TILEPYLAVLCKQ--------------
Foz1MKK6            ---VIYLVLEYMDRGSLADIIKQVK--------TILEPYLAVLCKQ--------------
Jer1MKK6            ---VIYLVLEYMDRGSLADIIKQVK--------TILEPYLAVLCKQ--------------
Luc1MKK6            ---VIYLVLEYMDRGSLADIIKQVK--------TILEPYLAVLCKQ--------------
Mur1MKK6            ---VIYLVLEYMDRGSLADIIKQVK--------TILEPYLAVLCKQ--------------
RON2MKK6            ---VIYLVLEYMDRGSLADIIKQVK--------TILEPYLAVLCKQ--------------
S8iiCMKK6           ---VIYLVLEYMDRGSLADIIKQVK--------TILEPYLAVLCKQ--------------
Bd1-1MKK6           ---VIYLVLEYMDRGSLADIIKQVK--------TILEPYLAVLCKQ--------------
Bd29-1MKK6          ---VIYLVLEYMDRGSLADIIKQVK--------TILEPYLAVLCKQ--------------
BdTR8iMKK6          ---VIYLVLEYMDRGSLADIIKQVK--------TILEPYLAVLCKQ--------------
Tek-2MKK6           ---VIYLVLEYMDRGSLADIIKQVK--------TILEPYLAVLCKQ--------------
Tek-4MKK6           ---VIYLVLEYMDRGSLADIIKQVK--------TILEPYLAVLCKQ--------------
Kah-1MKK6           ---VIYLVLEYMDRGSLADIIKQVK--------TILEPYLAVLCKQ--------------
                                                                                

Bd2-3MKK5           -VL---SGIASPPRRH--IVHRDIKPSNLLIDSARRVKIADFGVGRILNQTMDP-----C
Adi-10MKK5          -VL---SGIAYLHRRH--IVHRDIKPSNLLIDSARRVKIADFGVGRILNQTMDP-----C
BdTR13cMKK5         -VL---SGIASPPRRH--IVHRDIKPSNLLIDSARRVKIADFGVGRILNQTMDP-----C
Kah-1MKK5           -VL---SGIAYPHRRH--IVHRDIKPSNLLIDSARRVKIADFGVGRILNQTMDP-----C
BdTR9kMKK5          -VL---SGIAYPHRRH--IVHRDIKPSNLLIDSARRVKIADFGVGRILNQTMDP-----C
BdTR8iMKK5          -VL---SGIAYLPRRH--IVHRDIKPSNLLIDSARRVKIADFGVGRILNQTMDP-----C
BdTR11aMKK5         -VL---SGIAYLPRRH--IVHRDIKPSNLLIDSARRVKIADFGVGRILNQTMDP-----C
Arn1MKK5            -VL---SGIAYLHRRH--IVHRDIKPSNLLIDSARRVKIADFGVGRILNQTMDP-----C
Mon3MKK5            -VL---SGIAYLHRRH--IVHRDIKPSNLLIDSARRVKIADFGVGRILNQTMDP-----C
Bd21-3MKK5          -VL---SGIAYLHRRH--IVHRDIKPSNLLIDSARRVKIADFGVGRILNQTMDP-----C
Bis-1MKK5           -VL---SGIASLHRRH--IVHRDIKPSNLLIDSARRVKIADFGVGRILNQTMDP-----C
BdTR3cMKK5          -VL---SGIAYLHRRH--IVHRDIKPSNLLIDSARRVKIADFGVGRILNQTMDP-----C
BdTR2gMKK5          -VL---SGIAYLHRRH--IVHRDIKPSTLLIDSARRVKIADFGVGRILNQTMDP-----C
BdTR12cMKK5         -VL---SGIAYLHRRH--IVHRDIKPSNLLIDSARRVKIADFGVGRILNQTMDP-----C
Adi-12MKK5          -VL---SGIAYLHRRH--IVHRDIKPSNLLIDSARRVKIADFGVGRILNQTMDP-----C
Bd1-1MKK5           -VL---SGIAYLHRRH--IVHRDIKPSNLLIDSARRVKIADFGVGRILNQTMDP-----C
BdTR10cMKK5         -VL---SGIAYLHRRH--IVHRDIKPSNLLIDSARRVKIADFGVGRILNQTMDP-----C
Bd29-1MKK5          -VL---SGIAYLHRRH--IVHRDIKPSNLLIDSARRVKIADFGVGRILNQTMDP-----C
Tek-2MKK5           -VL---SGIAYLHRRH--IVHRDIKPSNLLIDSARRVKIADFGVGRILNQTMDP-----C
Tek-4MKK5           -VL---SGIAYLHRRH--IVHRDIKPSNLLIDSARRVKIADFGVGRILNQTMDP-----C
BdMKK5              -VL---SGIAYLHRRH--IVHRDIKPSNLLIDSARRVKIADFGVGRILNQTMDP-----C
Adi-2MKK5           -VL---SGIAYLHRRH--IVHRDIKPSNLLIDSARRVKIADFGVGRILNQTMDP-----C
Bd18-1MKK5          -VL---SGIAYLHRRH--IVHRDIKPSNLLIDSARRVKIADFGVGRILNQTMDP-----C
BdTR11gMKK5         -VL---SGIAYLHRRH--IVHRDIKPSNLLIDSARRVKIADFGVGRILNQTMDP-----C
BdTR11iMKK5         -VL---SGIAYLHRRH--IVHRDIKPSNLLIDSARRVKIADFGVGRILNQTMDP-----C
BdTR13aMKK5         -VL---SGIAYLHRRH--IVHRDIKPSNLLIDSARRVKIADFGVGRILNQTMDP-----C
BdTR1iMKK5          -VL---SGIAYLHRRH--IVHRDIKPSNLLIDSARRVKIADFGVGRILNQTMDP-----C
Kah-5MKK5           -VL---SGIAYLHRRH--IVHRDIKPSNLLIDSARRVKIADFGVGRILNQTMDP-----C
Koz-1MKK5           -VL---SGIAYLHRRH--IVHRDIKPSNLLIDSARRVKIADFGVGRILNQTMDP-----C
Sig2MKK5            -VL---SGIAYLHRRH--IVHRDIKPSNLLIDSARRVKIADFGVGRILNQTMDP-----C
ABR2MKK5            -VL---SGIAYLHRRH--IVHRDIKPSNLLIDSARRVKIADFGVGRILNQTMDP-----C
ABR3MKK5            -VL---SGIAYLHRRH--IVHRDIKPSNLLIDSARRVKIADFGVGRILNQTMDP-----C
ABR4MKK5            -VL---SGIAYLHRRH--IVHRDIKPSNLLIDSARRVKIADFGVGRILNQTMDP-----C
ABR6MKK5            -VL---SGIAYLHRRH--IVHRDIKPSNLLIDSARRVKIADFGVGRILNQTMDP-----C
ABR7MKK5            -VL---SGIAYLHRRH--IVHRDIKPSNLLIDSARRVKIADFGVGRILNQTMDP-----C
Luc1MKK5            -VL---SGIAYLHRRH--IVHRDIKPSNLLIDSARRVKIADFGVGRILNQTMDP-----C
Mig3MKK5            -VL---SGIAYLHRRH--IVHRDIKPSNLLIDSARRVKIADFGVGRILNQTMDP-----C
Mur1MKK5            -VL---SGIAYLHRRH--IVHRDIKPSNLLIDSARRVKIADFGVGRILNQTMDP-----C
Per1MKK5            -VL---SGIAYLHRRH--IVHRDIKPSNLLIDSARRVKIADFGVGRILNQTMDP-----C
RON2MKK5            -VL---SGIAYLHRRH--IVHRDIKPSNLLIDSARRVKIADFGVGRILNQTMDP-----C
S8iiCMKK5           -VL---SGIAYLHRRH--IVHRDIKPSNLLIDSARRVKIADFGVGRILNQTMDP-----C
Uni2MKK5            -VL---SGIAYLHRRH--IVHRDIKPSNLLIDSARRVKIADFGVGRILNQTMDP-----C
Foz1MKK5            -VL---SGIAYLHRRH--IVHRDIKPSNLLIDSARRVKIADFGVGRILNQTMDP-----C
Bd30-1MKK5          -VL---SGIAYLHRRH--IVHRDIKPSNLLIDSARRVKIADFGVGRILNQTMDP-----C
ABR5MKK5            -VL---SGIAYLHRRH--IVHRDIKPSNLLIDSARRVKIADFGVGRILNQTMDP-----C
Koz-3MKK5           -VL---SGIAYLHRRH--IVHRDIKPSNLLIDSARRVKIADFGVGRILNQTMDP-----C
BdTR2bMKK5          -VL---SGIAYLHRRH--IVHRDIKPSNLLIDSARRVKIADFGVGRILNQTMDP-----C
BdTR7aMKK5          -VL---SGIAYLHRRH--IVHRDIKPSNLLIDSARRVKIADFGVGRILNQTMDP-----C
ABR9MKK5            -VL---SGIAYLHRRH--IVHRDIKPSNLLIDSARRVKIADFGVGRILNQTMDP-----C
BdTR5iMKK5          -VL---SGIAYLHRRH--IVHRDIKPSNLLIDSARRVKIADFGVGRILNQTMDP-----C
BdTR13cMKK4         -LL---LEFVQTWS-M--LQHADIL----LLPSVPD--------TIRWTITADG-----C
Bd29-1MKK4          ----------------------------MELTCGPTP-------GMTGGAVVGA-----D
Bd1-1MKK4           -VL---SGIASLHRRH--IVHRDIKPSTLLIASGRRVKIADFGVGRILNQTMDP-----C
Per1MKK4            -VL---SGIAYLHRRH--IVHRDIKPSNLLIDSGRRVKIADFGVGRILNQTMDP-----C
Sig2MKK4            -VL---SGIASLEGRR--IVHRDIKPSNLLIDSGRRVKIADFGVGRILNQTMDP-----C
Kah-1MKK4           -VL---SGIASPHRRH--IVHRDIKPSNLLIASGRRVKIADFGVGRILNQTMDP-----C
BdTR9kMKK4          -VL---SGIAYPPRRH--IVHRDIKPSNLLIAPGRRVKIADFGVGRILNQTMDP-----C
BdTR2gMKK4          -VL---SGIAYPHRRH--IVHRDIKPSNLLIDSGRRVKIADFGVGRILNQTMDP-----C
BdTR12cMKK4         -VL---SGIASLHRRH--IVHRDIKPSNLLIDSGRRVKIADFGVGRILNQTMDP-----C
Adi-12MKK4          -VL---SGIASPPRRH--IVHRDIKPSNLLIDSGRRVKIADFGVGRILNQTMDP-----C
Bd3-1MKK4           ---------------------------------------------------MDP-----C
Bd30-1MKK4          -VL---SGIAYLHRRH--IVHRDIKPSNLLIDSGRRVKIADFGVGRILNQTMDP-----C
Koz-3MKK4           -VL---SGIAYLHRRH--IVHRDIKPSTLLIDPGRRVKIADFGVGRILNQTMDP-----C
BdTR5iMKK4          -VL---SGIAYLHRRH--IVHRDIKPSNLLIDSGRRVKIADFGVGRILNQTMDP-----C
Bd2-3MKK4           -VL---SGIAYLHRRH--IVHRDIKPSNLLIDSGRRVKIADFGVGRILNQTMDP-----C
S8iiCMKK4           -VL---SGIAYLHRRH--IVHRDIKPSNLLIDSGRRVKIADFGVGRILNQTMDP-----C
BdTR7aMKK4          -VL---SGIAYLHRRH--IVHRDIKPSNLLIDSGRRVKIADFGVGRILNQTMDP-----C
Mur1MKK4            -VL---SGIAYLHRRH--IVHRDIKPSNLLIDSGRRVKIADFGVGRILNQTMDP-----C
BdTR3cMKK4          -VL---SGIASPHRRH--IVHRDIKPSNLLIDSGRRVKIADFGVGRILNQTMDP-----C
Bis-1MKK4           -VL---SGIAYLHRRH--IVHRDIKPSNLLIDSGRRVKIADFGVGRILNQTMDP-----G
Adi-10MKK4          -VL---SGIAYLPRRH--IVHRDIKPSTLLIDSGRRVKIADFGVGRILNQTMDP-----C
BdTR10cMKK4         -VL---SGIAYLPRRH--IVHRDIKPSNLLIDSGRRVKIADFGVGRILNQTMDP-----C
Bd21-3MKK4          -VL---SGIAYPHRRH--IVHRDIKPSNLLIDSGRRVKIADFGVGRILNQTMDP-----C
BdTR1iMKK4          -VL---SGIAYLHRRH--IVHRDIKPSNLLIDPGRRVKIADFGVGRILNQTMDP-----C
BdTR2bMKK4          -VL---SGIAYLPRRH--IVHRDIKPSNLLIDSGRRVKIADFGVGRILNQTMDP-----C
BdTR11gMKK4         -VL---SGIAYLHRRH--IVHRDIKPSNLLIDSGRRVKIADFGVGRILNQTMDP-----C
BdTR11aMKK4         -VL---SGIASLHRRH--IVHRDIKPSNLLIDSGRRVKIADFGVGRILNQTMDP-----C
Tek-4MKK4           -VL---SGIASLHRRH--IVHRDIKPSNLLIDSGRRVKIADFGVGRILNQTMDP-----C
ABR9MKK4            -VL---SGIAYLPRRH--IVHRDIKPSNLLIDSGRRVKIADFGVGRILNQTMDP-----C
Arn1MKK4            -VL---SGIAYLHRRH--IVHRDIKPSNLLIDSGRRVKIADFGVGRILNQTMDP-----C
BdTR8iMKK4          -VL---SGIAYLHRRH--IVHRDIKPSNLLIDSGRRVKIADFGVGRILNQTMDP-----C
Mon3MKK4            -VL---SGIAYLHRRH--IVHRDIKPSNLLIDSGRRVKIADFGVGRILNQTMDP-----C
Tek-2MKK4           -VL---SGIAYLHRRH--IVHRDIKPSNLLIDSGRRVKIADFGVGRILNQTMDP-----C
BdMKK4              -VL---SGIAYLHRRH--IVHRDIKPSNLLIDSGRRVKIADFGVGRILNQTMDP-----C
Adi-2MKK4           -VL---SGIAYLHRRH--IVHRDIKPSNLLIDSGRRVKIADFGVGRILNQTMDP-----C
Bd18-1MKK4          -VL---SGIAYLHRRH--IVHRDIKPSNLLIDSGRRVKIADFGVGRILNQTMDP-----C
BdTR11iMKK4         -VL---SGIAYLHRRH--IVHRDIKPSNLLIDSGRRVKIADFGVGRILNQTMDP-----C
BdTR13aMKK4         -VL---SGIAYLHRRH--IVHRDIKPSNLLIDSGRRVKIADFGVGRILNQTMDP-----C
Kah-5MKK4           -VL---SGIAYLHRRH--IVHRDIKPSNLLIDSGRRVKIADFGVGRILNQTMDP-----C
Koz-1MKK4           -VL---SGIAYLHRRH--IVHRDIKPSNLLIDSGRRVKIADFGVGRILNQTMDP-----C
ABR2MKK4            -VL---SGIAYLHRRH--IVHRDIKPSNLLIDSGRRVKIADFGVGRILNQTMDP-----C
ABR3MKK4            -VL---SGIAYLHRRH--IVHRDIKPSNLLIDSGRRVKIADFGVGRILNQTMDP-----C
ABR4MKK4            -VL---SGIAYLHRRH--IVHRDIKPSNLLIDSGRRVKIADFGVGRILNQTMDP-----C
ABR5MKK4            -VL---SGIAYLHRRH--IVHRDIKPSNLLIDSGRRVKIADFGVGRILNQTMDP-----C
ABR6MKK4            -VL---SGIAYLHRRH--IVHRDIKPSNLLIDSGRRVKIADFGVGRILNQTMDP-----C
ABR7MKK4            -VL---SGIAYLHRRH--IVHRDIKPSNLLIDSGRRVKIADFGVGRILNQTMDP-----C
Jer1MKK4            -VL---SGIAYLHRRH--IVHRDIKPSNLLIDSGRRVKIADFGVGRILNQTMDP-----C
Luc1MKK4            -VL---SGIAYLHRRH--IVHRDIKPSNLLIDSGRRVKIADFGVGRILNQTMDP-----C
Mig3MKK4            -VL---SGIAYLHRRH--IVHRDIKPSNLLIDSGRRVKIADFGVGRILNQTMDP-----C
RON2MKK4            -VL---SGIAYLHRRH--IVHRDIKPSNLLIDSGRRVKIADFGVGRILNQTMDP-----C
Uni2MKK4            -VL---SGIAYLHRRH--IVHRDIKPSNLLIDSGRRVKIADFGVGRILNQTMDP-----C
Adi-10MKK10-2       -AL---LGLDALHALR--VVHRDLKPSNLLLGSHGEVKIADFGAGKVLRRRL---DPCAS
Bd1-1MKK10-2        -AL---PGLDALHALR--VVHRDLKPSNLLLGSHGEVKIADFGAGKVLRRRL---DPCAS
BdTR12cMKK10-2      -AL---PGPDALHALR--VVHRDLKPSNLLLGSHGEVKIADFGAGKVLRRRL---DPCAS
Bd30-1MKK10-2       -AL---PGLDALHALR--VVHRDLKPSNLLLGSHGEVKIADFGAGKVLRRRL---DPCAS
Kah-1MKK10-2        -AL---LGLDALHALR--VVHRDLKPSNLLLGSHGEVKIADFGAGKVLRRRL---DPCAS
BdTR9kMKK10-2       -AL---LGLDALHALR--VVHRDLKPSNLLLGSHGEVKIADFGAGKVLRRRL---DPCAS
Bd2-3MKK10-2        -AL---LGLDALHALR--VVHRDLKPSNLLLGSHGEVKIADFGAGKVLRRRL---DPCAS
BdTR5iMKK10-2       -AL---LGLDALHALR--VVHRDLKPSNLLLGSHGEVKIADFGAGKVLRRRL---DPCAS
BdTR13cMKK10-2      -AL---LGLDALHALR--VVHRDLKPSNLLLGSHGEVKIADFGAGKVLRRRL---DPCAS
Foz1MKK10-2         -AL---LGLDALHALR--VVHRDLKPSNLLLGSHGEVKIADFGAGKVLRRRL---DPCAS
ABR7MKK10-2         -AL---LGLDALHALR--VVHRDLKPSNLLLGSHGEVKIADFGAGKVLRRRL---DPCAS
ABR5MKK10-2         -AL---LGLDALHALR--VVHRDLKPSNLLLGSHGEVKIADFGAGKVLRRRL---DPCAS
Koz-3MKK10-2        -AL---LGLDALHALR--VVHRDLKPSNLLLGSHGEVKIADFGAGKVLRRRL---DPCAS
Bis-1MKK10-2        -AL---LGLDALHALR--VVHRDLKPSNLLLGSHGEVKIADFGAGKVLRRRL---DPCAS
BdTR2gMKK10-2       -AL---LGLDALHALR--VVHRDLKPSNLLLGSHGEVKIADFGAGKVLRRRL---DPCAS
BdTR2bMKK10-2       -AL---LGLDALHALR--VVHRDLKPSNLLLGSHGEVKIADFGAGKVLRRRL---DPCAS
BdTR11iMKK10-2      -AL---LGLDALHALR--VVHRDLKPSNLLLGSHGEVKIADFGAGKVLRRRL---DPCAS
BdTR11gMKK10-2      -AL---LGLDALHALR--VVHRDLKPSNLLLGSHGEVKIADFGAGKVLRRRL---DPCAS
Bd21-3MKK10-2       -AL---LGLDALHALR--VVHRDLKPSNLLLGSHGEVKIADFGAGKVLRRRL---DPCAS
BdMKK10-2           -AL---LGLDALHALR--VVHRDLKPSNLLLGSHGEVKIADFGAGKVLRRRL---DPCAS
BdTR7aMKK10-2       -AL---LGLDALHALR--VVHRDLKPSNLLLGSHGEVKIADFGAGKVLRRRL---DPCAS
ABR9MKK10-2         -AL---LGLDALHALR--VVHRDLKPSNLLLGSHGEVKIADFGAGKVLRRRL---DPCAS
Arn1MKK10-2         -AL---LGLDALHALR--VVHRDLKPSNLLLGSHGEVKIADFGAGKVLRRRL---DPCAS
Bd29-1MKK10-2       -AL---LGLDALHALR--VVHRDLKPSNLLLGSHGEVKIADFGAGKVLRRRL---DPCAS
BdTR8iMKK10-2       -AL---LGLDALHALR--VVHRDLKPSNLLLGSHGEVKIADFGAGKVLRRRL---DPCAS
Mon3MKK10-2         -AL---LGLDALHALR--VVHRDLKPSNLLLGSHGEVKIADFGAGKVLRRRL---DPCAS
Tek-2MKK10-2        -AL---LGLDALHALR--VVHRDLKPSNLLLGSHGEVKIADFGAGKVLRRRL---DPCAS
Tek-4MKK10-2        -AL---LGLDALHALR--VVHRDLKPSNLLLGSHGEVKIADFGAGKVLRRRL---DPCAS
Adi-12MKK10-2       -AL---LGLDALHALR--VVHRDLKPSNLLLGSHGEVKIADFGAGKVLRRRL---DPCAS
Adi-2MKK10-2        -AL---LGLDALHALR--VVHRDLKPSNLLLGSHGEVKIADFGAGKVLRRRL---DPCAS
Bd18-1MKK10-2       -AL---LGLDALHALR--VVHRDLKPSNLLLGSHGEVKIADFGAGKVLRRRL---DPCAS
BdTR10cMKK10-2      -AL---LGLDALHALR--VVHRDLKPSNLLLGSHGEVKIADFGAGKVLRRRL---DPCAS
BdTR11aMKK10-2      -AL---LGLDALHALR--VVHRDLKPSNLLLGSHGEVKIADFGAGKVLRRRL---DPCAS
BdTR13aMKK10-2      -AL---LGLDALHALR--VVHRDLKPSNLLLGSHGEVKIADFGAGKVLRRRL---DPCAS
BdTR1iMKK10-2       -AL---LGLDALHALR--VVHRDLKPSNLLLGSHGEVKIADFGAGKVLRRRL---DPCAS
BdTR3cMKK10-2       -AL---LGLDALHALR--VVHRDLKPSNLLLGSHGEVKIADFGAGKVLRRRL---DPCAS
Kah-5MKK10-2        -AL---LGLDALHALR--VVHRDLKPSNLLLGSHGEVKIADFGAGKVLRRRL---DPCAS
Koz-1MKK10-2        -AL---LGLDALHALR--VVHRDLKPSNLLLGSHGEVKIADFGAGKVLRRRL---DPCAS
Sig2MKK10-2         -AL---LGLDALHALR--VVHRDLKPSNLLLGSHGEVKIADFGAGKVLRRRL---DPCAS
ABR2MKK10-2         -AL---LGLDALHALR--VVHRDLKPSNLLLGSHGEVKIADFGAGKVLRRRL---DPCAS
ABR3MKK10-2         -AL---LGLDALHALR--VVHRDLKPSNLLLGSHGEVKIADFGAGKVLRRRL---DPCAS
ABR4MKK10-2         -AL---LGLDALHALR--VVHRDLKPSNLLLGSHGEVKIADFGAGKVLRRRL---DPCAS
ABR6MKK10-2         -AL---LGLDALHALR--VVHRDLKPSNLLLGSHGEVKIADFGAGKVLRRRL---DPCAS
Jer1MKK10-2         -AL---LGLDALHALR--VVHRDLKPSNLLLGSHGEVKIADFGAGKVLRRRL---DPCAS
Luc1MKK10-2         -AL---LGLDALHALR--VVHRDLKPSNLLLGSHGEVKIADFGAGKVLRRRL---DPCAS
Mig3MKK10-2         -AL---LGLDALHALR--VVHRDLKPSNLLLGSHGEVKIADFGAGKVLRRRL---DPCAS
Mur1MKK10-2         -AL---LGLDALHALR--VVHRDLKPSNLLLGSHGEVKIADFGAGKVLRRRL---DPCAS
Per1MKK10-2         -AL---LGLDALHALR--VVHRDLKPSNLLLGSHGEVKIADFGAGKVLRRRL---DPCAS
RON2MKK10-2         -AL---LGLDALHALR--VVHRDLKPSNLLLGSHGEVKIADFGAGKVLRRRL---DPCAS
S8iiCMKK10-2        -AL---LGLDALHALR--VVHRDLKPSNLLLGSHGEVKIADFGAGKVLRRRL---DPCAS
Uni2MKK10-2         -AL---LGLDALHALR--VVHRDLKPSNLLLGSHGEVKIADFGAGKVLRRRL---DPCAS
BdTR13cMKK10-5      -EICTFAHLKHLHIHTSTFAHLTILALAQDKRKSGGERQASHGA----------RGLCLP
Bd1-1MKK10-5        -AL---AGLAPLPARR--VVPRDIKPANLLVSGAGGVKVADFGIAMVLPSRAGGERCAAA
Jer1MKK10-4         -AL---AGLAHLHARR--VVHRDIKPANLLVSGAGGVKVADFGIAMAPHVGGVGVGVGVP
Mur1MKK10-5         -AL---AGLAHLHARR--VVHRDIKPXRLLAVALPLHGKL*-------------------
Tek-4MKK10-4        -GP---SGLAPLRARR--VAHRDIKPANLLLSAAGEVKIADFGIAKVVVSGAGGRARALA
BdTR10cMKK10-4      -AL---SGLAHLRARR--VAHRDIKPANLLLSAAGEVKIADFGIAKVVVSGAGGRARALA
Kah-1MKK10-4        -AP---SGLAPPRARR--VAHRDIKPANLLLSAAGEVKIADFGIAKVVVSGAGGRARALA
Sig2MKK10-4         -AL---SGLAHLRARR--VAHRDIKPANLLLSAAGEVKIADFGIAKVVVSGAGGRARALA
Bd30-1MKK10-4       -AL---SGLAPLRARR--VAHRDIKPANLLLSAAGEVKIADFGIAKVVVSGAGGRARALA
Bd1-1MKK10-4        -AL---SGLAHLRARR--VAHRDIKPANLLLSAAGEVKIADFGIAKVVVSGAGARARALA
Koz-3MKK10-4        -AL---SGLAHLRARR--VAHRDIKPANLLLSAAGEVKIADFGIAKVVVSGAGGRARALA
BdTR5iMKK10-4       -AL---SGLAHLRARR--VAHRDIKPANLLLSAAGEVKIADFGIAKVVVSGAGGRARALA
BdTR9kMKK10-4       -AL---SGLAHLRARR--VAHRDIKPANLLLSAAGEVKIADFGIAKVVVSGAGGRARALA
Bd2-3MKK10-4        -AL---SGLAPLRARR--VAHRDIKPANLLLSAAGEVKIADFGIAKVVVSGAGGRARALA
BdTR3cMKK10-4       -AL---SGLAHLRARR--VAPRDIKPANLLLSAAGEVKIADFGIAKVVVSGAGGRARALA
BdTR8iMKK10-4       -AL---SGLAHLRARR--VAHRDIKPANLLLSAAGEVKIADFGIAKVVVSGAGARARALA
BdTR7aMKK10-4       -AL---SGLAPPRARR--VAHRDIKPANLLLSAAGEVKIADFGIAKVVVSGAGGRARALA
BdTR2gMKK10-4       -AL---SGLAPLRARR--VAHRDIKPANLLLSAAGEVKIADFGIAKVVVSGAGGRARALA
ABR9MKK10-4         -AL---SGLAPLRARR--VAHRDIKPANLLLSAAGEVKIADFGIAKVVVSGAGGRARALA
BdTR2bMKK10-4       -AL---SGLAPLRARR--VAHRDIKPANLLLSAAGEVKIADFGIAKVVVSGAGGRARALA
BdTR1iMKK10-4       -AL---SGLAPLRARR--VAHRDIKPANLLLSAAGEVKIADFGIAKVVVSGAGGRARALA
Mig3MKK10-4         -AL---SGLAPLRARR--VAHRDIKPANLLLSAAGEVKIADFGIAKVVVSGAGGRARALA
BdTR12cMKK10-4      -AL---SGLAHLRARR--VAHRDIKPANLLLSAAGEVKIADFGIAKVVVSGAGGRARALA
Bd29-1MKK10-4       -AL---SGLAHLRARR--VAHRDIKPANLLLSAAGEVKIADFGIAKVVVSGAGARARALA
Tek-2MKK10-4        -AL---SGLAHLRARR--VAHRDIKPANLLLSAAGEVKIADFGIAKVVVSGAGARARALA
BdTR13cMKK10-4      -AL---SGLAHLRARR--VAHRDIKPANLLLSAAGEVKIADFGIAKVVVSGAGGRARALA
Bd21-3MKK10-4       -AL---SGLAHLRARR--VAHRDIKPANLLLSAAGEVKIADFGIAKVVVSGAGGRARALA
Adi-12MKK10-4       -AL---SGLAHLRARR--VAHRDIKPANLLLSAAGEVKIADFGIAKVVVSGAGGRARALA
Bis-1MKK10-4        -AL---SGLAHLRARR--VAHRDIKPANLLLSAAGEVKIADFGIAKVVVSGAGGRARALA
Arn1MKK10-4         -AL---SGLAHLRARR--VAHRDIKPANLLLSAAGEVKIADFGIAKVVVSGAGGRARALA
Mon3MKK10-4         -AL---SGLAHLRARR--VAHRDIKPANLLLSAAGEVKIADFGIAKVVVSGAGGRARALA
BdMKK10-4           -AL---SGLAHLRARR--VAHRDIKPANLLLSAAGEVKIADFGIAKVVVSGAGGRARALA
BdTR11aMKK10-4      -AL---SGLAHLRARR--VAHRDIKPANLLLSAAGEVKIADFGIAKVVVSGAGGRARALA
BdTR11gMKK10-4      -AL---SGLAHLRARR--VAHRDIKPANLLLSAAGEVKIADFGIAKVVVSGAGGRARALA
BdTR11iMKK10-4      -AL---SGLAHLRARR--VAHRDIKPANLLLSAAGEVKIADFGIAKVVVSGAGGRARALA
BdTR13aMKK10-4      -AL---SGLAHLRARR--VAHRDIKPANLLLSAAGEVKIADFGIAKVVVSGAGGRARALA
Kah-5MKK10-4        -AL---SGLAHLRARR--VAHRDIKPANLLLSAAGEVKIADFGIAKVVVSGAGGRARALA
Koz-1MKK10-4        -AL---SGLAHLRARR--VAHRDIKPANLLLSAAGEVKIADFGIAKVVVSGAGGRARALA
ABR2MKK10-4         -AL---SGLAHLRARR--VAHRDIKPANLLLSAAGEVKIADFGIAKVVVSGAGGRARALA
ABR3MKK10-4         -AL---SGLAHLRARR--VAHRDIKPANLLLSAAGEVKIADFGIAKVVVSGAGGRARALA
ABR4MKK10-4         -AL---SGLAHLRARR--VAHRDIKPANLLLSAAGEVKIADFGIAKVVVSGAGGRARALA
ABR6MKK10-4         -AL---SGLAHLRARR--VAHRDIKPANLLLSAAGEVKIADFGIAKVVVSGAGGRARALA
ABR7MKK10-4         -AL---SGLAHLRARR--VAHRDIKPANLLLSAAGEVKIADFGIAKVVVSGAGGRARALA
Foz1MKK10-4         -AL---SGLAHLRARR--VAHRDIKPANLLLSAAGEVKIADFGIAKVVVSGAGGRARALA
Luc1MKK10-4         -AL---SGLAHLRARR--VAHRDIKPANLLLSAAGEVKIADFGIAKVVVSGAGGRARALA
Mur1MKK10-4         -AL---SGLAHLRARR--VAHRDIKPANLLLSAAGEVKIADFGIAKVVVSGAGGRARALA
Per1MKK10-4         -AL---SGLAHLRARR--VAHRDIKPANLLLSAAGEVKIADFGIAKVVVSGAGGRARALA
RON2MKK10-4         -AL---SGLAHLRARR--VAHRDIKPANLLLSAAGEVKIADFGIAKVVVSGAGGRARALA
S8iiCMKK10-4        -AL---SGLAHLRARR--VAHRDIKPANLLLSAAGEVKIADFGIAKVVVSGAGGRARALA
Uni2MKK10-4         -AL---SGLAHLRARR--VAHRDIKPANLLLSAAGEVKIADFGIAKVVVSGAGGRARALA
Adi-2MKK10-4        -AL---SGLAHLRARR--VAHRDIKPANLLLSAAGEVKIADFGIAKVVVSGAGGRARALA
Bd18-1MKK10-4       -AL---SGLAHLRARR--VAHRDIKPANLLLSAAGEVKIADFGIAKVVVSGAGGRARALA
Sig2MKK10-5         -AA---PFLRRPHFPX--VVHRDIKPANLLVSGAGGVKVADFGIAMVLPSRAGGERCAAA
Adi-10MKK10-5       -AL---AGLAHLHARR--VVHRDIKPANLLVSGAGGVKVADFGIAMVLPSRAGGERCAAA
Koz-3MKK10-5        -AL---AGLAHLHARR--VVHRDIKPANLLVSGAGGVKVADFGIAMVLPSRAGGERCAAA
Kah-1MKK10-5        -AL---AGLAHLHARR--VVHRDIKPANLLVSGAGGVKVADFGIAMVLPSRAGGERCAAA
BdTR3cMKK10-5       -AL---AGLAHLHARR--VVPRDIKPANLLVSGAGGVKVADFGIAMVLPSRAGGERCAAA
Jer1MKK10-5         -AL---AGLAHLHARR--VVHRDIKPANLLVSGAGGVKVADFGIAMVLPSRAGGERCAAA
BdTR10cMKK10-5      -AL---AGLAHLHARR--VVHRDIKPANLLVSGAGGVKVADFGIAMVLPSRAGGERCAAA
BdTR2bMKK10-5       -AL---AGLAHLHARR--VVHRDIKPANLLVSGAGGGKVADFGIAMVLPSRAGGERCAAA
BdTR12cMKK10-5      -AL---AGLAHLHARR--VVHRDIKPANLLVSGAGGVKVADFGIAMVLPSRAGGERCAAA
BdTR2gMKK10-5       -AL---AGLAHLHARR--VVHRDIKPANLLVSGAGGVKVADFGIAMVLPSRAGGERCAAA
Adi-12MKK10-5       -AL---AGLAHLHARR--VVHRDIKPANLLVSGAGGVKVADFGIAMVLPSRAGGERCAAA
BdTR5iMKK10-5       -AL---AGLAHLHARR--VVHRDIKPANLLVSGAGGVKVADFGIAMVLPSRAGGERCAAA
BdTR11gMKK10-5      -AL---AGLAHLHARR--VVHRDIKPANLLVSGAGGVKVADFGIAMVLPSRAGGERCAAA
BdTR11aMKK10-5      -AL---AGLAHLHARR--VVHRDIKPANLLVSGAGGVKVADFGIAMVLPSRAGGERCAAA
Bd18-1MKK10-5       -AL---AGLAHLHARR--VVHRDIKPANLLVSGAGGVKVADFGIAMVLPSRAGGERCAAA
BdTR7aMKK10-5       -AL---AGLAPLHARR--VVHRDIKPANLLVSGAGGVKVADFGIAMVLPSRAGGERCAAA
Mig3MKK10-5         -AL---AGLAHLHARR--VVHRDIKPANLLVSGAGGVKVADFGIAMVLPSRAGGERCAAA
ABR2MKK10-5         -AL---AGLAHLHARR--VVHRDIKPANLLVSGAGGVKVADFGIAMVLPSRAGGERCAAA
ABR3MKK10-5         -AL---AGLAHLHARR--VVHRDIKPANLLVSGAGGVKVADFGIAMVLPSRAGGERCAAA
ABR4MKK10-5         -AL---AGLAHLHARR--VVHRDIKPANLLVSGAGGVKVADFGIAMVLPSRAGGERCAAA
ABR5MKK10-5         -AL---AGLAHLHARR--VVHRDIKPANLLVSGAGGVKVADFGIAMVLPSRAGGERCAAA
ABR6MKK10-5         -AL---AGLAHLHARR--VVHRDIKPANLLVSGAGGVKVADFGIAMVLPSRAGGERCAAA
ABR7MKK10-5         -AL---AGLAHLHARR--VVHRDIKPANLLVSGAGGVKVADFGIAMVLPSRAGGERCAAA
Foz1MKK10-5         -AL---AGLAHLHARR--VVHRDIKPANLLVSGAGGVKVADFGIAMVLPSRAGGERCAAA
Luc1MKK10-5         -AL---AGLAHLHARR--VVHRDIKPANLLVSGAGGVKVADFGIAMVLPSRAGGERCAAA
Per1MKK10-5         -AL---AGLAHLHARR--VVHRDIKPANLLVSGAGGVKVADFGIAMVLPSRAGGERCAAA
RON2MKK10-5         -AL---AGLAHLHARR--VVHRDIKPANLLVSGAGGVKVADFGIAMVLPSRAGGERCAAA
S8iiCMKK10-5        -AL---AGLAHLHARR--VVHRDIKPANLLVSGAGGVKVADFGIAMVLPSRAGGERCAAA
Uni2MKK10-5         -AL---AGLAHLHARR--VVHRDIKPANLLVSGAGGVKVADFGIAMVLPSRAGGERCAAA
Bis-1MKK10-5        -AL---AGLAHLHARR--VVHRDIKPANLLVSGAGGVKVADFGIAMVLPSRAGGERCAAA
BdTR1iMKK10-5       -AL---AGLAHLHARR--VVHRDIKPANLLVSGAGGVKVADFGIAMVLPSRAGGERCAAA
ABR9MKK10-5         -AL---AGLAHLHARR--VVHRDIKPANLLVSGAGGVKVADFGIAMVLPSRAGGERCAAA
Arn1MKK10-5         -AL---AGLAHLHARR--VVHRDIKPANLLVSGAGGVKVADFGIAMVLPSRAGGERCAAA
Bd29-1MKK10-5       -AL---AGLAHLHARR--VVHRDIKPANLLVSGAGGVKVADFGIAMVLPSRAGGERCAAA
BdTR8iMKK10-5       -AL---AGLAHLHARR--VVHRDIKPANLLVSGAGGVKVADFGIAMVLPSRAGGERCAAA
Mon3MKK10-5         -AL---AGLAHLHARR--VVHRDIKPANLLVSGAGGVKVADFGIAMVLPSRAGGERCAAA
Tek-2MKK10-5        -AL---AGLAHLHARR--VVHRDIKPANLLVSGAGGVKVADFGIAMVLPSRAGGERCAAA
BdMKK10-5           -AL---AGLAHLHARR--VVHRDIKPANLLVSGAGGVKVADFGIAMVLPSRAGGERCAAA
Bd21-3MKK10-5       -AL---AGLAHLHARR--VVHRDIKPANLLVSGAGGVKVADFGIAMVLPSRAGGERCAAA
BdTR11iMKK10-5      -AL---AGLAHLHARR--VVHRDIKPANLLVSGAGGVKVADFGIAMVLPSRAGGERCAAA
BdTR13aMKK10-5      -AL---AGLAHLHARR--VVHRDIKPANLLVSGAGGVKVADFGIAMVLPSRAGGERCAAA
Kah-5MKK10-5        -AL---AGLAHLHARR--VVHRDIKPANLLVSGAGGVKVADFGIAMVLPSRAGGERCAAA
Koz-1MKK10-5        -AL---AGLAHLHARR--VVHRDIKPANLLVSGAGGVKVADFGIAMVLPSRAGGERCAAA
Adi-2MKK10-5        -AL---AGLAHLHARR--VVHRDIKPANLLVSGAGGVKVADFGIAMVLPSRAGGERCAAA
Bd30-1MKK10-5       -AL---AGLAHLHARR--VVHRDIKPANLLVNGAGGVKVADFGIAMVLPSRAGGERCAAA
Bd2-3MKK10-5        -AL---AGLAHLHARR--VVHRDIKPANLLVSGAGGVKVADFGIAMVLPSRAGGERCAAA
BdTR9kMKK10-5       -AL---AGLAHLHARR--VVHRDIKPANLLVSGAGGVKVADFGIAMVLPSRAGGERCAAA
BdTR10cMKK10-3      -AL---SGLAYLHARR--IVHLDIKPGNLLVSTGGEVKVADFGIAKVLPRAGADDARVLF
Bd3-1MKK10-3        --------------------------------------VADFGIAKVLPRAGGDDARCKS
Bd30-1MKK10-3       -AL---SGLAYLHARR--IVHLDIKPGNLLVSTGGEVKVADFGIAKVLPRAGADDARCKS
Tek-4MKK10-3        -AL---SGLAYLHARR--IVHLDIKPGNLLVSTGGEVKVADFGIAKVLPRAGADDARCTS
Arn1MKK10-3         -AL---SGLAYLHARR--IVHLDIKPGNLLVSTSGEVKVADFGIAKVLPRAGADDARCTS
Mon3MKK10-3         -AL---SGLAYLHARR--IVHLDIKPGNLLVSTSGEVKVADFGIAKVLPRAGADDARCTS
ABR9MKK10-3         -AL---SGLAYLHARR--IVHLDIKPGNLLVSTGGEVKVADFGIAKVLPRAGADAARCTS
Bd29-1MKK10-3       -AL---SGLAYLHARR--IVHLDIKPGNLLVSTGGEVKVADFGIAKVLPRAGADDARCTS
BdTR8iMKK10-3       -AL---SGLAYLHARR--IVHLDIKPGNLLVSTGGEVKVADFGIAKVLPRAGADDARCTS
Tek-2MKK10-3        -AL---SGLAYLHARR--IVHLDIKPGNLLVSTGGEVKVADFGIAKVLPRAGADDARCTS
Bd1-1MKK10-3        -AL---SGLAYLHARR--IVHLDIKPGNLLVSTGGEVKVADFGIAKVLPRAGADDARCTS
BdTR7aMKK10-3       -AL---SGLAYLHARR--IVHLDIKPGNLLVSTGGEVKVADFGIAKVLPRAGADDARCTS
BdTR13cMKK10-3      -AL---SGLAYLHARR--IVHLDIKPGNLLVSTGGEVKVADFGIAKVLPRAGADDARCKS
Bd2-3MKK10-3        -AL---SGLAYLHARR--IVHLDIKPGNLLVSTGGEVKVADFGIAKVLPRAGADDARCKS
BdTR5iMKK10-3       -AL---SGLAYLHARR--IVHLDIKPGNLLVSTGGEVKVADFGIAKVLPRAGADDARCKS
Koz-3MKK10-3        -AL---SGLAYLHARR--IVHLDIKPGNLLVSTGGEVKVADFGIAKVLPRAGADDARCKS
BdTR9kMKK10-3       -AL---SGLAYLHARR--IVHLDIKPGNLLVSTGGEVKVADFGIAKVLPRAGADDARCKS
Kah-1MKK10-3        -AL---SGLAYLHARR--IVHLDIKPGNLLVSTGGEVKVADFGIAKVLPRAGADDARCKS
BdTR3cMKK10-3       -AL---SGLAYLHARR--IVHLDIKPGNLLVSTGGEVKVADFGIAKVLPRAGADDARCKS
BdTR2gMKK10-3       -AL---SGLAYLHARR--IVHLDIKPGNLLVSTGGEVKVADFGIAKVLPRAGADDARCKS
Bis-1MKK10-3        -AL---SGLAYLHARR--IVHLDIKPGNLLVSTGGEVKVADFGIAKVLPRAGADDARCKS
BdTR1iMKK10-3       -AL---SGLAYLHARR--IVHLDIKPGNLLVSTGGEVKVADFGIAKVLPRAGADDARCKS
Mig3MKK10-3         -AL---SGLAYLHARR--IVHLDIKPGNLLVSTGGEVKVADFGIAKVLPRAGADDARCKS
Mur1MKK10-3         -AL---SGLAYLHARR--IVHLDIKPGNLLVSTGGEVKVADFGIAKVLPRAGADDARCKS
BdTR12cMKK10-3      -AL---SGLAYLHARR--IVHLDIKPGNLLVSTGGEVKVADFGIAKVLPRAGADDARCKS
Bd21-3MKK10-3       -AL---SGLAYLHARR--IVHLDIKPGNLLVSTGGEVKVADFGIAKVLPRAGADDARCKS
Adi-12MKK10-3       -AL---SGLAYLHARR--IVHLDIKPGNLLVSTGGEVKVADFGIAKVLPRAGADDARCKS
BdMKK10-3           -AL---SGLAYLHARR--IVHLDIKPGNLLVSTGGEVKVADFGIAKVLPRAGADDARCKS
Bd18-1MKK10-3       -AL---SGLAYLHARR--IVHLDIKPGNLLVSTGGEVKVADFGIAKVLPRAGADDARCKS
BdTR11aMKK10-3      -AL---SGLAYLHARR--IVHLDIKPGNLLVSTGGEVKVADFGIAKVLPRAGADDARCKS
BdTR11gMKK10-3      -AL---SGLAYLHARR--IVHLDIKPGNLLVSTGGEVKVADFGIAKVLPRAGADDARCKS
BdTR11iMKK10-3      -AL---SGLAYLHARR--IVHLDIKPGNLLVSTGGEVKVADFGIAKVLPRAGADDARCKS
BdTR13aMKK10-3      -AL---SGLAYLHARR--IVHLDIKPGNLLVSTGGEVKVADFGIAKVLPRAGADDARCKS
BdTR2bMKK10-3       -AL---SGLAYLHARR--IVHLDIKPGNLLVSTGGEVKVADFGIAKVLPRAGADDARCKS
Kah-5MKK10-3        -AL---SGLAYLHARR--IVHLDIKPGNLLVSTGGEVKVADFGIAKVLPRAGADDARCKS
Koz-1MKK10-3        -AL---SGLAYLHARR--IVHLDIKPGNLLVSTGGEVKVADFGIAKVLPRAGADDARCKS
Sig2MKK10-3         -AL---SGLAYLHARR--IVHLDIKPGNLLVSTGGEVKVADFGIAKVLPRAGADDARCKS
ABR2MKK10-3         -AL---SGLAYLHARR--IVHLDIKPGNLLVSTGGEVKVADFGIAKVLPRAGADDARCKS
ABR3MKK10-3         -AL---SGLAYLHARR--IVHLDIKPGNLLVSTGGEVKVADFGIAKVLPRAGADDARCKS
ABR4MKK10-3         -AL---SGLAYLHARR--IVHLDIKPGNLLVSTGGEVKVADFGIAKVLPRAGADDARCKS
ABR5MKK10-3         -AL---SGLAYLHARR--IVHLDIKPGNLLVSTGGEVKVADFGIAKVLPRAGADDARCKS
ABR6MKK10-3         -AL---SGLAYLHARR--IVHLDIKPGNLLVSTGGEVKVADFGIAKVLPRAGADDARCKS
ABR7MKK10-3         -AL---SGLAYLHARR--IVHLDIKPGNLLVSTGGEVKVADFGIAKVLPRAGADDARCKS
Foz1MKK10-3         -AL---SGLAYLHARR--IVHLDIKPGNLLVSTGGEVKVADFGIAKVLPRAGADDARCKS
Jer1MKK10-3         -AL---SGLAYLHARR--IVHLDIKPGNLLVSTGGEVKVADFGIAKVLPRAGADDARCKS
Luc1MKK10-3         -AL---SGLAYLHARR--IVHLDIKPGNLLVSTGGEVKVADFGIAKVLPRAGADDARCKS
Per1MKK10-3         -AL---SGLAYLHARR--IVHLDIKPGNLLVSTGGEVKVADFGIAKVLPRAGADDARCKS
RON2MKK10-3         -AL---SGLAYLHARR--IVHLDIKPGNLLVSTGGEVKVADFGIAKVLPRAGADDARCKS
S8iiCMKK10-3        -AL---SGLAYLHARR--IVHLDIKPGNLLVSTGGEVKVADFGIAKVLPRAGADDARCKS
Uni2MKK10-3         -AL---SGLAYLHARR--IVHLDIKPGNLLVSTGGEVKVADFGIAKVLPRAGADDARCKS
Adi-2MKK10-3        -AL---SGLAYLHARR--IVHLDIKPGNLLVSTGGEVKVADFGIAKVLPRAGADDARCKS
Adi-10MKK10-1       -AL---SGLAYLHARR--IVHLDVKPGNLLVSTGGEVKIADFGIARVLPRAGGDDVRCTA
BdTR10cMKK10-1      -AL---SGLAYLHARR--IVHLDVKPGNLLVSTGGEVKIADFGIARVLPRAGGDDVRCTA
Kah-1MKK10-1        -AL---SGLAYLHARR--IVHLDVKPGNLLVSTGGEVKIADFGIARVLPRAGGDDVRCTA
Koz-3MKK10-1        -AL---SGLAYLHARR--IVHLDVKPGNLLVSTGGEVKIADFGIARVLPRAGGDDVRCTA
Bd30-1MKK10-1       -AL---SGLAYLHARR--IVHLDVKPGNLLVSTGGEVKIADFGIARVLPRAGGDDVRCTA
BdTR9kMKK10-1       -AL---SGLAYLPARR--IVHLDVKPGNLLVSTGGEVKIADFGIARVLPRAGGDDVRCTA
BdTR12cMKK10-1      -AL---SGLAYLHARR--IVHLDVKPGNLLVSTGGEVKIADFGIARVLPRAGGDDVRCTA
Bis-1MKK10-1        -AL---SGLAYLHARR--IVHLDVKPGNLLVSTGGEVKIADFGIARVLPRAGGDDVRCTA
Bd1-1MKK10-1        -AL---SGLAYLHARR--IVHLDVKPGNLLVSTGGEVKIADFGIARVLPRAGGDDVRCTA
BdTR2gMKK10-1       -AL---SGLAYLHARR--IVHLDVKPGNLLVSTGGEVKIADFGIARVLPRAGGDDVRCTA
BdTR13cMKK10-1      -AL---SGLAYLHARR--IVHLDVKPGNLLVSTGGEVKIADFGIARVLPRAGGDDVRCTA
Bd21-3MKK10-1       -AL---SGLAYLHARR--IVHLDVKPGNLLVSTGGEVKIADFGIARVLPRAGGDDVRCTA
Bd2-3MKK10-1        -AL---SGLAYLHARR--IVHLDVKPGNLLVSTGGEVKIADFGIARVLPRAGGDDVRCTA
Tek-4MKK10-1        -AL---SGLAYLHARR--IVHLDVKPGNLLVSTGGEVKIADFGIARVLPRAGGDDVRCTA
BdTR7aMKK10-1       -AL---SGLAYLHARR--IVHLDVKPGNLLVSTGGEVKIADFGIARVLPRAGGDDVRCTA
Bd29-1MKK10-1       -AL---SGLAYLHARR--IVHLDVKPGNLLVSTGGEVKIADFGIARVLPRAGGDDVRCTA
ABR9MKK10-1         -AL---SGLAYLHARR--IVHLDVKPGNLLVSTGGEVKIADFGIARVLPRAGGNDVRCTA
Adi-2MKK10-1        -AL---SGLAYLHARR--IVHLDVKPGNLLVSTGGEVKIADFGIARVLPRAGGDDVRCTA
BdTR11aMKK10-1      -AL---SGLAYLHARR--IVHLDVKPGNLLVSTGGEVKIADFGIARVLPRAGGDDVRCTA
BdTR11gMKK10-1      -AL---SGLAYLHARR--IVHLDVKPGNLLVSTGGEVKIADFGIARVLPRAGGDDVRCTA
BdTR3cMKK10-1       -AL---SGLAYLHARR--IVHLDVKPGNLLVSTGGEVKIADFGIARVLPRAGGDDVRCTA
BdTR5iMKK10-1       -AL---SGLAYLHARR--IVHLDVKPGNLLVSTGGEVKIADFGIARVLPRAGGDDVRCTA
BdTR2bMKK10-1       -AL---SGLAYLHARR--IVHLDVKPGNLLVSTGGEVKIADFGIARVLPRAGGDDVRCTA
Adi-12MKK10-1       -AL---SGLAYLHARR--IVHLDVKPGNLLVSTGGEVKIADFGIARVLPRAGGDDVRCTA
BdTR8iMKK10-1       -AL---SGLAYLHARR--IVHLDVKPGNLLVSTGGEVKIADFGIARVLPRAGGDDVRCTA
Arn1MKK10-1         -AL---SGLAYLHARR--IVHLDVKPGNLLVSTGGEVKIADFGIARVLPRAGGDDVRCTA
Mig3MKK10-1         -AL---SGLAYLHARR--IVHLDVKPGNLLVSTGGEVKIADFGIARVLPRAGGDDVRCTA
Mon3MKK10-1         -AL---SGLAYLHARR--IVHLDVKPGNLLVSTGGEVKIADFGIARVLPRAGGDDVRCTA
Tek-2MKK10-1        -AL---SGLAYLHARR--IVHLDVKPGNLLVSTGGEVKIADFGIARVLPRAGGDDVRCTA
BdMKK10-1           -AL---SGLAYLHARR--IVHLDVKPGNLLVSTGGEVKIADFGIARVLPRAGGDDVRCTA
Bd18-1MKK10-1       -AL---SGLAYLHARR--IVHLDVKPGNLLVSTGGEVKIADFGIARVLPRAGGDDVRCTA
BdTR11iMKK10-1      -AL---SGLAYLHARR--IVHLDVKPGNLLVSTGGEVKIADFGIARVLPRAGGDDVRCTA
BdTR13aMKK10-1      -AL---SGLAYLHARR--IVHLDVKPGNLLVSTGGEVKIADFGIARVLPRAGGDDVRCTA
BdTR1iMKK10-1       -AL---SGLAYLHARR--IVHLDVKPGNLLVSTGGEVKIADFGIARVLPRAGGDDVRCTA
Kah-5MKK10-1        -AL---SGLAYLHARR--IVHLDVKPGNLLVSTGGEVKIADFGIARVLPRAGGDDVRCTA
Koz-1MKK10-1        -AL---SGLAYLHARR--IVHLDVKPGNLLVSTGGEVKIADFGIARVLPRAGGDDVRCTA
Sig2MKK10-1         -AL---SGLAYLHARR--IVHLDVKPGNLLVSTGGEVKIADFGIARVLPRAGGDDVRCTA
ABR2MKK10-1         -AL---SGLAYLHARR--IVHLDVKPGNLLVSTGGEVKIADFGIARVLPRAGGDDVRCTA
ABR3MKK10-1         -AL---SGLAYLHARR--IVHLDVKPGNLLVSTGGEVKIADFGIARVLPRAGGDDVRCTA
ABR4MKK10-1         -AL---SGLAYLHARR--IVHLDVKPGNLLVSTGGEVKIADFGIARVLPRAGGDDVRCTA
ABR5MKK10-1         -AL---SGLAYLHARR--IVHLDVKPGNLLVSTGGEVKIADFGIARVLPRAGGDDVRCTA
ABR6MKK10-1         -AL---SGLAYLHARR--IVHLDVKPGNLLVSTGGEVKIADFGIARVLPRAGGDDVRCTA
ABR7MKK10-1         -AL---SGLAYLHARR--IVHLDVKPGNLLVSTGGEVKIADFGIARVLPRAGGDDVRCTA
Foz1MKK10-1         -AL---SGLAYLHARR--IVHLDVKPGNLLVSTGGEVKIADFGIARVLPRAGGDDVRCTA
Jer1MKK10-1         -AL---SGLAYLHARR--IVHLDVKPGNLLVSTGGEVKIADFGIARVLPRAGGDDVRCTA
Luc1MKK10-1         -AL---SGLAYLHARR--IVHLDVKPGNLLVSTGGEVKIADFGIARVLPRAGGDDVRCTA
Mur1MKK10-1         -AL---SGLAYLHARR--IVHLDVKPGNLLVSTGGEVKIADFGIARVLPRAGGDDVRCTA
Per1MKK10-1         -AL---SGLAYLHARR--IVHLDVKPGNLLVSTGGEVKIADFGIARVLPRAGGDDVRCTA
RON2MKK10-1         -AL---SGLAYLHARR--IVHLDVKPGNLLVSTGGEVKIADFGIARVLPRAGGDDVRCTA
S8iiCMKK10-1        -AL---SGLAYLHARR--IVHLDVKPGNLLVSTGGEVKIADFGIARVLPRAGGDDVRCTA
Uni2MKK10-1         -AL---SGLAYLHARR--IVHLDVKPGNLLVSTGGEVKIADFGIARVLPRAGGDDVRCTA
Bd29-1MKK3-3        -VL---LALRYLHEVR-HLVHRDIKPANLLLNLKGDTKITDFGVTSGLHDSIDM-----C
Kah-1MKK3-3         -VL---LALRYLHEVR-HLVHRDIKPANLLLNLKGDTKITDFGVTSGLHDSIDM-----C
Tek-4MKK3-3         ------------------------------------------------------------
Gaz-8MKK3-3         -VL---LALRYLHEVR-HLVHRDIKPANLLLNLKGDTKITDFGVTSGLHDSIDM-----C
BdMKK3-3            -VL---LALRYLHEVR-HLVHRDIKPANLLLNLKGDTKITDFGVTSGLHDSIDM-----C
Bd30-1MKK3-3        -VL---LALRYLHEVR-HLVHRDIKPANLLLNLKGDTKITDFGVTSGLHDSIDM-----C
BdTR10cMKK3-3       -VL---LALRYLHEVR-HLVHRDIKPANLLLNLKGDTKITDFGVTSGLHDSIDM-----C
Adi-10MKK3-3        -VL---LALRYLHEVR-HLVHRDIKPANLLLNLKGDTKITDFGVTSGLHDSIDM-----C
S8iiCMKK3-3         -VL---LALRYLHEVR-HLVHRDIKPANLLLNLKGDTKITDFGVTSGLHDSIDM-----C
Bd1-1MKK3-3         -VL---LALRYLHEVR-HLVHRDIKPANLLLNLKGDTKITDFGVTSGLHDSIDM-----C
BdTR7aMKK3-3        -VL---LALRYLHEVR-HLVHRDIKPANLLLNLKGDTKITDFGVTSGLHDSIDM-----C
BdTR8iMKK3-3        -VL---LALRYLHEVR-HLVHRDIKPANLLLNLKGDTKITDFGVTSGLHDSIDM-----C
Foz1MKK3-3          -VL---LALRYLHEVR-HLVHRDIKPANLLLNLKGDTKITDFGVTSGLHDSIDM-----C
Bis-1MKK3-3         -VL---LALRYLHEER-HLVHRDIKPANLLLNLKGDTKITDFGVTSGLHDSIDM-----C
BdTR5iMKK3-3        -VL---LALRYLHEVR-HLVHRDIKPANLLLNLKGDTKITDFGVTSGLHDSIDM-----C
Adi-12MKK3-3        -VL---LALRYLHEVR-HLVHRDIKPANLLLNLKGDTKITDFGVTSGLHDSIDM-----C
Adi-2MKK3-3         -VL---LALRYLHEVR-HLVHRDIKPANLLLNLKGDTKITDFGVTSGLHDSIDM-----C
Bd2-3MKK3-3         -VL---LALRYLHEVR-HLVHRDIKPANLLLNLKGDTKITDFGVTSGLHDSIDM-----C
BdTR12cMKK3-3       -VL---LALRYLHEVR-HLVHRDIKPANLLLNLKGDTKITDFGVTSGLHDSIDM-----C
BdTR13cMKK3-3       -VL---LALRYLHEVR-HLVHRDIKPANLLLNLKGDTKITDFGVTSGLHDSIDM-----C
BdTR2bMKK3-3        -VL---LALRYLHEVR-HLVHRDIKPANLLLNLKGDTKITDFGVTSGLHDSIDM-----C
BdTR2gMKK3-3        -VL---LALRYLHEVR-HLVHRDIKPANLLLNLKGDTKITDFGVTSGLHDSIDM-----C
BdTR3cMKK3-3        -VL---LALRYLHEVR-HLVHRDIKPANLLLNLKGDTKITDFGVTSGLHDSIDM-----C
BdTR9kMKK3-3        -VL---LALRYLHEVR-HLVHRDIKPANLLLNLKGDTKITDFGVTSGLHDSIDM-----C
Koz-3MKK3-3         -VL---LALRYLHEVR-HLVHRDIKPANLLLNLKGDTKITDFGVTSGLHDSIDM-----C
Mur1MKK3-3          -VL---LALRYLHEVR-HLVHRDIKPANLLLNLKGDTKITDFGVTSGLHDSIDM-----C
Jer1MKK3-3          -VL---LALRYLHEVR-HLVHRDIKPANLLLNLKGDTKITDFGVTSGLHDSIDM-----C
ABR6MKK3-3          -VL---LALRYLHEVR-HLVHRDIKPANLLLNLKGDTKITDFGVTSGLHDSIDM-----C
ABR4MKK3-3          -VL---LALRYLHEVR-HLVHRDIKPANLLLNLKGDTKITDFGVTSGLHDSIDM-----C
Koz-1MKK3-3         -VL---LALRYLHEVR-HLVHRDIKPANLLLNLKGDTKITDFGVTSGLHDSIDM-----C
Kah-5MKK3-3         -VL---LALRYLHEVR-HLVHRDIKPANLLLNLKGDTKITDFGVTSGLHDSIDM-----C
BdTR1iMKK3-3        -VL---LALRYLHEVR-HLVHRDIKPANLLLNLKGDTKITDFGVTSGLHDSIDM-----C
BdTR13aMKK3-3       -VL---LALRYLHEVR-HLVHRDIKPANLLLNLKGDTKITDFGVTSGLHDSIDM-----C
BdTR11iMKK3-3       -VL---LALRYLHEVR-HLVHRDIKPANLLLNLKGDTKITDFGVTSGLHDSIDM-----C
BdTR11gMKK3-3       -VL---LALRYLHEVR-HLVHRDIKPANLLLNLKGDTKITDFGVTSGLHDSIDM-----C
BdTR11aMKK3-3       -VL---LALRYLHEVR-HLVHRDIKPANLLLNLKGDTKITDFGVTSGLHDSIDM-----C
Bd3-1MKK3-3         -VL---LALRYLHEVR-HLVHRDIKPANLLLNLKGDTKITDFGVTSGLHDSIDM-----C
Bd21-3MKK3-3        -VL---LALRYLHEVR-HLVHRDIKPANLLLNLKGDTKITDFGVTSGLHDSIDM-----C
Bd18-1MKK3-3        -VL---LALRYLHEVR-HLVHRDIKPANLLLNLKGDTKITDFGVTSGLHDSIDM-----C
ABR9MKK3-3          -VL---LALRYLHEVR-HLVHRDIKPANLLLNLKGDTKITDFGVTSGLHDSIDM-----C
Arn1MKK3-3          -VL---LALRYLHEVR-HLVHRDIKPANLLLNLKGDTKITDFGVTSGLHDSIDM-----C
Mon3MKK3-3          -VL---LALRYLHEVR-HLVHRDIKPANLLLNLKGDTKITDFGVTSGLHDSIDM-----C
Tek-2MKK3-3         -VL---LALRYLHEVR-HLVHRDIKPANLLLNLKGDTKITDFGVTSGLHDSIDM-----C
Sig2MKK3-3          -VL---LALRYLHEVR-HLVHRDIKPANLLLNLKGDTKITDFGVTSGLHDSIDM-----C
ABR2MKK3-3          -VL---LALRYLHEVR-HLVHRDIKPANLLLNLKGDTKITDFGVTSGLHDSIDM-----C
ABR3MKK3-3          -VL---LALRYLHEVR-HLVHRDIKPANLLLNLKGDTKITDFGVTSGLHDSIDM-----C
ABR5MKK3-3          -VL---LALRYLHEVR-HLVHRDIKPANLLLNLKGDTKITDFGVTSGLHDSIDM-----C
ABR7MKK3-3          -VL---LALRYLHEVR-HLVHRDIKPANLLLNLKGDTKITDFGVTSGLHDSIDM-----C
Luc1MKK3-3          -VL---LALRYLHEVR-HLVHRDIKPANLLLNLKGDTKITDFGVTSGLHDSIDM-----C
Mig3MKK3-3          -VL---LALRYLHEVR-HLVHRDIKPANLLLNLKGDTKITDFGVTSGLHDSIDM-----C
Per1MKK3-3          -VL---LALRYLHEVR-HLVHRDIKPANLLLNLKGDTKITDFGVTSGLHDSIDM-----C
RON2MKK3-3          -VL---LALRYLHEVR-HLVHRDIKPANLLLNLKGDTKITDFGVTSGLHDSIDM-----C
Uni2MKK3-3          -VL---LALRYLHEVR-HLVHRDIKPANLLLNLKGDTKITDFGVTSGLHDSIDM-----C
Tek-4MKK3-2         -VL---LGLRYLHEVR-HLVHRDIKPANMLVNLKGEAKITDFGVSAGLDNTMAM-----C
Kah-1MKK3-2         -VL---LGLRYLHEVR-HLVHRDIKPANMLVNLKGEAKITDFGVSAGLDNTMAM-----C
BdTR12cMKK3-2       -VL---LGLRYLHEVR-HLVHRDIKPANMLVNLKGEAKITDFGVSAGLDNTMAM-----C
Bd21-3MKK3-2        -VL---LGLRYLHEVR-HLVHRDIKPANMLVNLKGEAKITDFGVSAGLDNTMAM-----C
Arn1MKK3-2          -VL---VGLRYLHEVR-HLVHRDIKPANMLVNLKGEAKITDFGVSAGLDNTMAM-----C
Mon3MKK3-2          -VL---VGLRYLHEVR-HLVHRDIKPANMLVNLKGEAKITDFGVSAGLDNTMAM-----C
Jer1MKK3-2          -VL---LGLRYLHEVR-HLVHRDIKPANMLVNLKGEAKITDFGVSAGLDNTMGM-----C
Mig3MKK3-2          -VL---LGLRYLHEVR-HLVHRDIKPANMLVNLKGEAKITDFGVSAGLDNTMGM-----C
S8iiCMKK3-2         -VL---LGLRYLHEVR-HLVHRDIKPANMLVNLKGEAKITDFGVSAGLDNTMGM-----C
BdMKK3-2            -VL---LGLRYLHEVR-HLVHRDIKPANMLVNLKGEAKITDFGVSAGLDNTMAM-----C
Adi-12MKK3-2        -VL---LGLRYLHEVR-HLVHRDIKPANMLVNLKGEAKITDFGVSAGLDNTMAM-----C
Adi-2MKK3-2         -VL---LGLRYLHEVR-HLVHRDIKPANMLVNLKGEAKITDFGVSAGLDNTMAM-----C
Bd18-1MKK3-2        -VL---LGLRYLHEVR-HLVHRDIKPANMLVNLKGEAKITDFGVSAGLDNTMAM-----C
Bd2-3MKK3-2         -VL---LGLRYLHEVR-HLVHRDIKPANMLVNLKGEAKITDFGVSAGLDNTMAM-----C
Bd3-1MKK3-2         -VL---LGLRYLHEVR-HLVHRDIKPANMLVNLKGEAKITDFGVSAGLDNTMAM-----C
BdTR10cMKK3-2       -VL---LGLRYLHEVR-HLVHRDIKPANMLVNLKGEAKITDFGVSAGLDNTMAM-----C
BdTR11aMKK3-2       -VL---LGLRYLHEVR-HLVHRDIKPANMLVNLKGEAKITDFGVSAGLDNTMAM-----C
BdTR11gMKK3-2       -VL---LGLRYLHEVR-HLVHRDIKPANMLVNLKGEAKITDFGVSAGLDNTMAM-----C
BdTR11iMKK3-2       -VL---LGLRYLHEVR-HLVHRDIKPANMLVNLKGEAKITDFGVSAGLDNTMAM-----C
BdTR13aMKK3-2       -VL---LGLRYLHEVR-HLVHRDIKPANMLVNLKGEAKITDFGVSAGLDNTMAM-----C
BdTR13cMKK3-2       -VL---LGLRYLHEVR-HLVHRDIKPANMLVNLKGEAKITDFGVSAGLDNTMAM-----C
BdTR2bMKK3-2        -VL---LGLRYLHEVR-HLVHRDIKPANMLVNLKGEAKITDFGVSAGLDNTMAM-----C
BdTR1iMKK3-2        -VL---LGLRYLHEVR-HLVHRDIKPANMLVNLKGEAKITDFGVSAGLDNTMAM-----C
BdTR2gMKK3-2        -VL---LGLRYLHEVR-HLVHRDIKPANMLVNLKGEAKITDFGVSAGLDNTMAM-----C
BdTR3cMKK3-2        -VL---LGLRYLHEVR-HLVHRDIKPANMLVNLKGEAKITDFGVSAGLDNTMAM-----C
BdTR5iMKK3-2        -VL---LGLRYLHEVR-HLVHRDIKPANMLVNLKGEAKITDFGVSAGLDNTMAM-----C
BdTR9kMKK3-2        -VL---LGLRYLHEVR-HLVHRDIKPANMLVNLKGEAKITDFGVSAGLDNTMAM-----C
Gaz-8MKK3-2         -VL---LGLRYLHEVR-HLVHRDIKPANMLVNLKGEAKITDFGVSAGLDNTMAM-----C
Kah-5MKK3-2         -VL---LGLRYLHEVR-HLVHRDIKPANMLVNLKGEAKITDFGVSAGLDNTMAM-----C
Koz-1MKK3-2         -VL---LGLRYLHEVR-HLVHRDIKPANMLVNLKGEAKITDFGVSAGLDNTMAM-----C
Sig2MKK3-2          -VL---LGLRYLHEVR-HLVHRDIKPANMLVNLKGEAKITDFGVSAGLDNTMAM-----C
ABR2MKK3-2          -VL---LGLRYLHEVR-HLVHRDIKPANMLVNLKGEAKITDFGVSAGLDNTMAM-----C
ABR3MKK3-2          -VL---LGLRYLHEVR-HLVHRDIKPANMLVNLKGEAKITDFGVSAGLDNTMAM-----C
ABR4MKK3-2          -VL---LGLRYLHEVR-HLVHRDIKPANMLVNLKGEAKITDFGVSAGLDNTMAM-----C
ABR5MKK3-2          -VL---LGLRYLHEVR-HLVHRDIKPANMLVNLKGEAKITDFGVSAGLDNTMAM-----C
ABR6MKK3-2          -VL---LGLRYLHEVR-HLVHRDIKPANMLVNLKGEAKITDFGVSAGLDNTMAM-----C
ABR7MKK3-2          -VL---LGLRYLHEVR-HLVHRDIKPANMLVNLKGEAKITDFGVSAGLDNTMAM-----C
Foz1MKK3-2          -VL---LGLRYLHEVR-HLVHRDIKPANMLVNLKGEAKITDFGVSAGLDNTMAM-----C
Luc1MKK3-2          -VL---LGLRYLHEVR-HLVHRDIKPANMLVNLKGEAKITDFGVSAGLDNTMAM-----C
Mur1MKK3-2          -VL---LGLRYLHEVR-HLVHRDIKPANMLVNLKGEAKITDFGVSAGLDNTMAM-----C
Per1MKK3-2          -VL---LGLRYLHEVR-HLVHRDIKPANMLVNLKGEAKITDFGVSAGLDNTMAM-----C
RON2MKK3-2          -VL---LGLRYLHEVR-HLVHRDIKPANMLVNLKGEAKITDFGVSAGLDNTMAM-----C
Uni2MKK3-2          -VL---LGLRYLHEVR-HLVHRDIKPANMLVNLKGEAKITDFGVSAGLDNTMAM-----C
Bd30-1MKK3-2        -VL---LGLRYLHEVR-HLVHRDIKPANMLVNLKGEAKITDFGVSAGLDNTMAM-----C
Koz-3MKK3-2         -VL---LGLRYLHEVR-HLVHRDIKPANMLVNLKGEAKITDFGVSAGLDNTMAM-----C
Adi-10MKK3-2        -VL---LGLRYLHEVR-HLVHRDIKPANMLVNLKGEAKITDFGVSAGLDNTMAM-----C
BdTR8iMKK3-2        -VL---LGLRYLHEVR-HLVHRDIKPANMLVNLKGEAKITDFGVSAGLDNTMAM-----C
Bd1-1MKK3-2         -VL---LGLRYLHEVR-HLVHRDIKPANMLVNLKGEAKITDFGVSAGLDNTMAM-----C
ABR9MKK3-2          -VL---LGLRYLHEVR-HLVHRDIKPANMLVNLKGEAKITDFGVSAGLDNTMAM-----C
Bd29-1MKK3-2        -VL---LGLRYLHEVR-HLVHRDIKPANMLVNLKGEAKITDFGVSAGLDNTMAM-----C
BdTR7aMKK3-2        -VL---LGLRYLHEVR-HLVHRDIKPANMLVNLKGEAKITDFGVSAGLDNTMAM-----C
Tek-2MKK3-2         -VL---LGLRYLHEVR-HLVHRDIKPANMLVNLKGEAKITDFGVSAGLDNTMAM-----C
Bis-1MKK3-2         -VL---LGLRYLHEVR-HLVHRDIKPANMLVNLKGEAKITDFGVSAGLDNTMAM-----C
Tek-4MKK3-1         ----------------------------MLVNLKGEAKITDFGVSAGLDNTMAM-----C
BdMKK3-1            -VL---LGLRYLHEVR-HLVHRDIKPANMLVNLKGEAKITDFGVSAGLDNTMAM-----C
Adi-10MKK3-1        -VL---LGLRYLHEVR-HLVHRDIKPANMLVNLKGEAKITDFGVSAGLDNTMAM-----C
Adi-12MKK3-1        -VL---LGLRYLHEVR-HLVHRDIKPANMLVNLKGEAKITDFGVSAGLDNTMAM-----C
Adi-2MKK3-1         -VL---LGLRYLHEVR-HLVHRDIKPANMLVNLKGEAKITDFGVSAGLDNTMAM-----C
Bd18-1MKK3-1        -VL---LGLRYLHEVR-HLVHRDIKPANMLVNLKGEAKITDFGVSAGLDNTMAM-----C
Bd2-3MKK3-1         -VL---LGLRYLHEVR-HLVHRDIKPANMLVNLKGEAKITDFGVSAGLDNTMAM-----C
Bd3-1MKK3-1         -VL---LGLRYLHEVR-HLVHRDIKPANMLVNLKGEAKITDFGVSAGLDNTMAM-----C
BdTR10cMKK3-1       -VL---LGLRYLHEVR-HLVHRDIKPANMLVNLKGEAKITDFGVSAGLDNTMAM-----C
BdTR11aMKK3-1       -VL---LGLRYLHEVR-HLVHRDIKPANMLVNLKGEAKITDFGVSAGLDNTMAM-----C
BdTR11gMKK3-1       -VL---LGLRYLHEVR-HLVHRDIKPANMLVNLKGEAKITDFGVSAGLDNTMAM-----C
BdTR11iMKK3-1       -VL---LGLRYLHEVR-HLVHRDIKPANMLVNLKGEAKITDFGVSAGLDNTMAM-----C
BdTR13aMKK3-1       -VL---LGLRYLHEVR-HLVHRDIKPANMLVNLKGEAKITDFGVSAGLDNTMAM-----C
BdTR13cMKK3-1       -VL---LGLRYLHEVR-HLVHRDIKPANMLVNLKGEAKITDFGVSAGLDNTMAM-----C
BdTR2bMKK3-1        -VL---LGLRYLHEVR-HLVHRDIKPANMLVNLKGEAKITDFGVSAGLDNTMAM-----C
BdTR1iMKK3-1        -VL---LGLRYLHEVR-HLVHRDIKPANMLVNLKGEAKITDFGVSAGLDNTMAM-----C
BdTR2gMKK3-1        -VL---LGLRYLHEVR-HLVHRDIKPANMLVNLKGEAKITDFGVSAGLDNTMAM-----C
BdTR3cMKK3-1        -VL---LGLRYLHEVR-HLVHRDIKPANMLVNLKGEAKITDFGVSAGLDNTMAM-----C
BdTR5iMKK3-1        -VL---LGLRYLHEVR-HLVHRDIKPANMLVNLKGEAKITDFGVSAGLDNTMAM-----C
BdTR9kMKK3-1        -VL---LGLRYLHEVR-HLVHRDIKPANMLVNLKGEAKITDFGVSAGLDNTMAM-----C
Bis-1MKK3-1         -VL---LGLRYLHEVR-HLVHRDIKPANMLVNLKGEAKITDFGVSAGLDNTMAM-----C
Kah-1MKK3-1         -VL---LGLRYLHEVR-HLVHRDIKPANMLVNLKGEAKITDFGVSAGLDNTMAM-----C
Kah-5MKK3-1         -VL---LGLRYLHEVR-HLVHRDIKPANMLVNLKGEAKITDFGVSAGLDNTMAM-----C
Koz-1MKK3-1         -VL---LGLRYLHEVR-HLVHRDIKPANMLVNLKGEAKITDFGVSAGLDNTMAM-----C
Koz-3MKK3-1         -VL---LGLRYLHEVR-HLVHRDIKPANMLVNLKGEAKITDFGVSAGLDNTMAM-----C
Sig2MKK3-1          -VL---LGLRYLHEVR-HLVHRDIKPANMLVNLKGEAKITDFGVSAGLDNTMAM-----C
ABR2MKK3-1          -VL---LGLRYLHEVR-HLVHRDIKPANMLVNLKGEAKITDFGVSAGLDNTMAM-----C
ABR3MKK3-1          -VL---LGLRYLHEVR-HLVHRDIKPANMLVNLKGEAKITDFGVSAGLDNTMAM-----C
ABR4MKK3-1          -VL---LGLRYLHEVR-HLVHRDIKPANMLVNLKGEAKITDFGVSAGLDNTMAM-----C
ABR5MKK3-1          -VL---LGLRYLHEVR-HLVHRDIKPANMLVNLKGEAKITDFGVSAGLDNTMAM-----C
ABR7MKK3-1          -VL---LGLRYLHEVR-HLVHRDIKPANMLVNLKGEAKITDFGVSAGLDNTMAM-----C
Foz1MKK3-1          -VL---LGLRYLHEVR-HLVHRDIKPANMLVNLKGEAKITDFGVSAGLDNTMAM-----C
Luc1MKK3-1          -VL---LGLRYLHEVR-HLVHRDIKPANMLVNLKGEAKITDFGVSAGLDNTMAM-----C
Mig3MKK3-1          -VL---LGLRYLHEVR-HLVHRDIKPANMLVNLKGEAKITDFGVSAGLDNTMAM-----C
Mur1MKK3-1          -VL---LGLRYLHEVR-HLVHRDIKPANMLVNLKGEAKITDFGVSAGLDNTMAM-----C
RON2MKK3-1          -VL---LGLRYLHEVR-HLVHRDIKPANMLVNLKGEAKITDFGVSAGLDNTMAM-----C
Uni2MKK3-1          -VL---LGLRYLHEVR-HLVHRDIKPANMLVNLKGEAKITDFGVSAGLDNTMAM-----C
Mon3MKK3-1          -VL---LGLRYLHEVR-HLVHRDIKPANMLVNLKGEAKITDFGVSAGLDNTMAM-----C
BdTR8iMKK3-1        -VL---LGLRYLHEVR-HLVHRDIKPANMLVNLKGEAKITDFGVSAGLDNTMAM-----C
Arn1MKK3-1          -VL---LGLRYLHEVR-HLVHRDIKPANMLVNLKGEAKITDFGVSAGLDNTMAM-----C
Tek-2MKK3-1         -VL---LGLRYLHEVR-HLVHRDIKPANMLVNLKGEAKITDFGVSAGLDNTMAM-----C
ABR6MKK3-1          -VL---LGLRYLHEVR-HLVHRDIKPANMLVNLKGEAKITDFGVSAGLDNTMAM-----C
Bd30-1MKK3-1        -VL---LGLRYLHEVR-HLVHRDIKPANMLVNLKGEAKITDFGVSAGLDNTMAM-----C
Jer1MKK3-1          -VL---LGLRYLHEVR-HLVHRDIKPANMLVNLKGEAKITDFGVSAGLDNTMAM-----C
Per1MKK3-1          -VL---LGLRYLHEVR-HLVHRDIKPANMLVNLKGEAKITDFGVSAGLDNTMAM-----C
S8iiCMKK3-1         -VL---LGLRYLHEVR-HLVHRDIKPANMLVNLKGEAKITDFGVSAGLDNTMAM-----C
ABR9MKK3-1          -VL---LGLRYLHEVR-HLVHRDIKPANMLVNLKGEAKITDFGVSAGLDNTMAM-----C
Bd1-1MKK3-1         -VL---LGLRYLHEVR-HLVHRDIKPANMLVNLKGEAKITDFGVSAGLDNTMAM-----C
Bd29-1MKK3-1        -VL---LGLRYLHEVR-HLVHRDIKPANMLVNLKGEAKITDFGVSAGLDNTMAM-----C
BdTR7aMKK3-1        -VL---LGLRYLHEVR-HLVHRDIKPANMLVNLKGEAKITDFGVSAGLDNTMAM-----C
Gaz-8MKK3-1         -VL---LGLRYLHEVR-HLVHRDIKPANMLVNLKGEAKITDFGVSAGLDNTMAM-----C
Bd21-3MKK3-1        -VL---LGLRYLHEVR-HLVHRDIKPANMLVNLKGEAKITDFGVSAGLDNTMAM-----C
BdTR12cMKK3-1       ------MGLRYLHEVR-HLVHRDIKPANMLVNLKGEAKITDFGVSAGLDNTMAM-----C
ABR9MKK1            -VL---QGLMYLHHEK-RVIHRDLKPSNILINHRGEVKISDFGVSAIIASSSAQ-----R
Arn1MKK1            -VL---QGLMYLHHEK-RVIHRDLKPSNILINHRGEVKISDFGVSAIIASSSAQ-----R
Mon3MKK1            -VL---QGLMYLHHEK-RVIHRDLKPSNILINHRGEVKISDFGVSAIIASSSAQ-----R
ABR3MKK1            NVL---QGLMYLHHEK-RVIHRDLKPSNILINHRGEVKISDFGVSAIIASSSAQ-----R
Per1MKK1            NVL---QGLMYLHHEK-RVIHRDLKPSNILINHRGEVKISDFGVSAIIASSSAQ-----R
Bd30-1MKK1          NVL---QGLMYLHHEK-RVIHRDLKPSNILINHRGEVKISDFGVSAIIASSSAQ-----R
Tek-4MKK1           -VL---QGLMYLHHEK-RVIHRDLKPSNILINHRGEVKISDFGVSAIIASSSAQ-----R
BdMKK1              -VL---QGLMYLHHEK-RVIHRDLKPSNILINHRGEVKISDFGVSAIIASSSAQ-----R
Bd3-1MKK1           -VL---QGLMYLHHEK-RVIHRDLKPSNILINHRGEVKISDFGVSAIIASSSAQ-----R
BdTR10cMKK1         -VL---QGLMYLHHEK-RVIHRDLKPSNILINHRGEVKISDFGVSAIIASSSAQ-----R
BdTR11aMKK1         -VL---QGLMYLHHEK-RVIHRDLKPSNILINHRGEVKISDFGVSAIIASSSAQ-----R
BdTR11gMKK1         -VL---QGLMYLHHEK-RVIHRDLKPSNILINHRGEVKISDFGVSAIIASSSAQ-----R
BdTR11iMKK1         -VL---QGLMYLHHEK-RVIHRDLKPSNILINHRGEVKISDFGVSAIIASSSAQ-----R
Adi-10MKK1          -VL---QGLMYLHHEK-RVIHRDLKPSNILINHRGEVKISDFGVSAIIASSSAQ-----R
Adi-12MKK1          -VL---QGLMYLHHEK-RVIHRDLKPSNILINHRGEVKISDFGVSAIIASSSAQ-----R
Adi-2MKK1           -VL---QGLMYLHHEK-RVIHRDLKPSNILINHRGEVKISDFGVSAIIASSSAQ-----R
Bd2-3MKK1           -VL---QGLMYLHHEK-RVIHRDLKPSNILINHRGEVKISDFGVSAIIASSSAQ-----R
Bd21-3MKK1          -VL---QGLMYLHHEK-RVIHRDLKPSNILINHRGEVKISDFGVSAIIASSSAQ-----R
BdTR12cMKK1         -VL---QGLMYLHHEK-RVIHRDLKPSNILINHRGEVKISDFGVSAIIASSSAQ-----R
BdTR2bMKK1          -VL---QGLMYLHHEK-RVIHRDLKPSNILINHRGEVKISDFGVSAIIASSSAQ-----R
BdTR1iMKK1          -VL---QGLMYLHHEK-RVIHRDLKPSNILINHRGEVKISDFGVSAIIASSSAQ-----R
BdTR2gMKK1          -VL---QGLMYLHHEK-RVIHRDLKPSNILINHRGEVKISDFGVSAIIASSSAQ-----R
BdTR9kMKK1          -VL---QGLMYLHHEK-RVIHRDLKPSNILINHRGEVKISDFGVSAIIASSSAQ-----R
Gaz-8MKK1           -VL---QGLMYLHHEK-RVIHRDLKPSNILINHRGEVKISDFGVSAIIASSSAQ-----R
Koz-3MKK1           -VL---QGLMYLHHEK-RVIHRDLKPSNILINHRGEVKISDFGVSAIIASSSAQ-----R
Bd1-1MKK1           -VL---QGLMYLHHEK-RVIHRDLKPSNILINHRGEVKISDFGVSAIIASSSAQ-----R
Bd29-1MKK1          -VL---QGLMYLHHEK-RVIHRDLKPSNILINHRGEVKISDFGVSAIIASSSAQ-----R
BdTR7aMKK1          -VL---QGLMYLHHEK-RVIHRDLKPSNILINHRGEVKISDFGVSAIIASSSAQ-----R
Tek-2MKK1           -VL---QGLMYLHHEK-RVIHRDLKPSNILINHRGEVKISDFGVSAIIASSSAQ-----R
Bd18-1MKK1          -VL---QGLMYLHHEK-RVIHRDLKPSNILINHRGEVKISDFGVSAIIASSSAQ-----R
BdTR13aMKK1         -VL---QGLMYLHHEK-RVIHRDLKPSNILINHRGEVKISDFGVSAIIASSSAQ-----R
BdTR13cMKK1         -VL---QGLMYLHHEK-RVIHRDLKPSNILINHRGEVKISDFGVSAIIASSSAQ-----R
BdTR3cMKK1          -VL---QGLMYLHHEK-RVIHRDLKPSNILINHRGEVKISDFGVSAIIASSSAQ-----R
BdTR5iMKK1          -VL---QGLMYLHHEK-RVIHRDLKPSNILINHRGEVKISDFGVSAIIASSSAQ-----R
Bis-1MKK1           -VL---QGLMYLHHEK-RVIHRDLKPSNILINHRGEVKISDFGVSAIIASSSAQ-----R
Kah-1MKK1           -VL---QGLMYLHHEK-RVIHRDLKPSNILINHRGEVKISDFGVSAIIASSSAQ-----R
Kah-5MKK1           -VL---QGLMYLHHEK-RVIHRDLKPSNILINHRGEVKISDFGVSAIIASSSAQ-----R
Koz-1MKK1           -VL---QGLMYLHHEK-RVIHRDLKPSNILINHRGEVKISDFGVSAIIASSSAQ-----R
Sig2MKK1            -VL---QGLMYLHHEK-RVIHRDLKPSNILINHRGEVKISDFGVSAIIASSSAQ-----R
ABR2MKK1            -VL---QGLMYLHHEK-RVIHRDLKPSNILINHRGEVKISDFGVSAIIASSSAQ-----R
ABR4MKK1            -VL---QGLMYLHHEK-RVIHRDLKPSNILINHRGEVKISDFGVSAIIASSSAQ-----R
ABR5MKK1            -VL---QGLMYLHHEK-RVIHRDLKPSNILINHRGEVKISDFGVSAIIASSSAQ-----R
ABR6MKK1            -VL---QGLMYLHHEK-RVIHRDLKPSNILINHRGEVKISDFGVSAIIASSSAQ-----R
ABR7MKK1            -VL---QGLMYLHHEK-RVIHRDLKPSNILINHRGEVKISDFGVSAIIASSSAQ-----R
Foz1MKK1            -VL---QGLMYLHHEK-RVIHRDLKPSNILINHRGEVKISDFGVSAIIASSSAQ-----R
Jer1MKK1            -VL---QGLMYLHHEK-RVIHRDLKPSNILINHRGEVKISDFGVSAIIASSSAQ-----R
Luc1MKK1            -VL---QGLMYLHHEK-RVIHRDLKPSNILINHRGEVKISDFGVSAIIASSSAQ-----R
Mig3MKK1            -VL---QGLMYLHHEK-RVIHRDLKPSNILINHRGEVKISDFGVSAIIASSSAQ-----R
Mur1MKK1            -VL---QGLMYLHHEK-RVIHRDLKPSNILINHRGEVKISDFGVSAIIASSSAQ-----R
RON2MKK1            -VL---QGLMYLHHEK-RVIHRDLKPSNILINHRGEVKISDFGVSAIIASSSAQ-----R
S8iiCMKK1           -VL---QGLMYLHHEK-RVIHRDLKPSNILINHRGEVKISDFGVSAIIASSSAQ-----R
Uni2MKK1            -VL---QGLMYLHHEK-RVIHRDLKPSNILINHRGEVKISDFGVSAIIASSSAQ-----R
BdTR8iMKK1          -VL---QGLMYLHHEK-RVIHRDLKPSNILINHRGEVKISDFGVSAIIASSSAQ-----R
Bd30-1MKK6          -VL---EGLLYLHHER-HVIHRDIKPSNLLVNHKGEVKITDFGVSAVLASSIGQ-----R
Bd2-3MKK6           -VL---EGLLYLHHER-HVIHRDIKPSNLLVNHKGEVKITDFGVSAVLASSIGQ-----R
ABR2MKK6            -VL---EGLLYLHHER-HVIHRDIKPSNLLVNHKGEVKITDFGVSAVLASSIGQ-----R
Mig3MKK6            -VL---EGLLYLHHER-HVIHRDIKPSNLLVNHKGEVKITDFGVSAVLASSIGQ-----R
Per1MKK6            -VL---EGLLYLHHER-HVIHRDIKPSNLLVNHKGEVKITDFGVSAVLASSIGQ-----R
Uni2MKK6            -VL---EGLLYLHHER-HVIHRDIKPSNLLVNHKGEVKITDFGVSAVLASSIGQ-----R
Bis-1MKK6           -VL---EGLLYLHHER-HVIHRDIKPSNLLVNHKGEVKITDFGVSAVLASSIGQ-----R
BdTR9kMKK6          -VL---EGLLYLHHER-HVIHRDIKPSNLLVNHKGEVKINDFGVSAVLASSIGQ-----R
Bd21-3MKK6          -VL---EGLLYLHHER-HVIHRDIKPSNLLVNHKGEVKITDFGVSAVLASSIGQ-----R
Adi-10MKK6          -VL---EGLLYLHHER-HVIHRDIKPSNLLVNHKGEVKITDFGVSAVLASSIGQ-----R
Koz-3MKK6           -VL---EGLLYLHHER-HVIHRDIKPSNLLVNHKGEVKITDFGVSAVLASSIGQ-----R
ABR9MKK6            -VL---EGLLYLHHER-HVIHRDIKPSNLLVNHKGEVKITDFGVSAVLASSIGQ-----R
Arn1MKK6            -VL---EGLLYLHHER-HVIHRDIKPSNLLVNHKGEVKITDFGVSAVLASSIGQ-----R
BdTR7aMKK6          -VL---EGLLYLHHER-HVIHRDIKPSNLLVNHKGEVKITDFGVSAVLASSIGQ-----R
Mon3MKK6            -VL---EGLLYLHHER-HVIHRDIKPSNLLVNHKGEVKITDFGVSAVLASSIGQ-----R
BdMKK6              -VL---EGLLYLHHER-HVIHRDIKPSNLLVNHKGEVKITDFGVSAVLASSIGQ-----R
Adi-12MKK6          -VL---EGLLYLHHER-HVIHRDIKPSNLLVNHKGEVKITDFGVSAVLASSIGQ-----R
Adi-2MKK6           -VL---EGLLYLHHER-HVIHRDIKPSNLLVNHKGEVKITDFGVSAVLASSIGQ-----R
Bd18-1MKK6          -VL---EGLLYLHHER-HVIHRDIKPSNLLVNHKGEVKITDFGVSAVLASSIGQ-----R
Bd3-1MKK6           -VL---EGLLYLHHER-HVIHRDIKPSNLLVNHKGEVKITDFGVSAVLASSIGQ-----R
BdTR10cMKK6         -VL---EGLLYLHHER-HVIHRDIKPSNLLVNHKGEVKITDFGVSAVLASSIGQ-----R
BdTR11aMKK6         -VL---EGLLYLHHER-HVIHRDIKPSNLLVNHKGEVKITDFGVSAVLASSIGQ-----R
BdTR11gMKK6         -VL---EGLLYLHHER-HVIHRDIKPSNLLVNHKGEVKITDFGVSAVLASSIGQ-----R
BdTR11iMKK6         -VL---EGLLYLHHER-HVIHRDIKPSNLLVNHKGEVKITDFGVSAVLASSIGQ-----R
BdTR12cMKK6         -VL---EGLLYLHHER-HVIHRDIKPSNLLVNHKGEVKITDFGVSAVLASSIGQ-----R
BdTR13aMKK6         -VL---EGLLYLHHER-HVIHRDIKPSNLLVNHKGEVKITDFGVSAVLASSIGQ-----R
BdTR13cMKK6         -VL---EGLLYLHHER-HVIHRDIKPSNLLVNHKGEVKITDFGVSAVLASSIGQ-----R
BdTR2bMKK6          -VL---EGLLYLHHER-HVIHRDIKPSNLLVNHKGEVKITDFGVSAVLASSIGQ-----R
BdTR1iMKK6          -VL---EGLLYLHHER-HVIHRDIKPSNLLVNHKGEVKITDFGVSAVLASSIGQ-----R
BdTR2gMKK6          -VL---EGLLYLHHER-HVIHRDIKPSNLLVNHKGEVKITDFGVSAVLASSIGQ-----R
BdTR3cMKK6          -VL---EGLLYLHHER-HVIHRDIKPSNLLVNHKGEVKITDFGVSAVLASSIGQ-----R
BdTR5iMKK6          -VL---EGLLYLHHER-HVIHRDIKPSNLLVNHKGEVKITDFGVSAVLASSIGQ-----R
Gaz-8MKK6           -VL---EGLLYLHHER-HVIHRDIKPSNLLVNHKGEVKITDFGVSAVLASSIGQ-----R
Kah-5MKK6           -VL---EGLLYLHHER-HVIHRDIKPSNLLVNHKGEVKITDFGVSAVLASSIGQ-----R
Koz-1MKK6           -VL---EGLLYLHHER-HVIHRDIKPSNLLVNHKGEVKITDFGVSAVLASSIGQ-----R
Sig2MKK6            -VL---EGLLYLHHER-HVIHRDIKPSNLLVNHKGEVKITDFGVSAVLASSIGQ-----R
ABR3MKK6            -VL---EGLLYLHHER-HVIHRDIKPSNLLVNHKGEVKITDFGVSAVLASSIGQ-----R
ABR4MKK6            -VL---EGLLYLHHER-HVIHRDIKPSNLLVNHKGEVKITDFGVSAVLASSIGQ-----R
ABR5MKK6            -VL---EGLLYLHHER-HVIHRDIKPSNLLVNHKGEVKITDFGVSAVLASSIGQ-----R
ABR6MKK6            -VL---EGLLYLHHER-HVIHRDIKPSNLLVNHKGEVKITDFGVSAVLASSIGQ-----R
ABR7MKK6            -VL---EGLLYLHHER-HVIHRDIKPSNLLVNHKGEVKITDFGVSAVLASSIGQ-----R
Foz1MKK6            -VL---EGLLYLHHER-HVIHRDIKPSNLLVNHKGEVKITDFGVSAVLASSIGQ-----R
Jer1MKK6            -VL---EGLLYLHHER-HVIHRDIKPSNLLVNHKGEVKITDFGVSAVLASSIGQ-----R
Luc1MKK6            -VL---EGLLYLHHER-HVIHRDIKPSNLLVNHKGEVKITDFGVSAVLASSIGQ-----R
Mur1MKK6            -VL---EGLLYLHHER-HVIHRDIKPSNLLVNHKGEVKITDFGVSAVLASSIGQ-----R
RON2MKK6            -VL---EGLLYLHHER-HVIHRDIKPSNLLVNHKGEVKITDFGVSAVLASSIGQ-----R
S8iiCMKK6           -VL---EGLLYLHHER-HVIHRDIKPSNLLVNHKGEVKITDFGVSAVLASSIGQ-----R
Bd1-1MKK6           -VL---EGLLYLHHER-HVIHRDIKPSNLLVNHKGEVKITDFGVSAVLASSIGQ-----R
Bd29-1MKK6          -VL---EGLLYLHHER-HVIHRDIKPSNLLVNHKGEVKITDFGVSAVLASSIGQ-----R
BdTR8iMKK6          -VL---EGLLYLHHER-HVIHRDIKPSNLLVNHKGEVKITDFGVSAVLASSIGQ-----R
Tek-2MKK6           -VL---EGLLYLHHER-HVIHRDIKPSNLLVNHKGEVKITDFGVSAVLASSIGQ-----R
Tek-4MKK6           -VL---EGLLYLHHER-HVIHRDIKPSNLLVNHKGEVKITDFGVSAVLASSIGQ-----R
Kah-1MKK6           -VL---EGLLYLHHER-HVIHRDIKPSNLLVNHKGEVKITDFGVSAVLASSIGQ-----R
                                                                                

Bd2-3MKK5           NSSVGTIAYMSPERINTDLNDGAYDGYAGDIWS-FGLSIL-EFY-----LGRFPFGENLG
Adi-10MKK5          NSSVGTIAYMSPERINTDLNDGAYDGYAGDIWS-FGLSIL-EFY-----LGRFPFGENLG
BdTR13cMKK5         NSSVGTIAYMSPERINTDLNDGAYDGYAGDIWS-FGLSIL-EFY-----LGRFPFGENLG
Kah-1MKK5           NSSVGTIAYMSPERINTDLNDGAYDGYAGDIWS-FGLSIL-EFY-----LGRFPFGENLG
BdTR9kMKK5          NSSVGTIAYMSPERINTDLNDGAYDGYAGDIWS-FGLSIL-EFY-----LGRFPFGENLG
BdTR8iMKK5          NSSVGTIAYMSPERINTDLNDGAYDGYAGDIWS-FGLSIL-EFY-----LGRFPFGENLG
BdTR11aMKK5         NSSVGTIAYMSPERINTDLNDGAYDGYAGDIWS-FGLSIL-EFY-----LGRFPFGENLG
Arn1MKK5            NSSVGTIAYMSPERINTDLNDGAYDGYAGDIWS-FGLSIL-EFY-----LGRFPFGENLG
Mon3MKK5            NSSVGTIAYMSPERINTDLNDGAYDGYAGDIWS-FGLSIL-EFY-----LGRFPFGENLG
Bd21-3MKK5          NSSVGTIAYMSPERINTDLNDGAYDGYAGDIWS-FGLSIL-EFY-----LGRFPFGENLG
Bis-1MKK5           NSSVGTIAYMSPERINTDLNDGAYDGYAGDIWS-FGLSIL-EFY-----LGRFPFGENLG
BdTR3cMKK5          NSSVGTIAYMSPERINTDLNDGAYDGYAGDIWS-FGLSIL-EFY-----LGRFPFGENLG
BdTR2gMKK5          NSSVGTIAYMSPERINTDLNDGAYDGYAGDIWS-FGLSIL-EFY-----LGRFPFGENLG
BdTR12cMKK5         NSSVGTIAYMSPERINTDLNDGAYDGYAGDIWS-FGLSIL-EFY-----LGRFPFGENLG
Adi-12MKK5          NSSVGTIAYMSPERINTDLNDGAYDGYAGDIWS-FGLSIL-EFY-----LGRFPFGENLG
Bd1-1MKK5           NSSVGTIAYMSPERINTDLNDGAYDGYAGDIWS-FGLSIL-EFY-----LGRFPFGENLG
BdTR10cMKK5         NSSVGTIAYMSPERINTDLNDGAYDGYAGDIWS-FGLSIL-EFY-----LGRFPFGENLG
Bd29-1MKK5          NSSVGTIAYMSPERINTDLNDGAYDGYAGDIWS-FGLSIL-EFY-----LGRFPFGENLG
Tek-2MKK5           NSSVGTIAYMSPERINTDLNDGAYDGYAGDIWS-FGLSIL-EFY-----LGRFPFGENLG
Tek-4MKK5           NSSVGTIAYMSPERINTDLNDGAYDGYAGDIWS-FGLSIL-EFY-----LGRFPFGENLG
BdMKK5              NSSVGTIAYMSPERINTDLNDGAYDGYAGDIWS-FGLSIL-EFY-----LGRFPFGENLG
Adi-2MKK5           NSSVGTIAYMSPERINTDLNDGAYDGYAGDIWS-FGLSIL-EFY-----LGRFPFGENLG
Bd18-1MKK5          NSSVGTIAYMSPERINTDLNDGAYDGYAGDIWS-FGLSIL-EFY-----LGRFPFGENLG
BdTR11gMKK5         NSSVGTIAYMSPERINTDLNDGAYDGYAGDIWS-FGLSIL-EFY-----LGRFPFGENLG
BdTR11iMKK5         NSSVGTIAYMSPERINTDLNDGAYDGYAGDIWS-FGLSIL-EFY-----LGRFPFGENLG
BdTR13aMKK5         NSSVGTIAYMSPERINTDLNDGAYDGYAGDIWS-FGLSIL-EFY-----LGRFPFGENLG
BdTR1iMKK5          NSSVGTIAYMSPERINTDLNDGAYDGYAGDIWS-FGLSIL-EFY-----LGRFPFGENLG
Kah-5MKK5           NSSVGTIAYMSPERINTDLNDGAYDGYAGDIWS-FGLSIL-EFY-----LGRFPFGENLG
Koz-1MKK5           NSSVGTIAYMSPERINTDLNDGAYDGYAGDIWS-FGLSIL-EFY-----LGRFPFGENLG
Sig2MKK5            NSSVGTIAYMSPERINTDLNDGAYDGYAGDIWS-FGLSIL-EFY-----LGRFPFGENLG
ABR2MKK5            NSSVGTIAYMSPERINTDLNDGAYDGYAGDIWS-FGLSIL-EFY-----LGRFPFGENLG
ABR3MKK5            NSSVGTIAYMSPERINTDLNDGAYDGYAGDIWS-FGLSIL-EFY-----LGRFPFGENLG
ABR4MKK5            NSSVGTIAYMSPERINTDLNDGAYDGYAGDIWS-FGLSIL-EFY-----LGRFPFGENLG
ABR6MKK5            NSSVGTIAYMSPERINTDLNDGAYDGYAGDIWS-FGLSIL-EFY-----LGRFPFGENLG
ABR7MKK5            NSSVGTIAYMSPERINTDLNDGAYDGYAGDIWS-FGLSIL-EFY-----LGRFPFGENLG
Luc1MKK5            NSSVGTIAYMSPERINTDLNDGAYDGYAGDIWS-FGLSIL-EFY-----LGRFPFGENLG
Mig3MKK5            NSSVGTIAYMSPERINTDLNDGAYDGYAGDIWS-FGLSIL-EFY-----LGRFPFGENLG
Mur1MKK5            NSSVGTIAYMSPERINTDLNDGAYDGYAGDIWS-FGLSIL-EFY-----LGRFPFGENLG
Per1MKK5            NSSVGTIAYMSPERINTDLNDGAYDGYAGDIWS-FGLSIL-EFY-----LGRFPFGENLG
RON2MKK5            NSSVGTIAYMSPERINTDLNDGAYDGYAGDIWS-FGLSIL-EFY-----LGRFPFGENLG
S8iiCMKK5           NSSVGTIAYMSPERINTDLNDGAYDGYAGDIWS-FGLSIL-EFY-----LGRFPFGENLG
Uni2MKK5            NSSVGTIAYMSPERINTDLNDGAYDGYAGDIWS-FGLSIL-EFY-----LGRFPFGENLG
Foz1MKK5            NSSVGTIAYMSPERINTDLNDGAYDGYAGDIWS-FGLSIL-EFY-----LGRFPFGENLG
Bd30-1MKK5          NSSVGTIAYMSPERINTDLNDGAYDGYAGDIWS-FGLSIL-EFY-----LGRFPFGENLG
ABR5MKK5            NSSVGTIAYMSPERINTDLNDGAYDGYAGDIWS-FGLSIL-EFY-----LGRFPFGENLG
Koz-3MKK5           NSSVGTIAYMSPERINTDLNDGAYDGYAGDIWS-FGLSIL-EFY-----LGRFPFGENLG
BdTR2bMKK5          NSSVGTIAYMSPERINTDLNDGAYDGYAGDIWS-FGLSIL-EFY-----LGRFPFGENLG
BdTR7aMKK5          NSSVGTIAYMSPERINTDLNDGAYDGYAGDIWS-FGLSIL-EFY-----LGRFPFGENLG
ABR9MKK5            NSSVGTIAYMSPERINTDLNDGAYDGYAGDIWS-FGLSIL-EFY-----LGRFPFGENLG
BdTR5iMKK5          NSSVGTIAYMSPERINTDLNDGAYDGYAGDIWS-FGLSIL-EFY-----LGRFPFGENLG
BdTR13cMKK4         YSARPAYRLHFEGHIR--------SNHERNVWR-VWAPLKLKFFAWLLLHDRLWCADRLQ
Bd29-1MKK4          VGAXGTIAYMSPERINTDLNDGAYDGYAGDIWS-FGLSIL-EFY-----LGRFPLGENLG
Bd1-1MKK4           NSSVGTIAYMSPERINTDLNDGAYDGYAGDIWS-FGLSIL-EFY-----LGRFPLGENLG
Per1MKK4            NSSVGTIAYMSPERINTDLNDGAYDGYAGDIWS-FGLSIL-EFY-----LGRFPLGENLG
Sig2MKK4            NSSVGTIAYMSPERINTDLNDGAYDGYAGDIWS-FGLSIL-EFY-----LGRFPLGENLG
Kah-1MKK4           NSSVGTIAYMSPERINTDLNDGAYDGYAGDIWS-FGLSIL-EFY-----LGRFPLGENLG
BdTR9kMKK4          NSSVGTIAYMSPERINTDLNDGAYDGYAGDIWS-FGLSIL-EFY-----LGRFPLGENLG
BdTR2gMKK4          NSSVGTIAYMSPERINTDLNDGAYDGYAGDIWS-FGLSIL-EFY-----LGRFPLGENLG
BdTR12cMKK4         NSSVGTIAYMSPERINTDLNDGAYDGYAGDIWS-FGLSIL-EFY-----LGRFPLGENLG
Adi-12MKK4          NSSVGTIAYMSPERINTDLNDGAYDGYAGDIWS-FGLSIL-EFY-----LGRFPLGENLG
Bd3-1MKK4           NSSVGTIAYMSPERINTDLNDGAYDGDAGDIWS-FGLSIL-EFY-----LGRFPLGENLG
Bd30-1MKK4          NSSVGTIAYMSPERINTDLNDGAYDGYAGDIWS-FGLSIL-EFY-----LGRFPLGENLG
Koz-3MKK4           NSSVGTIAYMSPERINTDLNDGAYDGYAGDIWS-FGLSIL-EFY-----LGRFPLGENLG
BdTR5iMKK4          NSSVGTIAYMSPERINTDLNDGAYDGYAGDIWS-FGLSIL-EFY-----LGRFPLGENLG
Bd2-3MKK4           NSSVGTIAYMSPERINTDLNDGAYDGYAGDIWS-FGLSIL-EFY-----LGRFPLGENLG
S8iiCMKK4           NSSVGTIAYMSPERINTDLNDGAYDGYAGDIWS-FGLSIL-EFY-----LGRFPLGENLG
BdTR7aMKK4          NSSVGTIAYMSPERINTDLNDGAYDGYAGDIWS-FGLSIL-EFY-----LGRFPLGENLG
Mur1MKK4            NSSVGTIAYMSPERINTDLNDGAYDGYAGDIWS-FGLSIL-EFY-----LGRFPLGENLG
BdTR3cMKK4          NSSVGTIAYMSPERINTDLNDGAYDGYAGDIWS-FGLSIL-EFY-----LGRFPLGENLG
Bis-1MKK4           NSSVGTIAYMSPERINTDLNDGAYDGYAGDIWS-FGLSIL-EFY-----LGRFPLGENLG
Adi-10MKK4          NSSVGTIAYMSPERINTDLNDGAYDGYAGDIWS-FGLSIL-EFY-----LGRFPLGENLG
BdTR10cMKK4         NSSVGTIAYMSPERINTDLNDGAYDGYAGDIWS-FGLSIL-EFY-----LGRFPLGENLG
Bd21-3MKK4          NSSVGTIAYMSPERINTDLNDGAYDGYAGDIWS-FGLSIL-EFY-----LGRFPLGENLG
BdTR1iMKK4          NSSVGTIAYMSPERINTDLNDGAYDGYAGDIWS-FGLSIL-EFY-----LGRFPLGENLG
BdTR2bMKK4          NSSVGTIAYMSPERINTDLNDGAYDGYAGDIWS-FGLSIL-EFY-----LGRFPLGENLG
BdTR11gMKK4         NSSVGTIAYMSPERINTDLNDGAYDGYAGDIWS-FGLSIL-EFY-----LGRFPLGENLG
BdTR11aMKK4         NSSVGTIAYMSPERINTDLNDGAYDGYAGDIWS-FGLSIL-EFY-----LGRFPLGENLG
Tek-4MKK4           NSSVGTIAYMSPERINTDLNDGAYDGYAGDIWS-FGLSIL-EFY-----LGRFPLGENLG
ABR9MKK4            NSSVGTIAYMSPERINTDLNDGAYDGYAGDIWS-FGLSIL-EFY-----LGRFPLGENLG
Arn1MKK4            NSSVGTIAYMSPERINTDLNDGAYDGYAGDIWS-FGLSIL-EFY-----LGRFPLGENLG
BdTR8iMKK4          NSSVGTIAYMSPERINTDLNDGAYDGYAGDIWS-FGLSIL-EFY-----LGRFPLGENLG
Mon3MKK4            NSSVGTIAYMSPERINTDLNDGAYDGYAGDIWS-FGLSIL-EFY-----LGRFPLGENLG
Tek-2MKK4           NSSVGTIAYMSPERINTDLNDGAYDGYAGDIWS-FGLSIL-EFY-----LGRFPLGENLG
BdMKK4              NSSVGTIAYMSPERINTDLNDGAYDGYAGDIWS-FGLSIL-EFY-----LGRFPLGENLG
Adi-2MKK4           NSSVGTIAYMSPERINTDLNDGAYDGYAGDIWS-FGLSIL-EFY-----LGRFPLGENLG
Bd18-1MKK4          NSSVGTIAYMSPERINTDLNDGAYDGYAGDIWS-FGLSIL-EFY-----LGRFPLGENLG
BdTR11iMKK4         NSSVGTIAYMSPERINTDLNDGAYDGYAGDIWS-FGLSIL-EFY-----LGRFPLGENLG
BdTR13aMKK4         NSSVGTIAYMSPERINTDLNDGAYDGYAGDIWS-FGLSIL-EFY-----LGRFPLGENLG
Kah-5MKK4           NSSVGTIAYMSPERINTDLNDGAYDGYAGDIWS-FGLSIL-EFY-----LGRFPLGENLG
Koz-1MKK4           NSSVGTIAYMSPERINTDLNDGAYDGYAGDIWS-FGLSIL-EFY-----LGRFPLGENLG
ABR2MKK4            NSSVGTIAYMSPERINTDLNDGAYDGYAGDIWS-FGLSIL-EFY-----LGRFPLGENLG
ABR3MKK4            NSSVGTIAYMSPERINTDLNDGAYDGYAGDIWS-FGLSIL-EFY-----LGRFPLGENLG
ABR4MKK4            NSSVGTIAYMSPERINTDLNDGAYDGYAGDIWS-FGLSIL-EFY-----LGRFPLGENLG
ABR5MKK4            NSSVGTIAYMSPERINTDLNDGAYDGYAGDIWS-FGLSIL-EFY-----LGRFPLGENLG
ABR6MKK4            NSSVGTIAYMSPERINTDLNDGAYDGYAGDIWS-FGLSIL-EFY-----LGRFPLGENLG
ABR7MKK4            NSSVGTIAYMSPERINTDLNDGAYDGYAGDIWS-FGLSIL-EFY-----LGRFPLGENLG
Jer1MKK4            NSSVGTIAYMSPERINTDLNDGAYDGYAGDIWS-FGLSIL-EFY-----LGRFPLGENLG
Luc1MKK4            NSSVGTIAYMSPERINTDLNDGAYDGYAGDIWS-FGLSIL-EFY-----LGRFPLGENLG
Mig3MKK4            NSSVGTIAYMSPERINTDLNDGAYDGYAGDIWS-FGLSIL-EFY-----LGRFPLGENLG
RON2MKK4            NSSVGTIAYMSPERINTDLNDGAYDGYAGDIWS-FGLSIL-EFY-----LGRFPLGENLG
Uni2MKK4            NSSVGTIAYMSPERINTDLNDGAYDGYAGDIWS-FGLSIL-EFY-----LGRFPLGENLG
Adi-10MKK10-2       YV--GTAAYMSPER--------------------LGLAIL-ELY-----LGHFPLLPAGQ
Bd1-1MKK10-2        YV--GTAAYMSPERFDPEAYSGDYDPYAADVWS-LGLAIL-ELY-----LGHFPLLPAGQ
BdTR12cMKK10-2      YV--GTAAYMSPERFDPEAYSGDYDPYAADVWS-LGLAIL-ELY-----LGHFPLLPAGQ
Bd30-1MKK10-2       YV--GTAAYMSPERFDPEAYSGDYDPYAADVWS-LGLAIL-ELY-----LGHFPLLPAGQ
Kah-1MKK10-2        YV--GTAAYMSPERFDPEAYSGDYAPYAADVWS-LGLAIL-ELY-----LGHFPLLPAGQ
BdTR9kMKK10-2       SV--GTAAYMSPERFDPEAYSGDYDPYAADVWS-LGLAIL-ELY-----LGHFPLLPAGQ
Bd2-3MKK10-2        YV--GTAAYMSPERFDPEAYSGDYDPYAADVWS-LGLAIL-ELY-----LGHFPLLPAGQ
BdTR5iMKK10-2       YV--GTAAYMSPERFDPEAYSGDYAPYAADVWS-LGLAIL-ELY-----LGHFPLLPAGQ
BdTR13cMKK10-2      YV--GTAAYMSPERFAPEAYSGDYDPYAADVWS-LGLAIL-ELY-----LGHFPLLPAGQ
Foz1MKK10-2         YV--GTAAYMSPERFDPEAYSGDYDPYAADVWS-LGLAIL-ELY-----LGHFPLLPAGQ
ABR7MKK10-2         YV--GTAAYMSPERFDPEAYSGDYDPYAADVWS-LGLAIL-ELY-----LGHFPLLPAGQ
ABR5MKK10-2         YV--GTAAYMSPERFDPEAYSGDYDPYAADVWS-LGLAIL-ELY-----LGHFPLLPAGQ
Koz-3MKK10-2        YV--GTAAYMSPERFDPEAYSGDYDPYAADVWS-LGLAIL-ELY-----LGHFPLLPAGQ
Bis-1MKK10-2        YV--GTAAYMSPERFDPEAYSGDYDPYAADVWS-LGLAIL-ELY-----LGHFPLLPAGQ
BdTR2gMKK10-2       YV--GTAAYMSPERFDPEAYSGDYDPYAADVWS-LGLAIL-ELY-----LGHFPLLPAGQ
BdTR2bMKK10-2       YV--GTAAYMSPERFDPEAYSGDYDPYAADVWS-LGLAIL-ELY-----LGHFPLLPAGQ
BdTR11iMKK10-2      YV--GTAAYMSPERFDPEAYSGDYDPYAADVWS-LGLAIL-ELY-----LGHFPLLPAGQ
BdTR11gMKK10-2      YV--GTAAYMSPERFDPEAYSGDYDPYAADVWS-LGLAIL-ELY-----LGHFPLLPAGQ
Bd21-3MKK10-2       YV--GTAAYMSPERFDPEAYSGDYDPYAADVWS-LGLAIL-ELY-----LGHFPLLPAGQ
BdMKK10-2           YV--GTAAYMSPERFDPEAYSGDYDPYAADVWS-LGLAIL-ELY-----LGHFPLLPAGQ
BdTR7aMKK10-2       YV--GTAAYMSPERFDPEAYSGDYDPYAADVWS-LGLAIL-ELY-----LGHFPLLPAGQ
ABR9MKK10-2         YV--GTAAYMSPERFDPEAYSGDYDPYAADVWS-LGLAIL-ELY-----LGHFPLLPAGQ
Arn1MKK10-2         YV--GTAAYMSPERFDPEAYSGDYDPYAADVWS-LGLAIL-ELY-----LGHFPLLPAGQ
Bd29-1MKK10-2       YV--GTAAYMSPERFDPEAYSGDYDPYAADVWS-LGLAIL-ELY-----LGHFPLLPAGQ
BdTR8iMKK10-2       YV--GTAAYMSPERFDPEAYSGDYDPYAADVWS-LGLAIL-ELY-----LGHFPLLPAGQ
Mon3MKK10-2         YV--GTAAYMSPERFDPEAYSGDYDPYAADVWS-LGLAIL-ELY-----LGHFPLLPAGQ
Tek-2MKK10-2        YV--GTAAYMSPERFDPEAYSGDYDPYAADVWS-LGLAIL-ELY-----LGHFPLLPAGQ
Tek-4MKK10-2        YV--GTAAYMSPERFDPEAYSGDYDPYAADVWS-LGLAIL-ELY-----LGHFPLLPAGQ
Adi-12MKK10-2       YV--GTAAYMSPERFDPEAYSGDYDPYAADVWS-LGLAIL-ELY-----LGHFPLLPAGQ
Adi-2MKK10-2        YV--GTAAYMSPERFDPEAYSGDYDPYAADVWS-LGLAIL-ELY-----LGHFPLLPAGQ
Bd18-1MKK10-2       YV--GTAAYMSPERFDPEAYSGDYDPYAADVWS-LGLAIL-ELY-----LGHFPLLPAGQ
BdTR10cMKK10-2      YV--GTAAYMSPERFDPEAYSGDYDPYAADVWS-LGLAIL-ELY-----LGHFPLLPAGQ
BdTR11aMKK10-2      YV--GTAAYMSPERFDPEAYSGDYDPYAADVWS-LGLAIL-ELY-----LGHFPLLPAGQ
BdTR13aMKK10-2      YV--GTAAYMSPERFDPEAYSGDYDPYAADVWS-LGLAIL-ELY-----LGHFPLLPAGQ
BdTR1iMKK10-2       YV--GTAAYMSPERFDPEAYSGDYDPYAADVWS-LGLAIL-ELY-----LGHFPLLPAGQ
BdTR3cMKK10-2       YV--GTAAYMSPERFDPEAYSGDYDPYAADVWS-LGLAIL-ELY-----LGHFPLLPAGQ
Kah-5MKK10-2        YV--GTAAYMSPERFDPEAYSGDYDPYAADVWS-LGLAIL-ELY-----LGHFPLLPAGQ
Koz-1MKK10-2        YV--GTAAYMSPERFDPEAYSGDYDPYAADVWS-LGLAIL-ELY-----LGHFPLLPAGQ
Sig2MKK10-2         YV--GTAAYMSPERFDPEAYSGDYDPYAADVWS-LGLAIL-ELY-----LGHFPLLPAGQ
ABR2MKK10-2         YV--GTAAYMSPERFDPEAYSGDYDPYAADVWS-LGLAIL-ELY-----LGHFPLLPAGQ
ABR3MKK10-2         YV--GTAAYMSPERFDPEAYSGDYDPYAADVWS-LGLAIL-ELY-----LGHFPLLPAGQ
ABR4MKK10-2         YV--GTAAYMSPERFDPEAYSGDYDPYAADVWS-LGLAIL-ELY-----LGHFPLLPAGQ
ABR6MKK10-2         YV--GTAAYMSPERFDPEAYSGDYDPYAADVWS-LGLAIL-ELY-----LGHFPLLPAGQ
Jer1MKK10-2         YV--GTAAYMSPERFDPEAYSGDYDPYAADVWS-LGLAIL-ELY-----LGHFPLLPAGQ
Luc1MKK10-2         YV--GTAAYMSPERFDPEAYSGDYDPYAADVWS-LGLAIL-ELY-----LGHFPLLPAGQ
Mig3MKK10-2         YV--GTAAYMSPERFDPEAYSGDYDPYAADVWS-LGLAIL-ELY-----LGHFPLLPAGQ
Mur1MKK10-2         YV--GTAAYMSPERFDPEAYSGDYDPYAADVWS-LGLAIL-ELY-----LGHFPLLPAGQ
Per1MKK10-2         YV--GTAAYMSPERFDPEAYSGDYDPYAADVWS-LGLAIL-ELY-----LGHFPLLPAGQ
RON2MKK10-2         YV--GTAAYMSPERFDPEAYSGDYDPYAADVWS-LGLAIL-ELY-----LGHFPLLPAGQ
S8iiCMKK10-2        YV--GTAAYMSPERFDPEAYSGDYDPYAADVWS-LGLAIL-ELY-----LGHFPLLPAGQ
Uni2MKK10-2         YV--GTAAYMSPERFDPEAYSGDYDPYAADVWS-LGLAIL-ELY-----LGHFPLLPAGQ
BdTR13cMKK10-5      WQRRSRG*----------------------------------------------------
Bd1-1MKK10-5        YE--GTVAYMSPERFDSEGRA-GADPRGADVWG-LGVPVL-ELL-----MGRAH-VRH--
Jer1MKK10-4         LRVEPLGAHVGHGALVGQGAG-AAAGAGDDDLGDAEVGDL-DLA-----GGAQEEIRRLD
Mur1MKK10-5         ------------------------------------------------------------
Tek-4MKK10-4        YE--GTVAYMSPERFDSERHA-DADPYAADVWG-LGVTLL-ELL-----MGRYPLLPAGQ
BdTR10cMKK10-4      YE--GTVAYMSPERFDSERHA-DADPYAADVWG-LGVTLL-ELL-----MGRYPLLPAGQ
Kah-1MKK10-4        YE--GTVAYMSPERFDSERHA-AAAPSAADVWG-LGVTLL-ELL-----MGRYPLLPAGQ
Sig2MKK10-4         YE--GTVAYMSPERFDSERHA-DADPXGRKT-----------------------------
Bd30-1MKK10-4       YE--GTVAYMSPERFDSGRHA-AAAPYAADVWG-LGVTLL-ELL-----MGRYPLLPAGQ
Bd1-1MKK10-4        YE--GTVAYMSPERFDSERHA-DADPSAADVWG-LGVTLL-ELL-----MGRYPLLPAGQ
Koz-3MKK10-4        YE--GTVAYMSPERFDSERHA-DADPYAADVWG-LGVTLL-ELL-----MGRYPLLPAGQ
BdTR5iMKK10-4       YE--GTVAYMSPERFDSERHA-DADPYAADVWG-LGVTLL-ELL-----MGRYPLLPAGQ
BdTR9kMKK10-4       YE--GTVAYMSPERFDSERHA-DADPYAADVWG-LGVTLL-ELL-----MGRSPLLPAGQ
Bd2-3MKK10-4        YE--GTVAYMSPERFDSERHA-DADPYAADVWG-LGVTLL-ELL-----MGRYPLLPAGQ
BdTR3cMKK10-4       YE--GTVAYMSPERFDSERHA-DADPYAADVWG-LGVTLL-ELL-----MGRYPLLPAGQ
BdTR8iMKK10-4       YE--GTVAYMSPERFDSERHA-DADPYAADVWG-LGVTLL-ELL-----MGRYPLLPAGQ
BdTR7aMKK10-4       YE--GTVAYMSPERFDSERHA-DADPYAADVWG-LGVTLL-ELL-----MGRYPLLPAGQ
BdTR2gMKK10-4       YE--GTVAYMSPERFDSERHA-DADPYAADVWG-LGVTLL-ELL-----MGRYPLLPAGQ
ABR9MKK10-4         YE--GTVAYMSPERFDSERHA-DADPYAADVWG-LGVTLL-ELL-----MGRYPLLPAGQ
BdTR2bMKK10-4       YE--GTVAYMSPERFDSERHA-DADPYAADVWG-LGVTLL-ELL-----MGRYPLLPAGQ
BdTR1iMKK10-4       YE--GTVAYMSPERFDSERHA-DADPYAADVWG-LGVTLL-ELL-----MGRYPLLPAGQ
Mig3MKK10-4         YE--GTVAYMSPERFDSERHA-DADPYAADVWG-LGVTLL-ELL-----MGRYPLLPAGQ
BdTR12cMKK10-4      YE--GTVAYMSPERFDSERHA-DAAPYAADVWG-LGVTLL-ELL-----MGRYPLLPAGQ
Bd29-1MKK10-4       YE--GTVAYMSPERFDSERHA-DADPYAADVWG-LGVTLL-ELL-----MGRYPLLPAGQ
Tek-2MKK10-4        YE--GTVAYMSPERFDSERHA-DADPYAADVWG-LGVTLL-ELL-----MGRYPLLPAGQ
BdTR13cMKK10-4      YE--GTVAYMSPERFDSERHA-DADPYAADVWG-LGVTLL-ELL-----MGRYPLLPAGQ
Bd21-3MKK10-4       YE--GTVAYMSPERFDSERHA-DADPYAADVWG-LGVTLL-ELL-----MGRYPLLPAGQ
Adi-12MKK10-4       YE--GTVAYMSPERFDSERHA-DADPYAADVWG-LGVTLL-ELL-----MGRYPLLPAGQ
Bis-1MKK10-4        YE--GTVAYMSPERFDSERHA-DADPYAADVWG-LGVTLL-ELL-----MGRYPLLPAGQ
Arn1MKK10-4         YE--GTVAYMSPERFDSERHA-DADPYAADVWG-LGVTLL-ELL-----MGRYPLLPAGQ
Mon3MKK10-4         YE--GTVAYMSPERFDSERHA-DADPYAADVWG-LGVTLL-ELL-----MGRYPLLPAGQ
BdMKK10-4           YE--GTVAYMSPERFDSERHA-DADPYAADVWG-LGVTLL-ELL-----MGRYPLLPAGQ
BdTR11aMKK10-4      YE--GTVAYMSPERFDSERHA-DADPYAADVWG-LGVTLL-ELL-----MGRYPLLPAGQ
BdTR11gMKK10-4      YE--GTVAYMSPERFDSERHA-DADPYAADVWG-LGVTLL-ELL-----MGRYPLLPAGQ
BdTR11iMKK10-4      YE--GTVAYMSPERFDSERHA-DADPYAADVWG-LGVTLL-ELL-----MGRYPLLPAGQ
BdTR13aMKK10-4      YE--GTVAYMSPERFDSERHA-DADPYAADVWG-LGVTLL-ELL-----MGRYPLLPAGQ
Kah-5MKK10-4        YE--GTVAYMSPERFDSERHA-DADPYAADVWG-LGVTLL-ELL-----MGRYPLLPAGQ
Koz-1MKK10-4        YE--GTVAYMSPERFDSERHA-DADPYAADVWG-LGVTLL-ELL-----MGRYPLLPAGQ
ABR2MKK10-4         YE--GTVAYMSPERFDSERHA-DADPYAADVWG-LGVTLL-ELL-----MGRYPLLPAGQ
ABR3MKK10-4         YE--GTVAYMSPERFDSERHA-DADPYAADVWG-LGVTLL-ELL-----MGRYPLLPAGQ
ABR4MKK10-4         YE--GTVAYMSPERFDSERHA-DADPYAADVWG-LGVTLL-ELL-----MGRYPLLPAGQ
ABR6MKK10-4         YE--GTVAYMSPERFDSERHA-DADPYAADVWG-LGVTLL-ELL-----MGRYPLLPAGQ
ABR7MKK10-4         YE--GTVAYMSPERFDSERHA-DADPYAADVWG-LGVTLL-ELL-----MGRYPLLPAGQ
Foz1MKK10-4         YE--GTVAYMSPERFDSERHA-DADPYAADVWG-LGVTLL-ELL-----MGRYPLLPAGQ
Luc1MKK10-4         YE--GTVAYMSPERFDSERHA-DADPYAADVWG-LGVTLL-ELL-----MGRYPLLPAGQ
Mur1MKK10-4         YE--GTVAYMSPERFDSERHA-DADPYAADVWG-LGVTLL-ELL-----MGRYPLLPAGQ
Per1MKK10-4         YE--GTVAYMSPERFDSERHA-DADPYAADVWG-LGVTLL-ELL-----MGRYPLLPAGQ
RON2MKK10-4         YE--GTVAYMSPERFDSERHA-DADPYAADVWG-LGVTLL-ELL-----MGRYPLLPAGQ
S8iiCMKK10-4        YE--GTVAYMSPERFDSERHA-DADPYAADVWG-LGVTLL-ELL-----MGRYPLLPAGQ
Uni2MKK10-4         YE--GTVAYMSPERFDSERHA-DADPYAADVWG-LGVTLL-ELL-----MGRYPLLPAGQ
Adi-2MKK10-4        YE--GTVAYMSPERFDSERHA-DADPYAADVWG-LGVTLL-ELL-----MGRYPLLPAGQ
Bd18-1MKK10-4       YE--GTVAYMSPERFDSERHA-DADPYAADVWG-LGVTLL-ELL-----MGRYPLLPAGQ
Sig2MKK10-5         YE--GTVAYMSPERFDSEGRA-DADPRGADVWG-LGVTVL-ELL-----MGRYPLLPAGQ
Adi-10MKK10-5       YE--GTVAYMSPERFDSEGRA-DADPRGADVWG-LGVTVL-ELL-----MGRYPLLPAGQ
Koz-3MKK10-5        YE--GTVAYMSPERFDSEGRA-GAAPRGADVWG-LGVTVL-ELL-----MGRYPLLPAGQ
Kah-1MKK10-5        YE--GTVAYMSPERFDSEGRA-DADPRGADVWG-LGVTVL-ELL-----MGRYPLLPAGQ
BdTR3cMKK10-5       YE--GTVAYMSPERFDSEGRA-DAAPRGADVWG-LGVTVL-ELL-----MGRYPLLPAGQ
Jer1MKK10-5         YE--GTVAYMSPERFDSEGRA-DADPRGADVWG-LGVTVL-ELL-----MGRYPLLPAGQ
BdTR10cMKK10-5      YE--GTVAYMSPERFDSEGRA-DADPRGADVWG-LGVTVL-ELL-----MGRYPLLPAGQ
BdTR2bMKK10-5       YE--GTVAYMSPERFDSEGRA-GAAPRGADVWG-LGVTVL-ELL-----MGRYPLLPAGQ
BdTR12cMKK10-5      YE--GTVAYMSPERFDSEGRA-GADPRGADVWG-LGVTVL-ELL-----MGRYPLLPAGQ
BdTR2gMKK10-5       YE--GTVAYMSPERFDSEGRA-GADPRGADVWG-LGVTVL-ELL-----MGRYPLLPAGQ
Adi-12MKK10-5       YE--GTVAYMSPERFDSEGRA-GADPRGADVWG-LGVTVL-ELL-----MGRYPLLPAGQ
BdTR5iMKK10-5       YE--GTVAYMSPERFDSEGRA-DADPRGADVWG-LGVTVL-ELL-----MGRYPLLPAGQ
BdTR11gMKK10-5      YE--GTVAYMSPERFDSEGRA-DADPRGADVWG-LGVTVL-ELL-----MGRYPLLPAGQ
BdTR11aMKK10-5      YE--GTVAYMSPERFDSEGRA-DADPRGADVWG-LGVTVL-ELL-----MGRYPLLPAGQ
Bd18-1MKK10-5       YE--GTVAYMSPERFDSEGRA-DADPRGADVWG-LGVTVL-ELL-----MGRYPLLPAGQ
BdTR7aMKK10-5       YE--GTVAYMSPERFDSEGRA-DADPRGADVWG-LGVTVL-ELL-----MGRYPLLPAGQ
Mig3MKK10-5         YE--GTVAYMSPERFDSEGRA-DADPRGADVWG-LGVTVL-ELL-----MGRYPLLPAGQ
ABR2MKK10-5         YE--GTVAYMSPERFDSEGRA-DADPRGADVWG-LGVTVL-ELL-----MGRYPLLPAGQ
ABR3MKK10-5         YE--GTVAYMSPERFDSEGRA-DADPRGADVWG-LGVTVL-ELL-----MGRYPLLPAGQ
ABR4MKK10-5         YE--GTVAYMSPERFDSEGRA-DADPRGADVWG-LGVTVL-ELL-----MGRYPLLPAGQ
ABR5MKK10-5         YE--GTVAYMSPERFDSEGRA-DADPRGADVWG-LGVTVL-ELL-----MGRYPLLPAGQ
ABR6MKK10-5         YE--GTVAYMSPERFDSEGRA-DADPRGADVWG-LGVTVL-ELL-----MGRYPLLPAGQ
ABR7MKK10-5         YE--GTVAYMSPERFDSEGRA-DADPRGADVWG-LGVTVL-ELL-----MGRYPLLPAGQ
Foz1MKK10-5         YE--GTVAYMSPERFDSEGRA-DADPRGADVWG-LGVTVL-ELL-----MGRYPLLPAGQ
Luc1MKK10-5         YE--GTVAYMSPERFDSEGRA-DADPRGADVWG-LGVTVL-ELL-----MGRYPLLPAGQ
Per1MKK10-5         YE--GTVAYMSPERFDSEGRA-DADPRGADVWG-LGVTVL-ELL-----MGRYPLLPAGQ
RON2MKK10-5         YE--GTVAYMSPERFDSEGRA-DADPRGADVWG-LGVTVL-ELL-----MGRYPLLPAGQ
S8iiCMKK10-5        YE--GTVAYMSPERFDSEGRA-DADPRGADVWG-LGVTVL-ELL-----MGRYPLLPAGQ
Uni2MKK10-5         YE--GTVAYMSPERFDSEGRA-DADPRGADVWG-LGVTVL-ELL-----MGRYPLLPAGQ
Bis-1MKK10-5        YE--GTVAYMSPERFDSEGRA-DADPRGADVWG-LGVTVL-ELL-----MGRYPLLPAGQ
BdTR1iMKK10-5       YE--GTVAYMSPERFDSEGRA-DADPRGADVWG-LGVTVL-ELL-----MGRYPLLPAGQ
ABR9MKK10-5         YE--GTVAYMSPERFDSEGRA-DADPRGADVWG-LGVTVL-ELL-----MGRYPLLPAGQ
Arn1MKK10-5         YE--GTVAYMSPERFDSEGRA-DADPRGADVWG-LGVTVL-ELL-----MGRYPLLPAGQ
Bd29-1MKK10-5       YE--GTVAYMSPERFDSEGRA-DADPRGADVWG-LGVTVL-ELL-----MGRYPLLPAGQ
BdTR8iMKK10-5       YE--GTVAYMSPERFDSEGRA-DADPRGADVWG-LGVTVL-ELL-----MGRYPLLPAGQ
Mon3MKK10-5         YE--GTVAYMSPERFDSEGRA-DADPRGADVWG-LGVTVL-ELL-----MGRYPLLPAGQ
Tek-2MKK10-5        YE--GTVAYMSPERFDSEGRA-DADPRGADVWG-LGVTVL-ELL-----MGRYPLLPAGQ
BdMKK10-5           YE--GTVAYMSPERFDSEGRA-DADPRGADVWG-LGVTVL-ELL-----MGRYPLLPAGQ
Bd21-3MKK10-5       YE--GTVAYMSPERFDSEGRA-DADPRGADVWG-LGVTVL-ELL-----MGRYPLLPAGQ
BdTR11iMKK10-5      YE--GTVAYMSPERFDSEGRA-DADPRGADVWG-LGVTVL-ELL-----MGRYPLLPAGQ
BdTR13aMKK10-5      YE--GTVAYMSPERFDSEGRA-DADPRGADVWG-LGVTVL-ELL-----MGRYPLLPAGQ
Kah-5MKK10-5        YE--GTVAYMSPERFDSEGRA-DADPRGADVWG-LGVTVL-ELL-----MGRYPLLPAGQ
Koz-1MKK10-5        YE--GTVAYMSPERFDSEGRA-DADPRGADVWG-LGVTVL-ELL-----MGRYPLLPAGQ
Adi-2MKK10-5        YE--GTVAYMSPERFDSEGRA-DADPRGADVWG-LGVTVL-ELL-----MGRYPLLPAGQ
Bd30-1MKK10-5       YE--GTVAYMSPERFDSEGRA-GAHPRGADVWG-LGVTVL-ELL-----MGRYPLLPAGQ
Bd2-3MKK10-5        YE--GTVAYMSPERFDSEGRA-DADPRGADVWG-LGVTVL-ELL-----MGRYPLLPAGQ
BdTR9kMKK10-5       YE--GTVAYMSPERFDSEGRA-DADPRGADVWG-LGVTVL-ELL-----MGRYPLPPAGQ
BdTR10cMKK10-3      SG--G*------------------------------------------------------
Bd3-1MKK10-3        YA--GTAAYMSPERFDPEAHGGHYDAYAADVWG-LGGTVL-ELL-----MGRYPLPPPGQ
Bd30-1MKK10-3       YA--GTAAYMSPERFDPEAHGGHYDAYAADVWG-LGVTVL-ELL-----MGRYPLPPAGQ
Tek-4MKK10-3        YA--GTAAYMSPERFDPEAHGGHYDAYAADVWG-LGVTVL-ELL-----MGRYPLLPAGQ
Arn1MKK10-3         YA--GTAAYMSPERFDPEAHGGHYDAYAADVWG-LGVTVL-ELL-----MGRYPLLPAGQ
Mon3MKK10-3         YA--GTAAYMSPERFDPEAHGGHYDAYAADVWG-LGVTVL-ELL-----MGRYPLLPAGQ
ABR9MKK10-3         YA--GTAAYMSPERFDPEAHGGHYDAYAADVWG-LGVTVL-ELL-----MGRYPLLPAGQ
Bd29-1MKK10-3       YA--GTAAYMSPERFDPEAHGGHYDAYAADVWG-LGVTVL-ELL-----MGRYPLLPAGQ
BdTR8iMKK10-3       YA--GTAAYMSPERFDPEAHGGHYDAYAADVWG-LGVTVL-ELL-----MGRYPLLPAGQ
Tek-2MKK10-3        YA--GTAAYMSPERFDPEAHGGHYDAYAADVWG-LGVTVL-ELL-----MGRYPLLPAGQ
Bd1-1MKK10-3        YA--GTAAYMSPERFDPEAHGGHYDAYAADVWG-LGVTVL-ELL-----MGRYPLLPAGQ
BdTR7aMKK10-3       YA--GTAAYMSPERFDPEAHGGHYDAYAADVWG-LGVTVL-ELL-----MGRYPLLPAGQ
BdTR13cMKK10-3      YA--GTAAYMSPERFDPEAHGGHYDAYAADVWG-LGVTVL-ELL-----MGRYPLLPAGQ
Bd2-3MKK10-3        YA--GTAAYMSPERFDPEAHGGHYDAYAADVWG-LGVTVL-ELL-----MGRYPLLPAGQ
BdTR5iMKK10-3       YA--GTAAYMSPERFDPEAHGGHYDAYAADVWG-LGVTVL-ELL-----MGRYPLLPAGQ
Koz-3MKK10-3        YA--GTAAYMSPERFDPEAHGGHYD-----------------------------------
BdTR9kMKK10-3       YA--GTAAYMSPERFDPEAHGGHYDAYAADVWG-LGVTVL-ELL-----MGRYPLLPAGQ
Kah-1MKK10-3        YA--GTAAYMSPERFDPEAHGGHYDAYAADVWG-LGVTVL-ELL-----MGRYPLLPAGQ
BdTR3cMKK10-3       YA--GTAAYMSPERFDPEAPGGHYDAYAADVWG-LGVTVL-ELL-----MGRYPLLPAGQ
BdTR2gMKK10-3       YA--GTAAYMSPERFDPEAHGGHYDAYAADVWG-LGVTVL-ELL-----MGRYPLLPAGQ
Bis-1MKK10-3        YA--GTAAYMSPERFDPEAHGGHYDAYAADVWG-LGVTVL-ELL-----MGRYPLLPAGQ
BdTR1iMKK10-3       YA--GTAAYMSPERFDPEAHGGHYDAYAADVWG-LGVTVL-ELL-----MGRYPLLPAGQ
Mig3MKK10-3         YA--GTAAYMSPERFDPEAHGGHYDAYAADVWG-LGVTVL-ELL-----MGRYPLLPAGQ
Mur1MKK10-3         YA--GTAAYMSPERFDPEAHGGHYDAYAADVWG-LGVTVL-ELL-----MGRYPLLPAGQ
BdTR12cMKK10-3      YA--GTAAYMSPERFDPEAHGGHYDAYAADVWG-LGVTVL-ELL-----MGRYPLLPAGQ
Bd21-3MKK10-3       YA--GTAAYMSPERFDPEAHGGHYDAYAADVWG-LGVTVL-ELL-----MGRYPLLPAGQ
Adi-12MKK10-3       YA--GTAAYMSPERFDPEAHGGHYDAYAADVWG-LGVTVL-ELL-----MGRYPLLPAGQ
BdMKK10-3           YA--GTAAYMSPERFDPEAHGGHYDAYAADVWG-LGVTVL-ELL-----MGRYPLLPAGQ
Bd18-1MKK10-3       YA--GTAAYMSPERFDPEAHGGHYDAYAADVWG-LGVTVL-ELL-----MGRYPLLPAGQ
BdTR11aMKK10-3      YA--GTAAYMSPERFDPEAHGGHYDAYAADVWG-LGVTVL-ELL-----MGRYPLLPAGQ
BdTR11gMKK10-3      YA--GTAAYMSPERFDPEAHGGHYDAYAADVWG-LGVTVL-ELL-----MGRYPLLPAGQ
BdTR11iMKK10-3      YA--GTAAYMSPERFDPEAHGGHYDAYAADVWG-LGVTVL-ELL-----MGRYPLLPAGQ
BdTR13aMKK10-3      YA--GTAAYMSPERFDPEAHGGHYDAYAADVWG-LGVTVL-ELL-----MGRYPLLPAGQ
BdTR2bMKK10-3       YA--GTAAYMSPERFDPEAHGGHYDAYAADVWG-LGVTVL-ELL-----MGRYPLLPAGQ
Kah-5MKK10-3        YA--GTAAYMSPERFDPEAHGGHYDAYAADVWG-LGVTVL-ELL-----MGRYPLLPAGQ
Koz-1MKK10-3        YA--GTAAYMSPERFDPEAHGGHYDAYAADVWG-LGVTVL-ELL-----MGRYPLLPAGQ
Sig2MKK10-3         YA--GTAAYMSPERFDPEAHGGHYDAYAADVWG-LGVTVL-ELL-----MGRYPLLPAGQ
ABR2MKK10-3         YA--GTAAYMSPERFDPEAHGGHYDAYAADVWG-LGVTVL-ELL-----MGRYPLLPAGQ
ABR3MKK10-3         YA--GTAAYMSPERFDPEAHGGHYDAYAADVWG-LGVTVL-ELL-----MGRYPLLPAGQ
ABR4MKK10-3         YA--GTAAYMSPERFDPEAHGGHYDAYAADVWG-LGVTVL-ELL-----MGRYPLLPAGQ
ABR5MKK10-3         YA--GTAAYMSPERFDPEAHGGHYDAYAADVWG-LGVTVL-ELL-----MGRYPLLPAGQ
ABR6MKK10-3         YA--GTAAYMSPERFDPEAHGGHYDAYAADVWG-LGVTVL-ELL-----MGRYPLLPAGQ
ABR7MKK10-3         YA--GTAAYMSPERFDPEAHGGHYDAYAADVWG-LGVTVL-ELL-----MGRYPLLPAGQ
Foz1MKK10-3         YA--GTAAYMSPERFDPEAHGGHYDAYAADVWG-LGVTVL-ELL-----MGRYPLLPAGQ
Jer1MKK10-3         YA--GTAAYMSPERFDPEAHGGHYDAYAADVWG-LGVTVL-ELL-----MGRYPLLPAGQ
Luc1MKK10-3         YA--GTAAYMSPERFDPEAHGGHYDAYAADVWG-LGVTVL-ELL-----MGRYPLLPAGQ
Per1MKK10-3         YA--GTAAYMSPERFDPEAHGGHYDAYAADVWG-LGVTVL-ELL-----MGRYPLLPAGQ
RON2MKK10-3         YA--GTAAYMSPERFDPEAHGGHYDAYAADVWG-LGVTVL-ELL-----MGRYPLLPAGQ
S8iiCMKK10-3        YA--GTAAYMSPERFDPEAHGGHYDAYAADVWG-LGVTVL-ELL-----MGRYPLLPAGQ
Uni2MKK10-3         YA--GTAAYMSPERFDPEAHGGHYDAYAADVWG-LGVTVL-ELL-----MGRYPLLPAGQ
Adi-2MKK10-3        YA--GTAAYMSPERFDPEAHGGHYDAYAADVWG-LGVTVL-ELL-----MGRYPLLPAGQ
Adi-10MKK10-1       YA--GTAAYMSPERFDPEAHGGHYDPYAADVWG-LGVTVL-ELL-----MGRYPLLPAGQ
BdTR10cMKK10-1      YA--GTAAYMSPERFDPEAHGGHYDPYAADVWG-LGVTVL-ELL-----MGRYPLLPAGQ
Kah-1MKK10-1        YA--GTAAYMSPERFDPEAHGGHYDPYAADVWG-LGVTVL-ELL-----MGRYPLLPAGQ
Koz-3MKK10-1        YA--GTAAYMSPERFDPEAHGGHYDPYAADVWG-LGVTVL-ELL-----MGRYPLLPAGQ
Bd30-1MKK10-1       YA--GTAAYMSPERFDPEAHGGHYDPYAADVWG-LGVTVL-ELL-----MGRYPLPPAGQ
BdTR9kMKK10-1       YA--GTAAYMSPERFDPEAHGGHYDPYAADVWG-LGVTVL-ELL-----MGRYPLLPAGQ
BdTR12cMKK10-1      YA--GTAAYMSPERFDPEAHGGHYDPYAADVWG-LGVTVL-ELL-----MGRYPLLPAGQ
Bis-1MKK10-1        YA--GTAAYMSPERFDPEAHGGHYDPYAADVWG-LGVTVL-ELL-----MGRYPLLPAGQ
Bd1-1MKK10-1        YA--GTAAYMSPERFDPEAHGGHYDPYAADVWG-LGVTVL-ELL-----MGRYPLLPAGQ
BdTR2gMKK10-1       YA--GTAAYMSPERFDPEAHGGHYDPYAADVWG-LGVPVL-ELL-----MGRYPLLPAGQ
BdTR13cMKK10-1      YA--GTAAYMSPERFDPEAHGGHYDPYAADVWG-LGVTVL-ELL-----MGRYPLLPAGQ
Bd21-3MKK10-1       YA--GTAAYMSPERFDPEAHGGHYDPYAADVWG-LGVTVL-ELL-----MGRYPLLPAGQ
Bd2-3MKK10-1        YA--GTAAYMSPERFDPEAHGGHYDPYAADVWG-LGVTVL-ELL-----MGRYPLLPAGQ
Tek-4MKK10-1        YA--GTAAYMSPERFDPEAHGGHYDPYAADVWG-LGVTVL-ELL-----MGRYPLLPAGQ
BdTR7aMKK10-1       YA--GTAAYMSPERFDPEAHGGHYDPYAADVWG-LGVTVL-ELL-----MGRYPLLPAGQ
Bd29-1MKK10-1       YA--GTAAYMSPERFDPEAHGGHYDPYAADVWG-LGVTVL-ELL-----MGRYPLLPAGQ
ABR9MKK10-1         YA--GTAAYMSPERFDPEAHGGHYDPYAADVWG-LGVTVL-ELL-----MGRYPLLPAGQ
Adi-2MKK10-1        YA--GTAAYMSPERFDPEAHGGHYDPYAADVWG-LGVTVL-ELL-----MGRYPLLPAGQ
BdTR11aMKK10-1      YA--GTAAYMSPERFDPEAHGGHYDPYAADVWG-LGVTVL-ELL-----MGRYPLLPAGQ
BdTR11gMKK10-1      YA--GTAAYMSPERFDPEAHGGHYDPYAADVWG-LGVTVL-ELL-----MGRYPLLPAGQ
BdTR3cMKK10-1       YA--GTAAYMSPERFDPEAHGGHYDPYAADVWG-LGVTVL-ELL-----MGRYPLLPAGQ
BdTR5iMKK10-1       YA--GTAAYMSPERFDPEAHGGHYDPYAADVWG-LGVTVL-ELL-----MGRSPLLPAGQ
BdTR2bMKK10-1       YA--GTAAYMSPERFDPEAHGGHYDPYAADVWG-LGVTVL-ELL-----MGRYPLLPAGQ
Adi-12MKK10-1       YA--GTAAYMSPERFDPEAHGGHYDPYAADVWG-LGVTVL-ELL-----MGRYPLLPAGQ
BdTR8iMKK10-1       YA--GTAAYMSPERFDPEAHGGHYDPYAADVWG-LGVTVL-ELL-----MGRYPLLPAGQ
Arn1MKK10-1         YA--GTAAYMSPERFDPEAHGGHYDPYAADVWG-LGVTVL-ELL-----MGRYPLLPAGQ
Mig3MKK10-1         YA--GTAAYMSPERFDPEAHGGHYDPYAADVWG-LGVTVL-ELL-----MGRYPLLPAGQ
Mon3MKK10-1         YA--GTAAYMSPERFDPEAHGGHYDPYAADVWG-LGVTVL-ELL-----MGRYPLLPAGQ
Tek-2MKK10-1        YA--GTAAYMSPERFDPEAHGGHYDPYAADVWG-LGVTVL-ELL-----MGRYPLLPAGQ
BdMKK10-1           YA--GTAAYMSPERFDPEAHGGHYDPYAADVWG-LGVTVL-ELL-----MGRYPLLPAGQ
Bd18-1MKK10-1       YA--GTAAYMSPERFDPEAHGGHYDPYAADVWG-LGVTVL-ELL-----MGRYPLLPAGQ
BdTR11iMKK10-1      YA--GTAAYMSPERFDPEAHGGHYDPYAADVWG-LGVTVL-ELL-----MGRYPLLPAGQ
BdTR13aMKK10-1      YA--GTAAYMSPERFDPEAHGGHYDPYAADVWG-LGVTVL-ELL-----MGRYPLLPAGQ
BdTR1iMKK10-1       YA--GTAAYMSPERFDPEAHGGHYDPYAADVWG-LGVTVL-ELL-----MGRYPLLPAGQ
Kah-5MKK10-1        YA--GTAAYMSPERFDPEAHGGHYDPYAADVWG-LGVTVL-ELL-----MGRYPLLPAGQ
Koz-1MKK10-1        YA--GTAAYMSPERFDPEAHGGHYDPYAADVWG-LGVTVL-ELL-----MGRYPLLPAGQ
Sig2MKK10-1         YA--GTAAYMSPERFDPEAHGGHYDPYAADVWG-LGVTVL-ELL-----MGRYPLLPAGQ
ABR2MKK10-1         YA--GTAAYMSPERFDPEAHGGHYDPYAADVWG-LGVTVL-ELL-----MGRYPLLPAGQ
ABR3MKK10-1         YA--GTAAYMSPERFDPEAHGGHYDPYAADVWG-LGVTVL-ELL-----MGRYPLLPAGQ
ABR4MKK10-1         YA--GTAAYMSPERFDPEAHGGHYDPYAADVWG-LGVTVL-ELL-----MGRYPLLPAGQ
ABR5MKK10-1         YA--GTAAYMSPERFDPEAHGGHYDPYAADVWG-LGVTVL-ELL-----MGRYPLLPAGQ
ABR6MKK10-1         YA--GTAAYMSPERFDPEAHGGHYDPYAADVWG-LGVTVL-ELL-----MGRYPLLPAGQ
ABR7MKK10-1         YA--GTAAYMSPERFDPEAHGGHYDPYAADVWG-LGVTVL-ELL-----MGRYPLLPAGQ
Foz1MKK10-1         YA--GTAAYMSPERFDPEAHGGHYDPYAADVWG-LGVTVL-ELL-----MGRYPLLPAGQ
Jer1MKK10-1         YA--GTAAYMSPERFDPEAHGGHYDPYAADVWG-LGVTVL-ELL-----MGRYPLLPAGQ
Luc1MKK10-1         YA--GTAAYMSPERFDPEAHGGHYDPYAADVWG-LGVTVL-ELL-----MGRYPLLPAGQ
Mur1MKK10-1         YA--GTAAYMSPERFDPEAHGGHYDPYAADVWG-LGVTVL-ELL-----MGRYPLLPAGQ
Per1MKK10-1         YA--GTAAYMSPERFDPEAHGGHYDPYAADVWG-LGVTVL-ELL-----MGRYPLLPAGQ
RON2MKK10-1         YA--GTAAYMSPERFDPEAHGGHYDPYAADVWG-LGVTVL-ELL-----MGRYPLLPAGQ
S8iiCMKK10-1        YA--GTAAYMSPERFDPEAHGGHYDPYAADVWG-LGVTVL-ELL-----MGRYPLLPAGQ
Uni2MKK10-1         YA--GTAAYMSPERFDPEAHGGHYDPYAADVWG-LGVTVL-ELL-----MGRYPLLPAGQ
Bd29-1MKK3-3        ATFLGSVTYMSPERIRNESYS-----YSADIWS-LGLTAL-ECA-----TGRYPYDVNGG
Kah-1MKK3-3         ATFLGSVTYMSPERIRNESYS-----YSADIWS-LGLTAL-ECA-----TGRYPYDVNGG
Tek-4MKK3-3         ------------------------------------------------------------
Gaz-8MKK3-3         ATFLGSVTYMSPERIRNESYS-----YSADIWS-LGLTAL-ECA-----TGRYPYDVNGG
BdMKK3-3            ATFLGSVTYMSPERIRNESYS-----YSADIWS-LGLTAL-ECA-----TGRYPYDVNGG
Bd30-1MKK3-3        ATFLGSVTYMSPERIRNESYS-----YSADIWS-LGLTAL-ECA-----TGRYPYDVNGG
BdTR10cMKK3-3       ATFLGSVTYMSPERIRNESYS-----YSADIWS-LGLTAL-ECA-----TGRYPYDVNGG
Adi-10MKK3-3        ATFLGSVTYMSPERIRNESYS-----YSADIWS-LGLTAL-ECA-----TGRYPYDVNGG
S8iiCMKK3-3         ATFLGSVTYMSPERIRNESYS-----YSADIWS-LGLTAL-ECA-----AGRYPYDVNGG
Bd1-1MKK3-3         ATFLGSVTYMSPERIRNESYS-----YSADIWS-LGLTAL-ECA-----TGRYPYDVNGG
BdTR7aMKK3-3        ATFLGSVTYMSPERIRNESYS-----YSADIWS-LGLTAL-ECA-----TGRYPYDVNGG
BdTR8iMKK3-3        ATFLGSVTYMSPERIRNESYS-----YSADIWS-LGLTAL-ECA-----TGRYPYDVNGG
Foz1MKK3-3          ATFLGSVTYMSPERIRNESYS-----YSADIWS-LGLTAL-ECA-----TGRYPYDVNGG
Bis-1MKK3-3         ATFLGSVTYMSPERIRNESYS-----YSADIWS-LGLTAL-ECA-----TGRYPYDVNGG
BdTR5iMKK3-3        ATFLGSVTYMSPERIRNESYS-----YSADIWS-LGLTAL-ECA-----TGRYPYDVNGG
Adi-12MKK3-3        ATFLGSVTYMSPERIRNESYS-----YSADIWS-LGLTAL-ECA-----TGRYPYDVNGG
Adi-2MKK3-3         ATFLGSVTYMSPERIRNESYS-----YSADIWS-LGLTAL-ECA-----TGRYPYDVNGG
Bd2-3MKK3-3         ATFLGSVTYMSPERIRNESYS-----YSADIWS-LGLTAL-ECA-----TGRYPYDVNGG
BdTR12cMKK3-3       ATFLGSVTYMSPERIRNESYS-----YSADIWS-LGLTAL-ECA-----TGRYPYDVNGG
BdTR13cMKK3-3       ATFLGSVTYMSPERIRNESYS-----YSADIWS-LGLTAL-ECA-----TGRYPYDVNGG
BdTR2bMKK3-3        ATFLGSVTYMSPERIRNESYS-----YSADIWS-LGLTAL-ECA-----TGRYPYDVNGG
BdTR2gMKK3-3        ATFLGSVTYMSPERIRNESYS-----YSADIWS-LGLTAL-ECA-----TGRYPYDVNGG
BdTR3cMKK3-3        ATFLGSVTYMSPERIRNESYS-----YSADIWS-LGLTAL-ECA-----TGRYPYDVNGG
BdTR9kMKK3-3        ATFLGSVTYMSPERIRNESYS-----YSADIWS-LGLTAL-ECA-----TGRYPYDVNGG
Koz-3MKK3-3         ATFLGSVTYMSPERIRNESYS-----YSADIWS-LGLTAL-ECA-----TGRYPYDVNGG
Mur1MKK3-3          ATFLGSVTYMSPERIRNESYS-----YSADIWS-LGLTAL-ECA-----TGRYPYDVNGG
Jer1MKK3-3          ATFLGSVTYMSPERIRNESYS-----YSADIWS-LGLTAL-ECA-----TGRYPYDVNGG
ABR6MKK3-3          ATFLGSVTYMSPERIRNESYS-----YSADIWS-LGLTAL-ECA-----TGRYPYDVNGG
ABR4MKK3-3          ATFLGSVTYMSPERIRNESYS-----YSADIWS-LGLTAL-ECA-----TGRYPYDVNGG
Koz-1MKK3-3         ATFLGSVTYMSPERIRNESYS-----YSADIWS-LGLTAL-ECA-----TGRYPYDVNGG
Kah-5MKK3-3         ATFLGSVTYMSPERIRNESYS-----YSADIWS-LGLTAL-ECA-----TGRYPYDVNGG
BdTR1iMKK3-3        ATFLGSVTYMSPERIRNESYS-----YSADIWS-LGLTAL-ECA-----TGRYPYDVNGG
BdTR13aMKK3-3       ATFLGSVTYMSPERIRNESYS-----YSADIWS-LGLTAL-ECA-----TGRYPYDVNGG
BdTR11iMKK3-3       ATFLGSVTYMSPERIRNESYS-----YSADIWS-LGLTAL-ECA-----TGRYPYDVNGG
BdTR11gMKK3-3       ATFLGSVTYMSPERIRNESYS-----YSADIWS-LGLTAL-ECA-----TGRYPYDVNGG
BdTR11aMKK3-3       ATFLGSVTYMSPERIRNESYS-----YSADIWS-LGLTAL-ECA-----TGRYPYDVNGG
Bd3-1MKK3-3         ATFLGSVTYMSPERIRNESYS-----YSADIWS-LGLTAL-ECA-----TGRYPYDVNGG
Bd21-3MKK3-3        ATFLGSVTYMSPERIRNESYS-----YSADIWS-LGLTAL-ECA-----TGRYPYDVNGG
Bd18-1MKK3-3        ATFLGSVTYMSPERIRNESYS-----YSADIWS-LGLTAL-ECA-----TGRYPYDVNGG
ABR9MKK3-3          ATFLGSVTYMSPERIRNESYS-----YSADIWS-LGLTAL-ECA-----TGRYPYDVNGG
Arn1MKK3-3          ATFLGSVTYMSPERIRNESYS-----YSADIWS-LGLTAL-ECA-----TGRYPYDVNGG
Mon3MKK3-3          ATFLGSVTYMSPERIRNESYS-----YSADIWS-LGLTAL-ECA-----TGRYPYDVNGG
Tek-2MKK3-3         ATFLGSVTYMSPERIRNESYS-----YSADIWS-LGLTAL-ECA-----TGRYPYDVNGG
Sig2MKK3-3          ATFLGSVTYMSPERIRNESYS-----YSADIWS-LGLTAL-ECA-----TGRYPYDVNGG
ABR2MKK3-3          ATFLGSVTYMSPERIRNESYS-----YSADIWS-LGLTAL-ECA-----TGRYPYDVNGG
ABR3MKK3-3          ATFLGSVTYMSPERIRNESYS-----YSADIWS-LGLTAL-ECA-----TGRYPYDVNGG
ABR5MKK3-3          ATFLGSVTYMSPERIRNESYS-----YSADIWS-LGLTAL-ECA-----TGRYPYDVNGG
ABR7MKK3-3          ATFLGSVTYMSPERIRNESYS-----YSADIWS-LGLTAL-ECA-----TGRYPYDVNGG
Luc1MKK3-3          ATFLGSVTYMSPERIRNESYS-----YSADIWS-LGLTAL-ECA-----TGRYPYDVNGG
Mig3MKK3-3          ATFLGSVTYMSPERIRNESYS-----YSADIWS-LGLTAL-ECA-----TGRYPYDVNGG
Per1MKK3-3          ATFLGSVTYMSPERIRNESYS-----YSADIWS-LGLTAL-ECA-----TGRYPYDVNGG
RON2MKK3-3          ATFLGSVTYMSPERIRNESYS-----YSADIWS-LGLTAL-ECA-----TGRYPYDVNGG
Uni2MKK3-3          ATFLGSVTYMSPERIRNESYS-----YSADIWS-LGLTAL-ECA-----TGRYPYDVNGG
Tek-4MKK3-2         ATFVGTVTYMSPERIRNENYS-----YAADIWS-LGLTIL-ECA-----TGKFPYNVNEG
Kah-1MKK3-2         ATFVGTVTYMSPERIRNENYS-----YAADIWS-LGLTIL-ECA-----TGKFPYNVNEG
BdTR12cMKK3-2       ATFVGTVTYMSPERIRNENYS-----YAADIWS-LGLTIL-ECA-----TGKFPYNVNEG
Bd21-3MKK3-2        ATFVGTVTYMSPERIRNENYS-----YAADIWS-LGLTIL-ECA-----TGKFPYNENEG
Arn1MKK3-2          ATFVGTVTYMSPERIRNENYS-----YAADIWS-LGLTIL-ECA-----TGKFPYNVNEG
Mon3MKK3-2          ATFVGTVTYMSPERIRNENYS-----YAADIWS-LGLTIL-ECA-----TGKFPYNVNEG
Jer1MKK3-2          ATFVGTVTYMSPERIRNENYS-----YAADIWS-LGLTIL-ECA-----TGKFPYNVNEG
Mig3MKK3-2          ATFVGTVTYMSPERIRNENYS-----YAADIWS-LGLTIL-ECA-----TGKFPYNVNEG
S8iiCMKK3-2         ATFVGTVTYMSPERIRNENYS-----YAADIWS-LGLTIL-ECA-----TGKFPYNVNEG
BdMKK3-2            ATFVGTVTYMSPERIRNENYS-----YAADIWS-LGLTIL-ECA-----TGKFPYNVNEG
Adi-12MKK3-2        ATFVGTVTYMSPERIRNENYS-----YAADIWS-LGLTIL-ECA-----TGKFPYNVNEG
Adi-2MKK3-2         ATFVGTVTYMSPERIRNENYS-----YAADIWS-LGLTIL-ECA-----TGKFPYNVNEG
Bd18-1MKK3-2        ATFVGTVTYMSPERIRNENYS-----YAADIWS-LGLTIL-ECA-----TGKFPYNVNEG
Bd2-3MKK3-2         ATFVGTVTYMSPERIRNENYS-----YAADIWS-LGLTIL-ECA-----TGKFPYNVNEG
Bd3-1MKK3-2         ATFVGTVTYMSPERIRNENYS-----YAADIWS-LGLTIL-ECA-----TGKFPYNVNEG
BdTR10cMKK3-2       ATFVGTVTYMSPERIRNENYS-----YAADIWS-LGLTIL-ECA-----TGKFPYNVNEG
BdTR11aMKK3-2       ATFVGTVTYMSPERIRNENYS-----YAADIWS-LGLTIL-ECA-----TGKFPYNVNEG
BdTR11gMKK3-2       ATFVGTVTYMSPERIRNENYS-----YAADIWS-LGLTIL-ECA-----TGKFPYNVNEG
BdTR11iMKK3-2       ATFVGTVTYMSPERIRNENYS-----YAADIWS-LGLTIL-ECA-----TGKFPYNVNEG
BdTR13aMKK3-2       ATFVGTVTYMSPERIRNENYS-----YAADIWS-LGLTIL-ECA-----TGKFPYNVNEG
BdTR13cMKK3-2       ATFVGTVTYMSPERIRNENYS-----YAADIWS-LGLTIL-ECA-----TGKFPYNVNEG
BdTR2bMKK3-2        ATFVGTVTYMSPERIRNENYS-----YAADIWS-LGLTIL-ECA-----TGKFPYNVNEG
BdTR1iMKK3-2        ATFVGTVTYMSPERIRNENYS-----YAADIWS-LGLTIL-ECA-----TGKFPYNVNEG
BdTR2gMKK3-2        ATFVGTVTYMSPERIRNENYS-----YAADIWS-LGLTIL-ECA-----TGKFPYNVNEG
BdTR3cMKK3-2        ATFVGTVTYMSPERIRNENYS-----YAADIWS-LGLTIL-ECA-----TGKFPYNVNEG
BdTR5iMKK3-2        ATFVGTVTYMSPERIRNENYS-----YAADIWS-LGLTIL-ECA-----TGKFPYNVNEG
BdTR9kMKK3-2        ATFVGTVTYMSPERIRNENYS-----YAADIWS-LGLTIL-ECA-----TGKFPYNVNEG
Gaz-8MKK3-2         ATFVGTVTYMSPERIRNENYS-----YAADIWS-LGLTIL-ECA-----TGKFPYNVNEG
Kah-5MKK3-2         ATFVGTVTYMSPERIRNENYS-----YAADIWS-LGLTIL-ECA-----TGKFPYNVNEG
Koz-1MKK3-2         ATFVGTVTYMSPERIRNENYS-----YAADIWS-LGLTIL-ECA-----TGKFPYNVNEG
Sig2MKK3-2          ATFVGTVTYMSPERIRNENYS-----YAADIWS-LGLTIL-ECA-----TGKFPYNVNEG
ABR2MKK3-2          ATFVGTVTYMSPERIRNENYS-----YAADIWS-LGLTIL-ECA-----TGKFPYNVNEG
ABR3MKK3-2          ATFVGTVTYMSPERIRNENYS-----YAADIWS-LGLTIL-ECA-----TGKFPYNVNEG
ABR4MKK3-2          ATFVGTVTYMSPERIRNENYS-----YAADIWS-LGLTIL-ECA-----TGKFPYNVNEG
ABR5MKK3-2          ATFVGTVTYMSPERIRNENYS-----YAADIWS-LGLTIL-ECA-----TGKFPYNVNEG
ABR6MKK3-2          ATFVGTVTYMSPERIRNENYS-----YAADIWS-LGLTIL-ECA-----TGKFPYNVNEG
ABR7MKK3-2          ATFVGTVTYMSPERIRNENYS-----YAADIWS-LGLTIL-ECA-----TGKFPYNVNEG
Foz1MKK3-2          ATFVGTVTYMSPERIRNENYS-----YAADIWS-LGLTIL-ECA-----TGKFPYNVNEG
Luc1MKK3-2          ATFVGTVTYMSPERIRNENYS-----YAADIWS-LGLTIL-ECA-----TGKFPYNVNEG
Mur1MKK3-2          ATFVGTVTYMSPERIRNENYS-----YAADIWS-LGLTIL-ECA-----TGKFPYNVNEG
Per1MKK3-2          ATFVGTVTYMSPERIRNENYS-----YAADIWS-LGLTIL-ECA-----TGKFPYNVNEG
RON2MKK3-2          ATFVGTVTYMSPERIRNENYS-----YAADIWS-LGLTIL-ECA-----TGKFPYNVNEG
Uni2MKK3-2          ATFVGTVTYMSPERIRNENYS-----YAADIWS-LGLTIL-ECA-----TGKFPYNVNEG
Bd30-1MKK3-2        ATFVGTVTYMSPERIRNENYS-----YAADIWS-LGLTIL-ECA-----TGKFPYNVNEG
Koz-3MKK3-2         ATFVGTVTYMSPERIRNENYS-----YAADIWS-LGLTIL-ECA-----TGKFPYNVNEG
Adi-10MKK3-2        ATFVGTVTYMSPERIRNENYS-----YAADIWS-LGLTIL-ECA-----TGKFPYNVNEG
BdTR8iMKK3-2        ATFVGTVTYMSPERIRNENYS-----YAADIWS-LGLTIL-ECA-----TGKFPYNVNEG
Bd1-1MKK3-2         ATFVGTVTYMSPERIRNENYS-----YAADIWS-LGLTIL-ECA-----TGKFPYNVNEG
ABR9MKK3-2          ATFVGTVTYMSPERIRNENYS-----YAADIWS-LGLTIL-ECA-----TGKFPYNVNEG
Bd29-1MKK3-2        ATFVGTVTYMSPERIRNENYS-----YAADIWS-LGLTIL-ECA-----TGKFPYNVNEG
BdTR7aMKK3-2        ATFVGTVTYMSPERIRNENYS-----YAADIWS-LGLTIL-ECA-----TGKFPYNVNEG
Tek-2MKK3-2         ATFVGTVTYMSPERIRNENYS-----YAADIWS-LGLTIL-ECA-----TGKFPYNVNEG
Bis-1MKK3-2         ATFVGTVTYMSPERIRNENYS-----YAADIWS-LGLTIL-ECA-----TGKFPYNVNEG
Tek-4MKK3-1         ATFVGTVTYMSPERIRNENYS-----YAADIWS-LGLTIL-ECA-----TGKFPYNVNEG
BdMKK3-1            ATFVGTVTYMSPERIRNENYS-----YAADIWS-LGLTIL-ECA-----TGKFPYNVNEG
Adi-10MKK3-1        ATFVGTVTYMSPERIRNENYS-----YAADIWS-LGLTIL-ECA-----TGKFPYNVNEG
Adi-12MKK3-1        ATFVGTVTYMSPERIRNENYS-----YAADIWS-LGLTIL-ECA-----TGKFPYNVNEG
Adi-2MKK3-1         ATFVGTVTYMSPERIRNENYS-----YAADIWS-LGLTIL-ECA-----TGKFPYNVNEG
Bd18-1MKK3-1        ATFVGTVTYMSPERIRNENYS-----YAADIWS-LGLTIL-ECA-----TGKFPYNVNEG
Bd2-3MKK3-1         ATFVGTVTYMSPERIRNENYS-----YAADIWS-LGLTIL-ECA-----TGKFPYNVNEG
Bd3-1MKK3-1         ATFVGTVTYMSPERIRNENYS-----YAADIWS-LGLTIL-ECA-----TGKFPYNVNEG
BdTR10cMKK3-1       ATFVGTVTYMSPERIRNENYS-----YAADIWS-LGLTIL-ECA-----TGKFPYNVNEG
BdTR11aMKK3-1       ATFVGTVTYMSPERIRNENYS-----YAADIWS-LGLTIL-ECA-----TGKFPYNVNEG
BdTR11gMKK3-1       ATFVGTVTYMSPERIRNENYS-----YAADIWS-LGLTIL-ECA-----TGKFPYNVNEG
BdTR11iMKK3-1       ATFVGTVTYMSPERIRNENYS-----YAADIWS-LGLTIL-ECA-----TGKFPYNVNEG
BdTR13aMKK3-1       ATFVGTVTYMSPERIRNENYS-----YAADIWS-LGLTIL-ECA-----TGKFPYNVNEG
BdTR13cMKK3-1       ATFVGTVTYMSPERIRNENYS-----YAADIWS-LGLTIL-ECA-----TGKFPYNVNEG
BdTR2bMKK3-1        ATFVGTVTYMSPERIRNENYS-----YAADIWS-LGLTIL-ECA-----TGKFPYNVNEG
BdTR1iMKK3-1        ATFVGTVTYMSPERIRNENYS-----YAADIWS-LGLTIL-ECA-----TGKFPYNVNEG
BdTR2gMKK3-1        ATFVGTVTYMSPERIRNENYS-----YAADIWS-LGLTIL-ECA-----TGKFPYNVNEG
BdTR3cMKK3-1        ATFVGTVTYMSPERIRNENYS-----YAADIWS-LGLTIL-ECA-----TGKFPYNVNEG
BdTR5iMKK3-1        ATFVGTVTYMSPERIRNENYS-----YAADIWS-LGLTIL-ECA-----TGKFPYNVNEG
BdTR9kMKK3-1        ATFVGTVTYMSPERIRNENYS-----YAADIWS-LGLTIL-ECA-----TGKFPYNVNEG
Bis-1MKK3-1         ATFVGTVTYMSPERIRNENYS-----YAADIWS-LGLTIL-ECA-----TGKFPYNVNEG
Kah-1MKK3-1         ATFVGTVTYMSPERIRNENYS-----YAADIWS-LGLTIL-ECA-----TGKFPYNVNEG
Kah-5MKK3-1         ATFVGTVTYMSPERIRNENYS-----YAADIWS-LGLTIL-ECA-----TGKFPYNVNEG
Koz-1MKK3-1         ATFVGTVTYMSPERIRNENYS-----YAADIWS-LGLTIL-ECA-----TGKFPYNVNEG
Koz-3MKK3-1         ATFVGTVTYMSPERIRNENYS-----YAADIWS-LGLTIL-ECA-----TGKFPYNVNEG
Sig2MKK3-1          ATFVGTVTYMSPERIRNENYS-----YAADIWS-LGLTIL-ECA-----TGKFPYNVNEG
ABR2MKK3-1          ATFVGTVTYMSPERIRNENYS-----YAADIWS-LGLTIL-ECA-----TGKFPYNVNEG
ABR3MKK3-1          ATFVGTVTYMSPERIRNENYS-----YAADIWS-LGLTIL-ECA-----TGKFPYNVNEG
ABR4MKK3-1          ATFVGTVTYMSPERIRNENYS-----YAADIWS-LGLTIL-ECA-----TGKFPYNVNEG
ABR5MKK3-1          ATFVGTVTYMSPERIRNENYS-----YAADIWS-LGLTIL-ECA-----TGKFPYNVNEG
ABR7MKK3-1          ATFVGTVTYMSPERIRNENYS-----YAADIWS-LGLTIL-ECA-----TGKFPYNVNEG
Foz1MKK3-1          ATFVGTVTYMSPERIRNENYS-----YAADIWS-LGLTIL-ECA-----TGKFPYNVNEG
Luc1MKK3-1          ATFVGTVTYMSPERIRNENYS-----YAADIWS-LGLTIL-ECA-----TGKFPYNVNEG
Mig3MKK3-1          ATFVGTVTYMSPERIRNENYS-----YAADIWS-LGLTIL-ECA-----TGKFPYNVNEG
Mur1MKK3-1          ATFVGTVTYMSPERIRNENYS-----YAADIWS-LGLTIL-ECA-----TGKFPYNVNEG
RON2MKK3-1          ATFVGTVTYMSPERIRNENYS-----YAADIWS-LGLTIL-ECA-----TGKFPYNVNEG
Uni2MKK3-1          ATFVGTVTYMSPERIRNENYS-----YAADIWS-LGLTIL-ECA-----TGKFPYNVNEG
Mon3MKK3-1          ATFVGTVTYMSPERIRNENYS-----YAADIWS-LGLTIL-ECA-----TGKFPYNVNEG
BdTR8iMKK3-1        ATFVGTVTYMSPERIRNENYS-----YAADIWS-LGLTIL-ECA-----TGKFPYNVNEG
Arn1MKK3-1          ATFVGTVTYMSPERIRNENYS-----YAADIWS-LGLTIL-ECA-----TGKFPYNVNEG
Tek-2MKK3-1         ATFVGTVTYMSPERIRNENYS-----YAADIWS-LGLTIL-ECA-----TGKFPYNVNEG
ABR6MKK3-1          ATFVGTVTYMSPERIRNENYS-----YAADIWS-LGLTIL-ECA-----TGKFPYNVNEG
Bd30-1MKK3-1        ATFVGTVTYMSPERIRNENYS-----YAADIWS-LGLTIL-ECA-----TGKFPYNVNEG
Jer1MKK3-1          ATFVGTVTYMSPERIRNENYS-----YAADIWS-LGLTIL-ECA-----TGKFPYNVNEG
Per1MKK3-1          ATFVGTVTYMSPERIRNENYS-----YAADIWS-LGLTIL-ECA-----TGKFPYNVNEG
S8iiCMKK3-1         ATFVGTVTYMSPERIRNENYS-----YAADIWS-LGLTIL-ECA-----TGKFPYNVNEG
ABR9MKK3-1          ATFVGTVTYMSPERIRNENYS-----YAADIWS-LGLTIL-ECA-----TGKFPYNVNEG
Bd1-1MKK3-1         ATFVGTVTYMSPERIRNENYS-----YAADIWS-LGLTIL-ECA-----TGKFPYNVNEG
Bd29-1MKK3-1        ATFVGTVTYMSPERIRNENYS-----YAADIWS-LGLTIL-ECA-----TGKFPYNVNEG
BdTR7aMKK3-1        ATFVGTVTYMSPERIRNENYS-----YAADIWS-LGLTIL-ECA-----TGKFPYNVNEG
Gaz-8MKK3-1         ATFVGTVTYMSPERIRNENYS-----YAADIWS-LGLTIL-ECA-----TGKFPYNVNEG
Bd21-3MKK3-1        ATFVGTVTYMSPERIRNENYS-----YAADIWS-LGLTIL-ECA-----TGKFPYNVNEG
BdTR12cMKK3-1       ATFVGTVTYMSPERIRNENYS-----YAADIWS-LGLTIL-ECA-----TGKFPYNVNEG
ABR9MKK1            DTFTGTFNYMAPERICGQKHG-----YMSDIWS-LGLVML-ECA-----TGNFPYPSPD-
Arn1MKK1            DTFTGTFNYMAPERISGQKHG-----YMSDIWS-LGLVML-ECA-----TGNFPYPSPD-
Mon3MKK1            DTFTGTFNYMAPERISGQKHG-----YMSDIWS-LGLVML-ECA-----TGNFPYPSPD-
ABR3MKK1            DTFTGTFNYMAPERISGQKHG-----YMSDIWS-LGLVML-ECA-----TGNFPYPSPD-
Per1MKK1            DTFTGTFNYMAPERISGQKHG-----YMSDIWS-LGLVML-ECA-----TGNFPYPSPD-
Bd30-1MKK1          DTFTGTFNYMAPERISGQKHG-----YMSDIWS-LGLVML-ECA-----TGNFPYPSPD-
Tek-4MKK1           DTFTGTFNYMAPERISGQKHG-----YMSDIWS-LGLVMV-ECA-----TGNFPYPSPD-
BdMKK1              DTFTGTFNYMAPERISGQKHG-----YMSDIWS-LGLVML-ECA-----TGNFPYPSPD-
Bd3-1MKK1           DTFTGTFNYMAPERISGQKHG-----YMSDIWS-LGLVML-ECA-----TGNFPYPSPD-
BdTR10cMKK1         DTFTGTFNYMAPERISGQKHG-----YMSDIWS-LGLVML-ECA-----TGNFPYPSPD-
BdTR11aMKK1         DTFTGTFNYMAPERISGQKHG-----YMSDIWS-LGLVML-ECA-----TGNFPYPSPD-
BdTR11gMKK1         DTFTGTFNYMAPERISGQKHG-----YMSDIWS-LGLVML-ECA-----TGNFPYPSPD-
BdTR11iMKK1         DTFTGTFNYMAPERISGQKHG-----YMSDIWS-LGLVML-ECA-----TGNFPYPSPD-
Adi-10MKK1          DTFTGTFNYMAPERISGQKHG-----YMSDIWS-LGLVML-ECA-----TGNFPYPSPD-
Adi-12MKK1          DTFTGTFNYMAPERISGQKHG-----YMSDIWS-LGLVML-ECA-----TGNFPYPSPD-
Adi-2MKK1           DTFTGTFNYMAPERISGQKHG-----YMSDIWS-LGLVML-ECA-----TGNFPYPSPD-
Bd2-3MKK1           DTFTGTFNYMAPERISGQKHG-----YMSDIWS-LGLVML-ECA-----TGNFPYPSPD-
Bd21-3MKK1          DTFTGTFNYMAPERISGQKHG-----YMSDIWS-LGLVML-ECA-----TGNFPYPSPD-
BdTR12cMKK1         DTFTGTFNYMAPERISGQKHG-----YMSDIWS-LGLVML-ECA-----TGNFPYPSPD-
BdTR2bMKK1          DTFTGTFNYMAPERISGQKHG-----YMSDIWS-LGLVML-ECA-----TGNFPYPSPD-
BdTR1iMKK1          DTFTGTFNYMAPERISGQKHG-----YMSDIWS-LGLVML-ECA-----TGNFPYPSPD-
BdTR2gMKK1          DTFTGTFNYMAPERISGQKHG-----YMSDIWS-LGLVML-ECA-----TGNFPYPSPD-
BdTR9kMKK1          DTFTGTFNYMAPERISGQKHG-----YMSDIWS-LGLVML-ECA-----TGNFPYPSPD-
Gaz-8MKK1           DTFTGTFNYMAPERISGQKHG-----YMSDIWS-LGLVML-ECA-----TGNFPYPSPD-
Koz-3MKK1           DTFTGTFNYMAPERISGQKHG-----YMSDIWS-LGLVML-ECA-----TGNFPYPSPD-
Bd1-1MKK1           DTFTGTFNYMAPERISGQKHG-----YMSDIWS-LGLVML-ECA-----TGNFPYPSPD-
Bd29-1MKK1          DTFTGTFNYMAPERISGQKHG-----YMSDIWS-LGLVML-ECA-----TGNFPYPSPD-
BdTR7aMKK1          DTFTGTFNYMAPERISGQKHG-----YMSDIWS-LGLVML-ECA-----TGNFPYPSPD-
Tek-2MKK1           DTFTGTFNYMAPERISGQKHG-----YMSDIWS-LGLVML-ECA-----TGNFPYPSPD-
Bd18-1MKK1          DTFTGTFNYMAPERISGQKHG-----YMSDIWS-LGLVML-ECA-----TGNFPYPSPD-
BdTR13aMKK1         DTFTGTFNYMAPERISGQKHG-----YMSDIWS-LGLVML-ECA-----TGNFPYPSPD-
BdTR13cMKK1         DTFTGTFNYMAPERISGQKHG-----YMSDIWS-LGLVML-ECA-----TGNFPYPSPD-
BdTR3cMKK1          DTFTGTFNYMAPERISGQKHG-----YMSDIWS-LGLVML-ECA-----TGNFPYPSPD-
BdTR5iMKK1          DTFTGTFNYMAPERISGQKHG-----YMSDIWS-LGLVML-ECA-----TGNFPYPSPD-
Bis-1MKK1           DTFTGTFNYMAPERISGQKHG-----YMSDIWS-LGLVML-ECA-----TGNFPYPSPD-
Kah-1MKK1           DTFTGTFNYMAPERISGQKHG-----YMSDIWS-LGLVML-ECA-----TGNFPYPSPD-
Kah-5MKK1           DTFTGTFNYMAPERISGQKHG-----YMSDIWS-LGLVML-ECA-----TGNFPYPSPD-
Koz-1MKK1           DTFTGTFNYMAPERISGQKHG-----YMSDIWS-LGLVML-ECA-----TGNFPYPSPD-
Sig2MKK1            DTFTGTFNYMAPERISGQKHG-----YMSDIWS-LGLVML-ECA-----TGNFPYPSPD-
ABR2MKK1            DTFTGTFNYMAPERISGQKHG-----YMSDIWS-LGLVML-ECA-----TGNFPYPSPD-
ABR4MKK1            DTFTGTFNYMAPERISGQKHG-----YMSDIWS-LGLVML-ECA-----TGNFPYPSPD-
ABR5MKK1            DTFTGTFNYMAPERISGQKHG-----YMSDIWS-LGLVML-ECA-----TGNFPYPSPD-
ABR6MKK1            DTFTGTFNYMAPERISGQKHG-----YMSDIWS-LGLVML-ECA-----TGNFPYPSPD-
ABR7MKK1            DTFTGTFNYMAPERISGQKHG-----YMSDIWS-LGLVML-ECA-----TGNFPYPSPD-
Foz1MKK1            DTFTGTFNYMAPERISGQKHG-----YMSDIWS-LGLVML-ECA-----TGNFPYPSPD-
Jer1MKK1            DTFTGTFNYMAPERISGQKHG-----YMSDIWS-LGLVML-ECA-----TGNFPYPSPD-
Luc1MKK1            DTFTGTFNYMAPERISGQKHG-----YMSDIWS-LGLVML-ECA-----TGNFPYPSPD-
Mig3MKK1            DTFTGTFNYMAPERISGQKHG-----YMSDIWS-LGLVML-ECA-----TGNFPYPSPD-
Mur1MKK1            DTFTGTFNYMAPERISGQKHG-----YMSDIWS-LGLVML-ECA-----TGNFPYPSPD-
RON2MKK1            DTFTGTFNYMAPERISGQKHG-----YMSDIWS-LGLVML-ECA-----TGNFPYPSPD-
S8iiCMKK1           DTFTGTFNYMAPERISGQKHG-----YMSDIWS-LGLVML-ECA-----TGNFPYPSPD-
Uni2MKK1            DTFTGTFNYMAPERISGQKHG-----YMSDIWS-LGLVML-ECA-----TGNFPYPSPD-
BdTR8iMKK1          DTFTGTFNYMAPERISGQKHG-----YMSDIWS-LGLVML-ECA-----TGNFPYPSPD-
Bd30-1MKK6          DTFVGTYNYMAPERISGSSYD-----YKSDVWS-LGLVIL-ECA-----IGRFPYTPSEG
Bd2-3MKK6           DTFVGTYNYMAPERISGSSYD-----YKSDVWS-LGLVIL-ECA-----IGRFPYTPSEG
ABR2MKK6            DTFVGTYNYMAPERISGSSYD-----YKSDVWS-LGLVIL-ECA-----IGRFPYTPSEG
Mig3MKK6            DTFVGTYNYMAPERISGSSYD-----YKSDVWS-LGLVIL-ECA-----IGRFPYTPSEG
Per1MKK6            DTFVGTYNYMAPERISGSSYD-----YKSDVWS-LGLVIL-ECA-----IGRFPYTPSEG
Uni2MKK6            DTFVGTYNYMAPERISGSSYD-----YKSDVWS-LGLVIL-ECA-----IGRFPYTPSEG
Bis-1MKK6           DTFVGTYNYMAPERISGSSYD-----YKSDVWS-LGLVIL-ECA-----IGRFPYTPSEG
BdTR9kMKK6          DTFVGTYNYMAPERISGSSYD-----YKSDVWS-LGLVIL-ECA-----IGRFPYTPSEG
Bd21-3MKK6          DTFVGTYNYMAPERISGSSYD-----YKSDVWS-LGLVIL-ECA-----IGRFPYTPSEG
Adi-10MKK6          DTFVGTYNYMAPERISGSSYD-----YKSDVWS-LGLVIL-ECA-----IGRFPYTPSEG
Koz-3MKK6           DTFVGTYNYMAPERISGSSYD-----YKSDVWS-LGLVIL-ECA-----IGRFPYTPSEG
ABR9MKK6            DTFVGTYNYMAPERISGSSYD-----YKSDVWS-LGLVIL-ECA-----IGRFPYTPSEG
Arn1MKK6            DTFVGTYNYMAPERISGSSYD-----YKSDVWS-LGLVIL-ECA-----IGRFPYTPSEG
BdTR7aMKK6          DTFVGTYNYMAPERISGSSYD-----YKSDVWS-LGLVIL-ECA-----IGRFPYTPSEG
Mon3MKK6            DTFVGTYNYMAPERISGSSYD-----YKSDVWS-LGLVIL-ECA-----IGRFPYTPSEG
BdMKK6              DTFVGTYNYMAPERISGSSYD-----YKSDVWS-LGLVIL-ECA-----IGRFPYTPSEG
Adi-12MKK6          DTFVGTYNYMAPERISGSSYD-----YKSDVWS-LGLVIL-ECA-----IGRFPYTPSEG
Adi-2MKK6           DTFVGTYNYMAPERISGSSYD-----YKSDVWS-LGLVIL-ECA-----IGRFPYTPSEG
Bd18-1MKK6          DTFVGTYNYMAPERISGSSYD-----YKSDVWS-LGLVIL-ECA-----IGRFPYTPSEG
Bd3-1MKK6           DTFVGTYNYMAPERISGSSYD-----YKSDVWS-LGLVIL-ECA-----IGRFPYTPSEG
BdTR10cMKK6         DTFVGTYNYMAPERISGSSYD-----YKSDVWS-LGLVIL-ECA-----IGRFPYTPSEG
BdTR11aMKK6         DTFVGTYNYMAPERISGSSYD-----YKSDVWS-LGLVIL-ECA-----IGRFPYTPSEG
BdTR11gMKK6         DTFVGTYNYMAPERISGSSYD-----YKSDVWS-LGLVIL-ECA-----IGRFPYTPSEG
BdTR11iMKK6         DTFVGTYNYMAPERISGSSYD-----YKSDVWS-LGLVIL-ECA-----IGRFPYTPSEG
BdTR12cMKK6         DTFVGTYNYMAPERISGSSYD-----YKSDVWS-LGLVIL-ECA-----IGRFPYTPSEG
BdTR13aMKK6         DTFVGTYNYMAPERISGSSYD-----YKSDVWS-LGLVIL-ECA-----IGRFPYTPSEG
BdTR13cMKK6         DTFVGTYNYMAPERISGSSYD-----YKSDVWS-LGLVIL-ECA-----IGRFPYTPSEG
BdTR2bMKK6          DTFVGTYNYMAPERISGSSYD-----YKSDVWS-LGLVIL-ECA-----IGRFPYTPSEG
BdTR1iMKK6          DTFVGTYNYMAPERISGSSYD-----YKSDVWS-LGLVIL-ECA-----IGRFPYTPSEG
BdTR2gMKK6          DTFVGTYNYMAPERISGSSYD-----YKSDVWS-LGLVIL-ECA-----IGRFPYTPSEG
BdTR3cMKK6          DTFVGTYNYMAPERISGSSYD-----YKSDVWS-LGLVIL-ECA-----IGRFPYTPSEG
BdTR5iMKK6          DTFVGTYNYMAPERISGSSYD-----YKSDVWS-LGLVIL-ECA-----IGRFPYTPSEG
Gaz-8MKK6           DTFVGTYNYMAPERISGSSYD-----YKSDVWS-LGLVIL-ECA-----IGRFPYTPSEG
Kah-5MKK6           DTFVGTYNYMAPERISGSSYD-----YKSDVWS-LGLVIL-ECA-----IGRFPYTPSEG
Koz-1MKK6           DTFVGTYNYMAPERISGSSYD-----YKSDVWS-LGLVIL-ECA-----IGRFPYTPSEG
Sig2MKK6            DTFVGTYNYMAPERISGSSYD-----YKSDVWS-LGLVIL-ECA-----IGRFPYTPSEG
ABR3MKK6            DTFVGTYNYMAPERISGSSYD-----YKSDVWS-LGLVIL-ECA-----IGRFPYTPSEG
ABR4MKK6            DTFVGTYNYMAPERISGSSYD-----YKSDVWS-LGLVIL-ECA-----IGRFPYTPSEG
ABR5MKK6            DTFVGTYNYMAPERISGSSYD-----YKSDVWS-LGLVIL-ECA-----IGRFPYTPSEG
[truncated: 233,346 more chars]
